# Supplementary material for: MicroRNAs and other small RNAs in Aedes aegypti saliva and salivary glands following chikungunya virus infection
Source: Sci Rep. 2022 Jun 9;12:9536. doi: 10.1038/s41598-022-13780-3 (PMC9184468; doi:10.1038/s41598-022-13780-3)
Supplement: Supplementary file 1 — Supplementary Information 1. [file 41598_2022_13780_MOESM1_ESM.xlsx]

## Sheet: Info
Article title	MicroRNAs and other small RNAs in Aedes aegypti saliva and salivary glands following chikungunya virus infection
Journal name	Scientific Reports
Author names	Carmine Fiorillo1†, Pei-Shi Yen2†, Alessio Colantoni3, Marina Mariconti2, Nayara Azevedo4, Fabrizio Lombardo1, Anna-Bella Failloux2, Bruno Arcà1*
Affiliations	1. Department of Public Health and Infectious Diseases, “Sapienza” University, Piazzale Aldo Moro 5 – 00185 Rome, Italy. 2. Arboviruses and Insect Vectors Unit, Institute Pasteur, 25 rue Dr. Roux, CEDEX 15, 75724 Paris, France. 3. Department of Biology and Biotechnology, “Sapienza” University, Piazzale Aldo Moro 5 – 00185 Rome, Italy. 4. Genomics Core Facility, European Molecular Biology Laborato…
Corresponding author	Bruno Arcà, Department of Public Health and Infectious Diseases – Division of Parasitology, Sapienza University, Piazzale Aldo Moro 5, 00185 Rome, Italy. Tel: +39 06 4991 4413. E-mail: bruno.arca@uniroma1.it
Legend	Supplementary file S1. Lists of hairpins and mature miRNAs used for mapping . The worksheet AaegL5_hairpins_all includes the list of miRNA precursors along with source, miRBase ID (when available), chromosomal coordinates, length and sequence. The worksheet AaegL5_mature_all includes the list of miRNA precursors and their sequence. Putative miRNAs identified by miRDeep* are simply indicated as No…

## Sheet: AegL5_hairpins_all
ID	source	miRBase ID	coordinates	chromosome	start	end	strand	length	hairpin	length	mature	star	5p	3p
aae-bantam	miRBase	MI0013439	chr3:178082827-178082897	chr3	178082827	178082897	+	71	AGAACCGGTTTTCATTTTCGATCTGACTTATTTGATTTAACAAGAGTGAGATCATTTTGAAAGCTGATTTT	22	TGAGATCATTTTGAAAGCTGAT	CCGGTTTTCATTTTCGATCTGAC	CCGGTTTTCATTTTCGATCTGAC	TGAGATCATTTTGAAAGCTGAT
aae-let-7	miRBase	MI0013505	chr2:375131492-375131564	chr2	375131492	375131564	+	73	CCACGTTGAGGTAGTTGGTTGTATAGTAGTGACTGATTAAATATCTGCTATGCAATCTGCTAGCTTGTCGTGT	21	TGAGGTAGTTGGTTGTATAGT	CTATGCAATCTGCTAGCTTGTC	TGAGGTAGTTGGTTGTATAGT	CTATGCAATCTGCTAGCTTGTC
aae-miR-1	miRBase	MI0013455	chr2:399501017-399501092	chr2	399501017	399501092	-	76	CGAAAGTTCCATGCTTCCTTGCATTCAATAGTGATTCTGAAAGCATATGGAATGTAAAGAAGTATGGAGCGCTCGG	22	TGGAATGTAAAGAAGTATGGAG	CCATGCTTCCTTGCATTCAATA	CCATGCTTCCTTGCATTCAATA	TGGAATGTAAAGAAGTATGGAG
aae-miR-10	miRBase	MI0013484	chr1:310530462-310530550	chr1	310530462	310530550	+	89	TTTGTTCTACATCTACCCTGTAGATCCGAATTTGTTTGAATATTTAACAAGCGACAAATTCGGTTCTAGAGAGGTTTGTGTGGGGCATT	23	CAAATTCGGTTCTAGAGAGGTTT	ACCCTGTAGATCCGAATTTGTT	ACCCTGTAGATCCGAATTTGTT	CAAATTCGGTTCTAGAGAGGTTT
aae-miR-100	miRBase	MI0013497	chr2:375117322-375117447	chr2	375117322	375117447	+	126	GCGTAGTGGTTGTAGTTACCCATTTGCAGGAACCCGTAGATCCGAACTTGTGCTGCCGTTTCACATGTTACAAGAACGGATGTATGGGATTCTGCCGATGTATGGCTAAAGCATCGATCGATTTGT	22	CAAGAACGGATGTATGGGATTC	AACCCGTAGATCCGAACTTGTG	AACCCGTAGATCCGAACTTGTG	CAAGAACGGATGTATGGGATTC
aae-miR-1000-1	miRBase	MI0013502	chr3:74204045-74204141	chr3	74204045	74204141	-	97	CGATTTTTGCTAGAAACCGATTATATTGTCCTGTCACAGCAGTACTGTTACAAATTTACTGTTGTTTCGGGACATTTACATTGATTCTAGCCGTCAC	21	ATATTGTCCTGTCACAGCAGT		ATATTGTCCTGTCACAGCAGT
aae-miR-10365	miRBase	MI0037934	chr3:320775612-320775704	chr3	320775612	320775704	-	93	CCGGGTGACCATTAGAATGTGGAATCTGTTTTTGTACATCAAGTGTTACGAAACGAAGCAAAAAAGTTTTCATATTCTTGCGGTCAACCGGGT	22	ATTAGAATGTGGAATCTGTTTT	AAAAGTTTTCATATTCTTGCGG	ATTAGAATGTGGAATCTGTTTT	AAAAGTTTTCATATTCTTGCGG
aae-miR-109	Maharaj_2015-MapMi		chr2:259489344-259489456	chr2	259489344	259489456	-	113	AATAAACTCGTGATTTTTTGGTACCGATCACGTCGGGGTCACCTAAATTTGGGGTATTCCTTAGCTTTCCGATAGATAGGGATGCGTGTGGTCGGTACTATGGTCAATTTATT	17	ATCACGTCGGGGTCACC		ATCACGTCGGGGTCACC
aae-miR-11	miRBase	MI0013453	chr3:75489839-75489952	chr3	75489839	75489952	-	114	AACATTGATGCGAGTAGTGCCGCGCGAGAACTCCGGCTGTGACCTGTGTACACTTTATCCAAATCACATCACAGTCTGAGTTCTTGCTTGGAGGCTCGTCGATCAACTAATGGA	22	CATCACAGTCTGAGTTCTTGCT	AGAACTCCGGCTGTGACCTGTG	AGAACTCCGGCTGTGACCTGTG	CATCACAGTCTGAGTTCTTGCT
aae-miR-1174	miRBase	MI0013471	chr1:307010196-307010318	chr1	307010196	307010318	-	123	ACTCCAATTCTGGGTATTTTAGATCCTTGGCATAGTTACGTGATTGAATGCACTGTTCTTCTTTGGTTTACCCAGTATCGAACACGCGTCAATCTGTCAGATCTACTTAATACCCATAAATTG	21	TCAGATCTACTTAATACCCAT	CTGGGTATTTTAGATCCTTGGCA	CTGGGTATTTTAGATCCTTGGCA	TCAGATCTACTTAATACCCAT
aae-miR-1175	miRBase	MI0013470	chr1:307010035-307010118	chr1	307010035	307010118	-	84	ACGATATGAAATAAGTGGAGTAGTGGTCTCATCGCTTAGTATTAGAAAAGTGAGATTCTACTTCTCCGACTTAATTCATATCTA	22	AAGTGGAGTAGTGGTCTCATCG	TGAGATTCTACTTCTCCGACTTAA	AAGTGGAGTAGTGGTCTCATCG	TGAGATTCTACTTCTCCGACTTAA
aae-miR-11893-1	miRBase	MI0037925	chr2:257889032-257889109	chr2	257889032	257889109	+	78	TCAAGGATGGTAAGTAGATAAATCAGAAAGACGTTTATATCGTTTCTTCCTGACTTATACGCTTACCTCACAGGTTGG	22	TTCCTGACTTATACGCTTACCT	TAAGTAGATAAATCAGAAAGA	TAAGTAGATAAATCAGAAAGA	TTCCTGACTTATACGCTTACCT
aae-miR-11894a-1	miRBase	MI0037927	chr2:58787947-58788011	chr2	58787947	58788011	-	65	GATGGGTCGTCTTGAAATGGTAAAGAGTGTCAATCATCATCTTTACCATTTCAAGATGACCTATT	22	TTTACCATTTCAAGATGACCTA			TTTACCATTTCAAGATGACCTA
aae-miR-11894b-1	miRBase	MI0037930	chr2:58784589-58784653	chr2	58784589	58784653	-	65	GATGGGTCGTATTGAAATGGTAAAGAGTGTCAATCATCATCTTTACCATTTCAATATGACCTATT	22	TTTACCATTTCAATATGACCTA			TTTACCATTTCAATATGACCTA
aae-miR-11895-1	miRBase	MI0037932	chr2:324949493-324949558	chr2	324949493	324949558	-	66	GATAAGCAGGAGTGAATGCATGAGTTTGACATCTGAAACTAATTCATGCATTCACTTCTGCTGATC	22	TTCATGCATTCACTTCTGCTGA	AGCAGGAGTGAATGCATGAGTT	AGCAGGAGTGAATGCATGAGTT	TTCATGCATTCACTTCTGCTGA
aae-miR-11896	miRBase	MI0037935	chr2:30841053-30841132	chr2	30841053	30841132	-	80	AACTTCACCTCGGTCAATCCGGAACTGTTGGCTCGGCACAAAAGCGACCACAAGGCCGGATTGATCAAGAGTGAAGATTC	23	CGGTCAATCCGGAACTGTTGGCT	CACAAGGCCGGATTGATCAAGA	CGGTCAATCCGGAACTGTTGGCT	CACAAGGCCGGATTGATCAAGA
aae-miR-11897a/b	miRBase	MI0037936	chr2:46313954-46314028	chr2	46313954	46314028	+	75	TTCTTAATGCTACAGAATCGAGGCTCACGATGATTTCCAATCATAGTAAACCTTGATTTTGTAGCATTAGTCTGG	22	TAGTAAACCTTGATTTTGTAGC	TACAGAATCGAGGCTCACGATG	TACAGAATCGAGGCTCACGATG	TAGTAAACCTTGATTTTGTAGC
aae-miR-11898	miRBase	MI0037937	chr3:381026873-381026936	chr3	381026873	381026936	+	64	ATTTAGTGTTATCACCGCACTTATTCAGCATAAGATGACGAATAAGTGGGGCAAAGACACCAAA	22	ATAAGTGGGGCAAAGACACCAA			ATAAGTGGGGCAAAGACACCAA
aae-miR-11899-1	miRBase	MI0037939	chr2:182319034-182319115	chr2	182319034	182319115	-	82	TTCTACTGTTCCATGTATGATTTCGGTCATGTATGCAGTTGAAAATAATTATATGACCGATTTAATATATGGCTCAGTGGTT	23	TATGACCGATTTAATATATGGCT	CATGTATGATTTCGGTCATGTA	CATGTATGATTTCGGTCATGTA	TATGACCGATTTAATATATGGCT
aae-miR-11900	miRBase	MI0037941	chr1:223944058-223944163	chr1	223944058	223944163	+	106	TCAGCGTGGAATGGTAAAATTACGTTGAAAAATCGTCTCCCTCAAAAAATGAAACCTGAGACTAACAGGAGATTTTTTTGACTGTAATTTTATAGTATACGGAGTT	24	ATTTTTTTGACTGTAATTTTATAG	GTAAAATTACGTTGAAAAATCGTCT	GTAAAATTACGTTGAAAAATCGTCT	ATTTTTTTGACTGTAATTTTATAG
aae-miR-11901	miRBase	MI0037942	chr1:68805975-68806036	chr1	68805975	68806036	+	62	AAACATCACAGAATTGTTTTTACTGATAAGGAACTATGTGTAAAAATAATTCTGTAAAGTTT	22	CATCACAGAATTGTTTTTACTG		CATCACAGAATTGTTTTTACTG
aae-miR-11902	miRBase	MI0037943	chr1:108680200-108680260	chr1	108680200	108680260	+	61	AGGGCGTGACGCCATCTACAAGGAGTATCTGTTCAAGAACTTCAACGAAGCGTTCGGCTTC	23	AACTTCAACGAAGCGTTCGGCTT			AACTTCAACGAAGCGTTCGGCTT
aae-miR-11903a	miRBase	MI0037944	chr2:26364064-26364132	chr2	26364064	26364132	-	69	AGCAACGTTACAAATCGTAAGGCGAGTTATATGTTTTTTGAAACTCACCATATGATTTGTAACTGTGCT	23	AACGTTACAAATCGTAAGGCGAG		AACGTTACAAATCGTAAGGCGAG
aae-miR-11903b	miRBase	MI0037960	chr2:219001506-219001572	chr2	219001506	219001572	+	67	ACAGAGTCACAATTCGTATGGTAAGTTACACAATTTATGTAACTCGCCATATGATTTGTAACTCTGC	21	CGCCATATGATTTGTAACTCT			CGCCATATGATTTGTAACTCT
aae-miR-11905	miRBase	MI0037946	chr2:459139427-459139496	chr2	459139427	459139496	+	70	GTAGGTTAGTACGCGTCGAGGGCAACGGGCATTTAAGCGCAGTGTTGTATCGCGAGTACTAAACACCTCC	22	TATCGCGAGTACTAAACACCTC			TATCGCGAGTACTAAACACCTC
aae-miR-11906	miRBase	MI0037947	chr2:108618772-108618830	chr2	108618772	108618830	+	59	GTGCTTATATCTGTCACGCGGATTTGTTGAACATCAGAGATTGCAAGGCAGGCAGGCAG	22	AGAGATTGCAAGGCAGGCAGGC			AGAGATTGCAAGGCAGGCAGGC
aae-miR-11908-2	miRBase	MI0037950	chr3:61258415-61258483	chr3	61258415	61258483	-	69	TCAGCATTTTTACACCTCAGGACGTAAGATTGCATCGCTGCCTGGAGTCTTGAAGTAAAACAATGCTAA	21	AGCATTTTTACACCTCAGGAC		AGCATTTTTACACCTCAGGAC
aae-miR-11909-2	miRBase	MI0037952	chr2:39056258-39056337	chr2	39056258	39056337	-	80	GCAGACCGTTACGCGCATATAATTTGGCCATTTACGGCATAATCCAATGGAAGTGGCCAAACTATATTATATCGCTCAGT	22	ACCGTTACGCGCATATAATTTG		ACCGTTACGCGCATATAATTTG
aae-miR-11910	miRBase	MI0037953	chr3:264724949-264725035	chr3	264724949	264725035	-	87	TTGATCGATCGCATCCGTCTGACCTGCTGGTGACTCTCGCGTGTTGCTCTCAGCAGGCCCGCTGTGTGTTGGATCGGTGCTGTTCAT	22	ATCGATCGCATCCGTCTGACCT		ATCGATCGCATCCGTCTGACCT
aae-miR-11911	miRBase	MI0037954	chr2:256105995-256106072	chr2	256105995	256106072	-	78	CGGTGTATGAAATAGTTGATCCAAGTAGTCTTGCCTTTGTAAGAAGACGAGTGCTTGGATCATCAATAATATACATCT	22	GACGAGTGCTTGGATCATCAAT	AGTTGATCCAAGTAGTCTTGCCT	AGTTGATCCAAGTAGTCTTGCCT	GACGAGTGCTTGGATCATCAAT
aae-miR-11912	miRBase	MI0037955	chr3:383491517-383491567	chr3	383491517	383491567	+	51	AGCAGTGTGTGAACCGTTGGCGGCGCAACGCCTGATGGTATTGATGCTGCT	20	GTGTGTGAACCGTTGGCGGC		GTGTGTGAACCGTTGGCGGC
aae-miR-11913	miRBase	MI0037956	chr2:73197054-73197136	chr2	73197054	73197136	-	83	ATAAAATGTTGGACAACTGCAAGGTACTTCAAGGTTTTTATTTCGTCTTTAATACAGGGTATCTGCAGTGATCGATTTTCTCT	21	AATGTTGGACAACTGCAAGGT		AATGTTGGACAACTGCAAGGT
aae-miR-11914-1	miRBase	MI0037957	chr3:370600494-370600552	chr3	370600494	370600552	+	59	CAAGTCACTTTTTAGTGACTTGGTCACTTTTTTCGATCTGGTCACTAAAAAGTCACTAT	21	TCACTTTTTAGTGACTTGGTC		TCACTTTTTAGTGACTTGGTC
aae-miR-11915	miRBase	MI0037961	chr1:145368894-145368954	chr1	145368894	145368954	+	61	CAGTCGCCTCTTCACATCTCGATAACGGAGGGACCATCGAGATACGGAGAGATTGCGACAA	23	CGAGATACGGAGAGATTGCGACA			CGAGATACGGAGAGATTGCGACA
aae-miR-11916	miRBase	MI0037962	chr2:344991981-344992064	chr2	344991981	344992064	-	84	GCCTCAGTTGCTTTCCGAGCGTAGCACAGTTTGGATGCGGGCCCGTGCATCGTCCACGGTGATGCCTCGTAAAGCAACTGGACT	23	GATGCCTCGTAAAGCAACTGGAC			GATGCCTCGTAAAGCAACTGGAC
aae-miR-11917	miRBase	MI0037963	chr2:41998304-41998366	chr2	41998304	41998366	-	63	TAAGCTGAAAACTTAATCGATTGGTCACTAGCTGGCGGTGACCAATCGATTAAGTTTTCAGCT	22	CTGAAAACTTAATCGATTGGTC		CTGAAAACTTAATCGATTGGTC
aae-miR-11918	miRBase	MI0037964	chr2:64328102-64328169	chr2	64328102	64328169	-	68	TATAAGTCCCGTCGTCGCCTTCATGTGCGGTGGTCACATGCCACACATGAACGACGACGTGACGCCGC	22	CATGAACGACGACGTGACGCCG			CATGAACGACGACGTGACGCCG
aae-miR-11919	miRBase	MI0037965	chr2:129145072-129145136	chr2	129145072	129145136	-	65	GAAGTCAGTGTACTCTGCCTGGCCGGCGCTGCTGCGAGTCTAGCTAGGTTGCGGTGCACTGCTTC	23	TAGCTAGGTTGCGGTGCACTGCT			TAGCTAGGTTGCGGTGCACTGCT
aae-miR-11920-1	miRBase	MI0037966	chr2:417927546-417927609	chr2	417927546	417927609	+	64	TCCCCCATCAACTGCTGAACTGTTTTAGGCTTCGTACGAAAGCATTTCAGACATTGGTGGACGA	23	CCCATCAACTGCTGAACTGTTTT		CCCATCAACTGCTGAACTGTTTT
aae-miR-11921	miRBase	MI0037970	chr3:173039815-173039886	chr3	173039815	173039886	+	72	CCATTATCGCATAACATTACCTACCATAATCTTGGGATTTCTCATATAAATGGGACTGATATGCGAGTATGG	23	AAATGGGACTGATATGCGAGTAT			AAATGGGACTGATATGCGAGTAT
aae-miR-11922	miRBase	MI0037971	chr1:3610471-3610541	chr1	3610471	3610541	-	71	TGGCTATCTCGATGGTCCCCTGAACTACAGTTGCAACAAAACAAGTGTTCAGGAGATCATCGAGGTAGCCA	22	TTCAGGAGATCATCGAGGTAGC			TTCAGGAGATCATCGAGGTAGC
aae-miR-11923	miRBase	MI0037972	chr3:240286725-240286787	chr3	240286725	240286787	-	63	TATCTCGTTCCGTCGTCCGTAGGTCGGTTTAGCCAATGCGACAACGGCAGCCGGAACGATCTG	22	ACAACGGCAGCCGGAACGATCT			ACAACGGCAGCCGGAACGATCT
aae-miR-11924	miRBase	MI0037973	chr2:405891087-405891167	chr2	405891087	405891167	-	81	TTTCTCGGATTTGTCCTCGTTTCGGGTGCGTTTTTTATTTGCGTTCGACTTGCATCGTAGAACCTGGTAGAATTCGGCAAA	22	TAGAACCTGGTAGAATTCGGCA			TAGAACCTGGTAGAATTCGGCA
aae-miR-11925	miRBase	MI0037974	chr3:160048822-160048911	chr3	160048822	160048911	+	90	CCACTGTCGAGCCGGTTGAACCACCAAGCCCCCCATGTAAATAAGTTCCATACAGTAGCAGGTAATGTTTTTCGTTCCCATTCGTAGTGC	21	CTGTCGAGCCGGTTGAACCAC		CTGTCGAGCCGGTTGAACCAC
aae-miR-11926-1	miRBase	MI0037975	chr3:290661308-290661377	chr3	290661308	290661377	+	70	CCCATAAACGCATAATTGTCCCATGTGAATAGAAAATCCAGCAAACATTGGACTGGCATGCGTTTATGGG	22	TTGGACTGGCATGCGTTTATGG			TTGGACTGGCATGCGTTTATGG
aae-miR-11927	miRBase	MI0037977	chr1:44171754-44171831	chr1	44171754	44171831	+	78	TTCAGTGATGCCAGATCTTTTGTCGGAATAGAAGGAGATTTCTCCTTCTACTCCGACAAAAGATCTGGCAGCATTGAA	21	CAAAAGATCTGGCAGCATTGA			CAAAAGATCTGGCAGCATTGA
aae-miR-11928	miRBase	MI0037978	chr3:200547824-200547912	chr3	200547824	200547912	-	89	TGCAAGATACCCTACTTCGGAAGTAGGGCGCATTAGAGCGCATCCGGATGCGAATCGAATGCACCACTTCCGAAGTTGGGTGTCTCGCA	21	TTCCGAAGTTGGGTGTCTCGC			TTCCGAAGTTGGGTGTCTCGC
aae-miR-12	miRBase	MI0013462	chr1:305613536-305613657	chr1	305613536	305613657	-	122	CCTGGCCCTGTTCGGACTGAGTATTACATCAGGTACTGGTGTCGATATTCGAATCACCAACGAATCGGGTTCCTTTGATTAACTTACCAGTACTTATGTTATGCTCTCTCCGCGGTCAGTGC	23	TGAGTATTACATCAGGTACTGGT	CAGTACTTATGTTATGCTCTCT	TGAGTATTACATCAGGTACTGGT	CAGTACTTATGTTATGCTCTCT
aae-miR-124	miRBase	MI0013488	chr2:369307271-369307346	chr2	369307271	369307346	+	76	TTTTCTCCTGGTATCCACTGCCGGCCTATATGTCCTATTTCGGTACTCATAAGGCACGCGGTGAATGCCAAGAGCG	19	TAAGGCACGCGGTGAATGC	TATCCACTGCCGGCCTATATG	TATCCACTGCCGGCCTATATG	TAAGGCACGCGGTGAATGC
aae-miR-1247	Maharaj_2015-MapMi		chr1:281841129-281841245	chr1	281841129	281841245	-	117	GCGGCTACAAAGCAAGGCCATGCTGAAGGTGTCTGGGTTCGACTCCCAGTCGGTCCAGGATCTTTTCGTAATGGAAATCCCCTTGACTTCCCTGGGCATAGAGAATCATCGTACTTG	18	GTTCGACTCCCAGTCGGT		GTTCGACTCCCAGTCGGT
aae-miR-125	miRBase	MI0013465	chr2:375131762-375131856	chr2	375131762	375131856	+	95	TTAGTTTTGTTTCTGCTGATTCCCTGAGACCCTAACTTGTGACTATAGTTGAAGTTTCACAAGTTTTGATCTCCGGTATTAGCGGTCGAGATTCA	22	TCCCTGAGACCCTAACTTGTGA	ACAAGTTTTGATCTCCGGTAT	TCCCTGAGACCCTAACTTGTGA	ACAAGTTTTGATCTCCGGTAT
aae-miR-13	miRBase	MI0013463	chr2:107237642-107237725	chr2	107237642	107237725	-	84	GTCGTGATCGGATCGTAAAAATGGTTGTGCTGTGTTGTTACGCTCGAAATTCATATCACAGCCATTTTGACGAGTTCGATCCTG	23	TATCACAGCCATTTTGACGAGTT	TCGTAAAAATGGTTGTGCTGTG	TCGTAAAAATGGTTGTGCTGTG	TATCACAGCCATTTTGACGAGTT
aae-miR-133	miRBase	MI0013482	chr2:330417048-330417166	chr2	330417048	330417166	+	119	CTCGGAATCGCTGAATATAGCTGGTTGACTTCGGGTCAAATCGTCAAATATTTGCAAAGATATTTCCTCAGTGAAATTATTTGGTCCCCTTCAACCAGCTGTAGCAGTGATGCATTACA	22	TTGGTCCCCTTCAACCAGCTGT	AGCTGGTTGACTTCGGGTCAAAT	AGCTGGTTGACTTCGGGTCAAAT	TTGGTCCCCTTCAACCAGCTGT
aae-miR-137-1	miRBase	MI0013480	chr2:189612045-189612148	chr2	189612045	189612148	+	104	TTCATCGAGCAACTTGGTTGGCCACGCGTATTCTTGGGTTATTAACACACTGTTTATGTTGTTATTGCTTGAGAATACACGTAGTTGACAAGTGTTTCACATCG	22	TATTGCTTGAGAATACACGTAG	ACGCGTATTCTTGGGTTATTAAC	ACGCGTATTCTTGGGTTATTAAC	TATTGCTTGAGAATACACGTAG
aae-miR-14	miRBase	MI0013452	chr2:344767522-344767694	chr2	344767522	344767694	+	173	GTGGAATTACACCTCAACGAATTTGAACTCTGCTCTACCCGATAAGCCTGTGGGAGCGAGATTAAGGCTTGCTGGTCATTTATTACACTCGAAGTCAGTCTTTTTCTCTCTCCTATTGGTATAACGGTGTTTCAACGAGTCCGAGTTCCCGCACCGTAGTCATCCACATCATC	22	TCAGTCTTTTTCTCTCTCCTAT	GGGAGCGAGATTAAGGCTTGCT	GGGAGCGAGATTAAGGCTTGCT	TCAGTCTTTTTCTCTCTCCTAT
aae-miR-1571	Maharaj_2015-MapMi		chr1:284140636-284140758	chr1	284140636	284140758	+	123	CAGTACAGATGACACGCAGGCTTCGTCCTTTGGCGGAGAGGCCTGTGTAATCTGCAAACAAGGATTTTTGACATCCCTGAGGTAACTCAGGTAAATCAGATGTGAAAATATTGTATAATATTG	18	GAGAGGCCTGTGTAATCT		GAGAGGCCTGTGTAATCT
aae-miR-184	miRBase	MI0013433	chr2:417599369-417599456	chr2	417599369	417599456	-	88	CCGGTGTATTCGTACCCTTATCATTCTTGCGCCCCGTGTTATATTGTTGGCGACTGGACGGAGAACTGATAAGGGCCCGGGTCACCTT	22	TGGACGGAGAACTGATAAGGGC	CCTTATCATTCTTGCGCCCCGT	CCTTATCATTCTTGCGCCCCGT	TGGACGGAGAACTGATAAGGGC
aae-miR-1889	miRBase	MI0013448	chr1:305613943-305614045	chr1	305613943	305614045	-	103	GAGGTAATCTCAAATTGTAACAGTGGGTTGATTTTCCTGGTGAATCCCGGCCTTGTCTCGAAAACGTGTTCGCTATACCCACGTTACAGATTGGGGTTTCCCC	22	CACGTTACAGATTGGGGTTTCC	TAATCTCAAATTGTAACAGTGG	TAATCTCAAATTGTAACAGTGG	CACGTTACAGATTGGGGTTTCC
aae-miR-1890	miRBase	MI0013457	chr2:413654954-413655039	chr2	413654954	413655039	-	86	ATCGACATACGGCTAGAGCTAATTGGAGAGTTCTTGAATAGTGTTGTGAACCTTCATGAAATCTTTGATTAGGTCTGGTCGTGGTG	22	TGAAATCTTTGATTAGGTCTGG	AGCTAATTGGAGAGTTCTTGAA	AGCTAATTGGAGAGTTCTTGAA	TGAAATCTTTGATTAGGTCTGG
aae-miR-1891-2	miRBase	MI0013469	chr2:360084854-360084940	chr2	360084854	360084940	-	87	CTTTTTCCGTCATGTTGAGGAGTTAATTTGCGTGTTTTTGTATTTGATTAAACACGTCCATTAACTCTGGTACATGATGATAAAAGC	22	TGAGGAGTTAATTTGCGTGTTT	ACACGTCCATTAACTCTGGTAC	TGAGGAGTTAATTTGCGTGTTT	ACACGTCCATTAACTCTGGTAC
aae-miR-190	miRBase	MI0013454	chr2:48811856-48811956	chr2	48811856	48811956	-	101	GGGTGATTCCGGTGAGATATGTTTGATATTCTTGGTTGTTAAATTTTATATTATCACCCAGGAATCAAACATATTATTACTGTGGTCATCATGAGACTTCG	24	AGATATGTTTGATATTCTTGGTTG	CCCAGGAATCAAACATATTATT	AGATATGTTTGATATTCTTGGTTG	CCCAGGAATCAAACATATTATT
aae-miR-193	miRBase	MI0013511	chr3:360501786-360501871	chr3	360501786	360501871	+	86	TCAATCGAACTGGGATTTTGTGGACCAGAAGATTTCCTCCATTCGATAATAGCTACTGGCCTACTAAGTCCCAACTTGTTTGGAAA	22	TGGGATTTTGTGGACCAGAAGA	TACTGGCCTACTAAGTCCCAAC	TGGGATTTTGTGGACCAGAAGA	TACTGGCCTACTAAGTCCCAAC
aae-miR-210	miRBase	MI0013499	chr1:54892610-54892677	chr1	54892610	54892677	+	68	CTCATTGCAGCTGCTGACCACTGCACAAGATTAGATTATGACTCTTGTGCGTGTGACAACGGCTATTG	19	CTTGTGCGTGTGACAACGG	AGCTGCTGACCACTGCACAAGA	AGCTGCTGACCACTGCACAAGA	CTTGTGCGTGTGACAACGG
aae-miR-214	Maharaj_2015-MapMi		chr3:404205839-404205957	chr3	404205839	404205957	+	119	ACACGTGTCCCTTAACAAACTAGCGATTCCGATGCTTCCCGGACGAGCCCCCAAATTTGTTGGAATACTTTTCCAACGAAGTTTGGGAAGACTTTCGGATCGCTTATTTAAGACACTGT	18	TTCCCGGACGAGCCCCCA		TTCCCGGACGAGCCCCCA
aae-miR-219	miRBase	MI0013513	chr2:3715252-3715337	chr2	3715252	3715337	+	86	TTTCTAGCTCTGATTGTCCAAACGCAATTCTTGTTTTATTCGAATATGATATCCAAGAGTTGTGACTGGACATCCGTGGCTCGAAA	23	TGATTGTCCAAACGCAATTCTTG	AGAGTTGTGACTGGACATCCGTG	TGATTGTCCAAACGCAATTCTTG	AGAGTTGTGACTGGACATCCGTG
aae-miR-242	Maharaj_2015-MapMi		chr2:58780972-58781081	chr2	58780972	58781081	-	110	GCTAAGTCCAAAACCACGTTTCTGCATTCTCTGCGAATCTCCGGTGAGCTTCCATCAATGGAGCTCATCGATCGCGCACCTGAATGCTAGATCAAAACTCTGTCCGTTGC	18	CATCGATCGCGCACCTGA			CATCGATCGCGCACCTGA
aae-miR-252	miRBase	MI0013438	chr1:175818152-175818222	chr1	175818152	175818222	-	71	GAATTCTTTACTAAGTACTAGTGCCGCAGGAGAGATTTGAACCCCTGCTGCCCAAGTGCTTATCGAAGAGT	21	TAAGTACTAGTGCCGCAGGAG	CTGCTGCCCAAGTGCTTATCG	TAAGTACTAGTGCCGCAGGAG	CTGCTGCCCAAGTGCTTATCG
aae-miR-263a	miRBase	MI0013495	chr2:348784427-348784523	chr2	348784427	348784523	-	97	TCCTAGTACACGTAATGGCACTGGAAGAATTCACGGGTATATTTTGAAATCCCCGTGTTCTGGCAGTGGCATCCCTGGTACTAAGGTGATTCATCAG	23	AATGGCACTGGAAGAATTCACGG	CGTGTTCTGGCAGTGGCATCCC	AATGGCACTGGAAGAATTCACGG	CGTGTTCTGGCAGTGGCATCCC
aae-miR-263b	miRBase	MI0013515	chr2:153371120-153371210	chr2	153371120	153371210	-	91	GACCAATTACGAACCTTGGCACTGGGAGAATTCACAGGCGCTATTTGCTATCATTCTGTGGATCTTTTCGTGCCATCGTTTAAATTCGGTC	23	CTTGGCACTGGGAGAATTCACAG	TGGATCTTTTCGTGCCATCGT	CTTGGCACTGGGAGAATTCACAG	TGGATCTTTTCGTGCCATCGT
aae-miR-275	miRBase	MI0013434	chr2:307135654-307135736	chr2	307135654	307135736	+	83	ATCCTTTCGATTTCGCGCGCTAAGCAGGAACCGAGACTTTGTCATTTGCTAGCAGTCAGGTACCTGAAGTAGCGCGCGTGATC	20	TCAGGTACCTGAAGTAGCGC	CGCGCTAAGCAGGAACCGAGAC	CGCGCTAAGCAGGAACCGAGAC	TCAGGTACCTGAAGTAGCGC
aae-miR-276-1	miRBase	MI0013441	chr2:73120440-73120530	chr2	73120440	73120530	-	91	ACTGGTGATTGCCATCAGCGAGGTATAGAGTTCCTACGTTGCGTGTGCGAAATTGGTAGGAACTTCATACCGTGCTCTTGGCTAGCCGTGA	21	TAGGAACTTCATACCGTGCTC	AGCGAGGTATAGAGTTCCTAC	AGCGAGGTATAGAGTTCCTAC	TAGGAACTTCATACCGTGCTC
aae-miR-2765	miRBase	MI0013490	chr3:101895442-101895528	chr3	101895442	101895528	-	87	AAACGTTTCCGGAGCCTGGTAACTCCACCACCGTTGGCGATATTTGACAGCCAATGGGAGCTGGAGTTCCCGCGTGCCGAACGTTCA	22	TGGTAACTCCACCACCGTTGGC		TGGTAACTCCACCACCGTTGGC
aae-miR-277	miRBase	MI0013435	chr1:302603802-302603895	chr1	302603802	302603895	-	94	AGTTTTGGAGTGCGTGTCAGAAGTGCATTTACATAGGTATTTCCCGTTTAGCAGTATTTGTAAATGCACTATCTGGTACGACATTCCAGAATCA	22	TAAATGCACTATCTGGTACGAC	CGTGTCAGAAGTGCATTTACA	CGTGTCAGAAGTGCATTTACA	TAAATGCACTATCTGGTACGAC
aae-miR-278	miRBase	MI0013450	chr3:243123880-243123960	chr3	243123880	243123960	-	81	TGGTGCGAACGGACGATAGTCTTCAGCGGCCGTGCATTTGATAGAAGTGGTCGGTGGGACTTTCGTCCGTTTGTAACCGCC	22	TCGGTGGGACTTTCGTCCGTTT	ACGGACGATAGTCTTCAGCGGCC	ACGGACGATAGTCTTCAGCGGCC	TCGGTGGGACTTTCGTCCGTTT
aae-miR-279	miRBase	MI0013494	chr1:207007772-207007866	chr1	207007772	207007866	+	95	ACATCCCAACGGTTGTCGATGGGTGTGAATCTAGTGTTTCACATGATTTTCGATAGCCTGTGACTAGATCCACACTCATTAACAAAAGTTGCCGG	22	TGACTAGATCCACACTCATTAA	GATGGGTGTGAATCTAGTGTTTCACA	GATGGGTGTGAATCTAGTGTTTCACA	TGACTAGATCCACACTCATTAA
aae-miR-2796	Maharaj_2015		chr3:6069675-6069755	chr3	6069675	6069755	-	81	CGAAGGAAGAAGGGGTTTCTTTCGGCCTCCAGCGGCATTAGATAGTTGTAGGCCGGCGGAAACTACTTGCTTCCGTCGTTT	23	GTAGGCCGGCGGAAACTACTTGC	AGGGGTTTCTTTCGGCCTCCAG	AGGGGTTTCTTTCGGCCTCCAG	GTAGGCCGGCGGAAACTACTTGC
aae-miR-281	miRBase	MI0013447	chr2:96469344-96469440	chr2	96469344	96469440	-	97	TGGTTTCGAATATGAAAATAAAGAGAGCTATCCGTCGACAGTAGGGATATGATTCACTGTCATGGAATTGCTCTCTTTATGTACAATTCGATATTCA	19	AAGAGAGCTATCCGTCGAC	TGTCATGGAATTGCTCTCTTTA	AAGAGAGCTATCCGTCGAC	TGTCATGGAATTGCTCTCTTTA
aae-miR-282-1	miRBase	MI0013517	chr2:96911957-96912051	chr2	96911957	96912051	-	95	CAGGTGTAATCTAGCCTCTCCTAGGCTTTGTCTGTTACCTTCCTTGGGAATTCCACTAGCCAGACATAGCCTGACAGAGGTTAGGTGAAATCTGA	27	AATCTAGCCTCTCCTAGGCTTTGTCTG	ACATAGCCTGACAGAGGTTAGG	AATCTAGCCTCTCCTAGGCTTTGTCTG	ACATAGCCTGACAGAGGTTAGG
aae-miR-283	miRBase	MI0013486	chr1:305625582-305625684	chr1	305625582	305625684	-	103	GTTCGACTGAAAGGTCAATATCAGCTGGTAATTCTGGGCTTACCCCACCGTTATACGCTTCCCGGAATTCCAACTGATATCCACTTTTTAGTCGAGATGGTCA	24	CAATATCAGCTGGTAATTCTGGGC	CGGAATTCCAACTGATATCCAC	CAATATCAGCTGGTAATTCTGGGC	CGGAATTCCAACTGATATCCAC
aae-miR-285	miRBase	MI0013479	chr3:406875021-406875124	chr3	406875021	406875124	-	104	GTTAATCTTCCTAAGTACTGGCTTCCAAAGGTGAGTAGATGGCATTCGATACACTCTAGCACCATTCGAAATCAGTACTGAAGGCGAAGATTTGTTCTGCGTGA	22	TAGCACCATTCGAAATCAGTAC	ACTGGCTTCCAAAGGTGAGTAGA	ACTGGCTTCCAAAGGTGAGTAGA	TAGCACCATTCGAAATCAGTAC
aae-miR-286a	miRBase	MI0013521	chr2:402153077-402153173	chr2	402153077	402153173	-	97	ATCGTTATTTGGGGCGATTGTCGGACTAGTCGCTGCGTACAAAACGGAACTATTTCAACTAGTGACTAGACCGAACACTCGCGTCCTAAAGCACGAT	25	TGACTAGACCGAACACTCGCGTCCT	GGCGATTGTCGGACTAGTCGC	GGCGATTGTCGGACTAGTCGC	TGACTAGACCGAACACTCGCGTCCT
aae-miR-286b-1	miRBase	MI0013519	chr3:309335989-309336085	chr3	309335989	309336085	-	97	AAGTCCTGGGGCGATTGTCGGCTTAGTCGCTGTATCATTTCAACTGCTGTGCAGTTCTTCGCTAGTGACTAGACCGAACACTCGTATCCCAGGCCTT	25	TGACTAGACCGAACACTCGTATCCC	GGCGATTGTCGGCTTAGTCGC	GGCGATTGTCGGCTTAGTCGC	TGACTAGACCGAACACTCGTATCCC
aae-miR-2940	miRBase	MI0013489	chr1:53172118-53172226	chr1	53172118	53172226	+	109	CATTGGTTTATCTTATCTGTCGAGGCAAGTTATTTTACCGGATAGTGTTTCTTTTCGTGAGCAATCACCACTATCCAGCTCTTCTTGTCGACAGGGAGATAAATCACTG	23	TGGTTTATCTTATCTGTCGAGGC	GTCGACAGGGAGATAAATCACT	TGGTTTATCTTATCTGTCGAGGC	GTCGACAGGGAGATAAATCACT
aae-miR-2941-1	miRBase	MI0013491	chr2:268455992-268456097	chr2	268455992	268456097	-	106	ATGGATTAAGTTGTACCACTTTCGTGGTGTTTAGACGTATTACATGATTTTTTGAACATAACTGTAGTACGGCTAGAACTCCACGGATGTTGGCAATATAGTCATC	22	TAGTACGGCTAGAACTCCACGG	CGTGGTGTTTAGACGTATTACA	CGTGGTGTTTAGACGTATTACA	TAGTACGGCTAGAACTCCACGG
aae-miR-2942	miRBase	MI0013506	chr3:390116453-390116534	chr3	390116453	390116534	-	82	AATGTTATCAATTCGCTGTGGTCTCGAACGTACCTACATTGGATATTTTTGGTATTCGAGACTTCACGAGTTAATTCCCATT	23	TATTCGAGACTTCACGAGTTAAT	AATTCGCTGTGGTCTCGAACGTACCTACA	AATTCGCTGTGGTCTCGAACGTACCTACA	TATTCGAGACTTCACGAGTTAAT
aae-miR-2943-1	miRBase	MI0013507	chr2:158468837-158468917	chr2	158468837	158468917	+	81	CCCAATTGATGTTAAGTAGGCACTTGCAGGCAAAGTTTCATTCACAATTTGACTGCTTTTTCCTACCTTACATTGAGTGGG	23	TTAAGTAGGCACTTGCAGGCAAA	GACTGCTTTTTCCTACCTTACA	TTAAGTAGGCACTTGCAGGCAAA	GACTGCTTTTTCCTACCTTACA
aae-miR-2944a	miRBase	MI0013509	chr2:402152657-402152718	chr2	402152657	402152718	-	62	CGTTGAAGGAACTTCTGCTGTGATCTGAGTTAGATACATATCACAGTAGTTGTACTTTAATG	24	GAAGGAACTTCTGCTGTGATCTGA	TATCACAGTAGTTGTACTTTAA	GAAGGAACTTCTGCTGTGATCTGA	TATCACAGTAGTTGTACTTTAA
aae-miR-2944b	miRBase	MI0013510	chr2:402152794-402152855	chr2	402152794	402152855	-	62	ATCGAAGGAACTCCCGGTGTGATATATGACTCGATTATATCACAGCAGTAGTTACCTGATAT	23	GAAGGAACTCCCGGTGTGATATA	TATCACAGCAGTAGTTACCTGA	GAAGGAACTCCCGGTGTGATATA	TATCACAGCAGTAGTTACCTGA
aae-miR-2945	miRBase	MI0013522	chr2:374947134-374947215	chr2	374947134	374947215	+	82	TCTGATCTGAGCGGGTCCGTTTCTAGTGTCATGTGCTGTATTCGAATATCATGACTAGAGGCAGACTCGTTTAGGTCTGGGA	22	TGACTAGAGGCAGACTCGTTTA	AGCGGGTCCGTTTCTAGTGTCATG	AGCGGGTCCGTTTCTAGTGTCATG	TGACTAGAGGCAGACTCGTTTA
aae-miR-2946	miRBase	MI0013532	chr2:268456430-268456517	chr2	268456430	268456517	-	88	TATGAACAATGATCGCCATATTTTTACCGCTACTGCATTTCATTGTAATAATTGTAGTACGGAAAAGATATGGGGATTGGGGTTCATA	22	TAGTACGGAAAAGATATGGGGA	GCCATATTTTTACCGCTACTGCA	GCCATATTTTTACCGCTACTGCA	TAGTACGGAAAAGATATGGGGA
aae-miR-2a	miRBase	MI0013443	chr2:107237487-107237583	chr2	107237487	107237583	-	97	TGGGAACTGTTTCCACTCTCAAAGTGGTTGTGAAATGAGTTACTCTTGAACGATCTCATATCACAGCCAGCTTTGAAGAGCGAAACGGTTTCTCGCA	23	TATCACAGCCAGCTTTGAAGAGC	ACTCTCAAAGTGGTTGTGAAA	ACTCTCAAAGTGGTTGTGAAA	TATCACAGCCAGCTTTGAAGAGC
aae-miR-2b	miRBase	MI0013512	chr2:107235873-107235959	chr2	107235873	107235959	-	87	GGGCGTATTCTAGACTCTCAAAGTGGCTGTGAAATGGTTTGATTTTGCTCATATCACAGCCAGCTTTGATGAGCTGGACTGCGCACC	24	TATCACAGCCAGCTTTGATGAGCT	ACTCTCAAAGTGGCTGTGAAATG	ACTCTCAAAGTGGCTGTGAAATG	TATCACAGCCAGCTTTGATGAGCT
aae-miR-2c	miRBase	MI0013514	chr2:107237991-107238068	chr2	107237991	107238068	-	78	TGCGTTGGCATCAAATTTGGTTGTTTTAGTACGACCTCTTTGAAACCCCTATCACAGCCAGCTTTGATGAGCAACGCA	23	TATCACAGCCAGCTTTGATGAGC			TATCACAGCCAGCTTTGATGAGC
aae-miR-3	Maharaj_2015-MapMi		chr3:214169219-214169325	chr3	214169219	214169325	-	107	GCCCAGATAGCCGTAGCGGTAAACGCATGACCATGCTGAGGGTCGGAGGTTCGAATCCCGCTGGTCAAGGATTTTTTCGTAAAGGAAATTTTCTCAATTCCCAGGGC	21	AGGGTCGGAGGTTCGAATCCC		AGGGTCGGAGGTTCGAATCCC
aae-miR-305	miRBase	MI0013459	chr2:307145432-307145519	chr2	307145432	307145519	+	88	AATGTCACATGTCTATTGTACTTCATCAGGTGCTCTGGTTGTTTTCGATACCCGGCACATGTTGGAGTACACTTAATGTGCTGACAGT	24	ATTGTACTTCATCAGGTGCTCTGG	CGGCACATGTTGGAGTACACTTA	ATTGTACTTCATCAGGTGCTCTGG	CGGCACATGTTGGAGTACACTTA
aae-miR-306	miRBase	MI0013446	chr2:335781036-335781164	chr2	335781036	335781164	-	129	CATTCGCAATTTCACCGGTTCAGGTACTGAGTGACTCTCAGATGTGCATTTCTCAAGCAATCTCGTCCTCAGGACCTGAGGTTGAAAAACCCTGAGAGCACCTCGGTATCTAAGCCAGTGTTGCGAAAA	22	TCAGGTACTGAGTGACTCTCAG	GAGAGCACCTCGGTATCTAAGC	TCAGGTACTGAGTGACTCTCAG	GAGAGCACCTCGGTATCTAAGC
aae-miR-307	miRBase	MI0013501	chr3:244794356-244794446	chr3	244794356	244794446	+	91	CTAGTTTCCCGGCAGTCGATCACTCACTCAACCTGGGTGTGATGCTTATTTGAATCATCACAACCTCCTTGAGTGAGCGACCGATTGATGG	22	CACAACCTCCTTGAGTGAGCGA	TTCCCGGCAGTCGATC	TTCCCGGCAGTCGATC	CACAACCTCCTTGAGTGAGCGA
aae-miR-308	miRBase	MI0013466	chr3:403338481-403338556	chr3	403338481	403338556	-	76	AGCGCTGTTTCGCGGTATATTCTTGTGGCTTGATGCATTTGAAAAATCTCAAATCACAGGAGTATACTGTGAGAGA	22	CGCGGTATATTCTTGTGGCTTG	AATCACAGGAGTATACTG	CGCGGTATATTCTTGTGGCTTG	AATCACAGGAGTATACTG
aae-miR-309a-1	miRBase	MI0013477	chr3:309335446-309335537	chr3	309335446	309335537	-	92	ATCCACCGAATGTTATGCGACTAACTTCGTTCAGTTTGGTGTCATACGAAGGTTTCCAGTTTCATCACTGGGCAAAGTTTGTCGCATAAATG	21	TCACTGGGCAAAGTTTGTCGC	CGACTAACTTCGTTCAGTTTGGTG	CGACTAACTTCGTTCAGTTTGGTG	TCACTGGGCAAAGTTTGTCGC
aae-miR-309b	miRBase	MI0013526	chr2:402152469-402152539	chr2	402152469	402152539	-	71	TTATGCGTCAAACTCCGTTCAGTTGGTGGAGTCATTTTCCAAGTCATCACTGGGCATAGTTTGTCGCATAA	22	TCACTGGGCATAGTTTGTCGCA	CGTCAAACTCCGTTCAGTTGGTG	CGTCAAACTCCGTTCAGTTGGTG	TCACTGGGCATAGTTTGTCGCA
aae-miR-31	miRBase	MI0013483	chr3:136174141-136174218	chr3	136174141	136174218	+	78	ATTGGCAACTTGGCAAGATGTTGGCATAGCTGAAAGTTTTGAGTTTAGCTATTCAACTTCTTGTCTATTTTTCCAATT	23	TGGCAAGATGTTGGCATAGCTGA	TAGCTATTCAACTTCTTGTCT	TGGCAAGATGTTGGCATAGCTGA	TAGCTATTCAACTTCTTGTCT
aae-miR-315	miRBase	MI0013467	chr3:3444753-3444844	chr3	3444753	3444844	+	92	AGTGTTTCTATAAAATTTTGATTGTTGCTCAGAAAGCCGTGCATTTGAAACGGGTCGCTTTCGAGCAGTAATCAAAGTCAAATAAAACACCA	22	TTTTGATTGTTGCTCAGAAAGC	CTTTCGAGCAGTAATCAAAGTC	TTTTGATTGTTGCTCAGAAAGC	CTTTCGAGCAGTAATCAAAGTC
aae-miR-316	miRBase	MI0013523	chr3:311919546-311919636	chr3	311919546	311919636	+	91	CCAACATTTTGATTGATTTGTCTTTTTCCGCTTACTGCCGGTGGCATTTGAAATTCTCGACAGCAAACCGAAAAAGGCGCCTCAATCAATT	22	TGTCTTTTTCCGCTTACTGCCG	ACAGCAAACCGAAAAAGGCGCC	TGTCTTTTTCCGCTTACTGCCG	ACAGCAAACCGAAAAAGGCGCC
aae-miR-317-1	miRBase	MI0013442	chr1:302667117-302667208	chr1	302667117	302667208	-	92	GAGGAATTTCGGCTACCGGGATACACCCTGTGCTCGCTTTGCATTCGAAACTAGTGAACACAGCTGGTGGTATCTCAGTGGCCCTAATCCGA	21	TGAACACAGCTGGTGGTATCT	CGGGATACACCCTGTGCTCGCT	CGGGATACACCCTGTGCTCGCT	TGAACACAGCTGGTGGTATCT
aae-miR-33	miRBase	MI0013493	chr1:50888875-50888954	chr1	50888875	50888954	-	80	CCACCCGGGTGCATTGTAGTTGCATTGCACTTTTGCGTTCGATAACACGGTGCAATACTTCTGCAATGCAAGCCAGGTGG	21	GTGCATTGTAGTTGCATTGCA	CAATACTTCTGCAATGCAAGCC	GTGCATTGTAGTTGCATTGCA	CAATACTTCTGCAATGCAAGCC
aae-miR-34	miRBase	MI0013456	chr1:302603045-302603173	chr1	302603045	302603173	-	129	CAAGGCAATACGCTATGGCAGTGTGGTTAGCTGGTTGTGTAGAACTTTGGGGGGCTTCCGTGGCGTTCGCGCGCACATGGGGGCTCAGATTCACAACCACTATCCGCCCTGCCGCCGCGAGGTGCCAGG	22	TGGCAGTGTGGTTAGCTGGTTG	CAACCACTATCCGCCCTGCCGCC	TGGCAGTGTGGTTAGCTGGTTG	CAACCACTATCCGCCCTGCCGCC
aae-miR-341	Maharaj_2015-MapMi		chr2:2293511-2293626	chr2	2293511	2293626	+	116	ACTCGCCACTCGTCCTTCTATGAAGGACGCGACGCAGGATCGTAGGAGGCTGTGCAGCGGCATCAGCACTCTTCGATCTTGTTTCACTTTCGCTCCCCCGGCGCTGTCTTGGCGGT	18	GCAGGATCGTAGGAGGCT		GCAGGATCGTAGGAGGCT
aae-miR-359	Maharaj_2015-MapMi		chr3:355365893-355366011	chr3	355365893	355366011	+	119	CCCATTGCATCTATCCCAAAACATTTGCAGTCTTCCTCAACGAAAGTTGCATTATCCAGTGGACGCGTGTAACTGACGCTGAGGAGGACTCCAAGTCGAAATGCGTGTATCTTCGTGGG	18	GTAACTGACGCTGAGGAG			GTAACTGACGCTGAGGAG
aae-miR-375	miRBase	MI0013504	chr2:337876517-337876632	chr2	337876517	337876632	+	116	TGGAAGAATCCGAGTTACTTAAGCCCAACGTACAGAAACTTGAATCTGAATGCCGTTCTAGATTGGCTTGCTAGAAGTTTGTTCGTTTGGCTCGAGTTATGCGGATTCTTCTGATC	22	TTTGTTCGTTTGGCTCGAGTTA	ACTTAAGCCCAACGTACAGAAACT	ACTTAAGCCCAACGTACAGAAACT	TTTGTTCGTTTGGCTCGAGTTA
aae-miR-40	Maharaj_2015-MapMi		chr2:442464249-442464371	chr2	442464249	442464371	+	123	CCATGGTTTGAGTAGTGAAATTTAATCACTCAATGGGGTTGCGTTGATTAAGTCCCTTGTCGCGGCGGCTGACTTACTTCTCAATTGTTGGACGGACCAGTTTCCGTGGCCCTGCATTCGAGG	18	TTGCGTTGATTAAGTCCC		TTGCGTTGATTAAGTCCC
aae-miR-65	Maharaj_2015-MapMi		chr2:13872759-13872874	chr2	13872759	13872874	+	116	TGGATGTCATAATTCAAGGAAAAGCAAATTCATCGATGTATAGGCGTGTAATTTCCTGGTAGTAGGATTTTGCACACGACTCGATGGGATAGACACATTTTGAAAGATGTTTCATT	24	TGCACACGACTCGATGGGATAGAC			TGCACACGACTCGATGGGATAGAC
aae-miR-7	miRBase	MI0013496	chr2:222802530-222802618	chr2	222802530	222802618	+	89	TCGCAATATTTTGTATGGAAGACTAGTGATTTTGTTGTTTTGCTTACGATAATAACAATAAATCTCAAGTCTTTCTACAAAGTTTGCTG	23	TGGAAGACTAGTGATTTTGTTGT	CAATAAATCTCAAGTCTTTCTA	TGGAAGACTAGTGATTTTGTTGT	CAATAAATCTCAAGTCTTTCTA
aae-miR-71	miRBase	MI0013440	chr2:107238283-107238359	chr2	107238283	107238359	-	77	CGGCAAGAAAGACATGGGTAGTGAGATAGTTTCACCCTATTGCACTGGGATCTCACTACCTTGTCTTTCATGCTGAT	22	AGAAAGACATGGGTAGTGAGAT	TCTCACTACCTTGTCTTTCATG	AGAAAGACATGGGTAGTGAGAT	TCTCACTACCTTGTCTTTCATG
aae-miR-79	miRBase	MI0013500	chr2:335780866-335780961	chr2	335780866	335780961	-	96	GAACCCATCGTCCATGCTTTGGCGCTTTAGCTGTATGATAGAATTTAATATTTCATAAAGCTAGATTACCAAAGCATGGAAGGCTTGGGCGGTGTC	22	TAAAGCTAGATTACCAAAGCAT	GCTTTGGCGCTTTAGCTGTATGA	GCTTTGGCGCTTTAGCTGTATGA	TAAAGCTAGATTACCAAAGCAT
aae-miR-8	miRBase	MI0013437	chr3:328527947-328528025	chr3	328527947	328528025	+	79	GTCTGTTCACATCTTACCGGGCAGCATTAGATATTTTTGAAATACTTCTAATACTGTCAGGTAAAGATGTCGTCCGAAC	23	TAATACTGTCAGGTAAAGATGTC	CATCTTACCGGGCAGCATTAGA	CATCTTACCGGGCAGCATTAGA	TAATACTGTCAGGTAAAGATGTC
aae-miR-843a	Maharaj_2015-MapMi		chr1:213018252-213018361	chr1	213018252	213018361	+	110	ACGTTATTTGGTACTTTCATTGTCTGTCCTGTCACGGTCGCCATGTGTCGTTCGGACATTTGGCATTGAAACACCCGAACGGTTTCAGGTTCAAAATCAGAGTCCCGCGT	18	GTCCTGTCACGGTCGCCA		GTCCTGTCACGGTCGCCA
aae-miR-87	miRBase	MI0013461	chr1:80682382-80682488	chr1	80682382	80682488	-	107	ACCAGATTGTCACTGACCAGCCTGAAATTTGCTAAACCTGTGTGTATTTGATTCAAACAATCAAGGTGAGCAAATTTTCAGGTGTGTCGGAGAACAATCGCAATCAT	22	GTGAGCAAATTTTCAGGTGTGT	CAGCCTGAAATTTGCTAAACCT	CAGCCTGAAATTTGCTAAACCT	GTGAGCAAATTTTCAGGTGTGT
aae-miR-927	miRBase	MI0013476	chr1:115022923-115022998	chr1	115022923	115022998	+	76	GGTTTGCTTTAGAATTCCTACGCTTTACCGTGATTTGTTGAAAGTTTGGCAAAGCGTTTGGGTTCTGAAACGAAAC	22	TTTAGAATTCCTACGCTTTACC	CAAAGCGTTTGGGTTCTGAAAC	TTTAGAATTCCTACGCTTTACC	CAAAGCGTTTGGGTTCTGAAAC
aae-miR-929-1	miRBase	MI0014710	chr1:198495511-198495598	chr1	198495511	198495598	+	88	TGCCTACGACTGGTCCAAATTGACTCTAGTAGGGAGTCCTTGTGTACGAGTGACTCCCTAACGGAGTCAGATTGAACCCGGTAGGATG	21	TCCCTAACGGAGTCAGATTGA	ATTGACTCTAGTAGGGAGTCC	ATTGACTCTAGTAGGGAGTCC	TCCCTAACGGAGTCAGATTGA
aae-miR-92a	miRBase	MI0013445	chr3:93477588-93477669	chr3	93477588	93477669	-	82	AATCTACGCATCGGTACGGACAGGGGCAACATTGTGACATTTGAAAGCTAATATTGCACTTGTCCCGGCCTATGCGTGGAGT	21	TATTGCACTTGTCCCGGCCTA	CGGTACGGACAGGGGCAACATT	CGGTACGGACAGGGGCAACATT	TATTGCACTTGTCCCGGCCTA
aae-miR-92b	miRBase	MI0013527	chr3:93418506-93418588	chr3	93418506	93418588	-	83	GCTCCGAATGTAGGTCGTGACTTGTGCCCATTTGCTGAATTTTAATGGTCAAATTGCACTTGTCCCGGCCTGCAGCCAAGAGC	22	AATTGCACTTGTCCCGGCCTGC	AGGTCGTGACTTGTGCCCATTTG	AGGTCGTGACTTGTGCCCATTTG	AATTGCACTTGTCCCGGCCTGC
aae-miR-932	miRBase	MI0013475	chr2:231381140-231381234	chr2	231381140	231381234	+	95	GTAATCATAGAATAGCTTCAATTCCGTAGTGCATTGCAGTGTGCTTTAGACGAACTGCAAGCAATGTGGAAGTGAAGCGATTCTCAATGATCATC	22	TGCAAGCAATGTGGAAGTGAAG	TCAATTCCGTAGTGCATTGCAG	TCAATTCCGTAGTGCATTGCAG	TGCAAGCAATGTGGAAGTGAAG
aae-miR-957	miRBase	MI0013458	chr3:398466619-398466696	chr3	398466619	398466696	+	78	TCCGGCGTTAGTTTTGGGCGGGTTTTAGTGTATTTCGATTAGAGTATCAATTGAAACCGTCCAAAACTGAGGCCGGCG	22	TGAAACCGTCCAAAACTGAGGC	GTTAGTTTTGGGCGGGTTTTAGT	GTTAGTTTTGGGCGGGTTTTAGT	TGAAACCGTCCAAAACTGAGGC
aae-miR-965	miRBase	MI0013474	chr2:429778741-429778819	chr2	429778741	429778819	+	79	GATTCTGAAGGGGGAAATCCTGTACGCTGTATGTTGTATTTGAATAATCCATAAGCGTATAGCTTTTCCCATTCGGCGT	22	TAAGCGTATAGCTTTTCCCATT	GGGGGAAATCCTGTACGCTGTATG	GGGGGAAATCCTGTACGCTGTATG	TAAGCGTATAGCTTTTCCCATT
aae-miR-970	miRBase	MI0013498	chr1:157238400-157238507	chr1	157238400	157238507	+	108	AACGGTATTGCGGCTTTCATAGGTAGCTTGCGTTTGTCTTAGCTGGTATTGAATGTGATAGGTATCATAAGACACACGCGGCTATTTTTGAGAGTATCAAGCATCTTG	21	TCATAAGACACACGCGGCTAT	AGCTTGCGTTTGTCTTAGCTGGT	AGCTTGCGTTTGTCTTAGCTGGT	TCATAAGACACACGCGGCTAT
aae-miR-980	miRBase	MI0013449	chr3:1054519-1054594	chr3	1054519	1054594	-	76	ACTACAATTCGGCCGTTCATTGGGTCATCTAGCTCGTGTTGGAAACAGTTAGCTGCCTAGTGAAGGGCAATATTGT	19	TAGCTGCCTAGTGAAGGGC	CGGCCGTTCATTGGGTCATCTAGC	CGGCCGTTCATTGGGTCATCTAGC	TAGCTGCCTAGTGAAGGGC
aae-miR-981	miRBase	MI0013473	chr1:118556334-118556424	chr1	118556334	118556424	+	91	AAACCTTGCCTGGATCGGGTTTCGCGGCGAACGGGCTTCCACCATGATGAATAGCAGTTCGTTGTCGACGAAACCTGCACATTGCAAGGCA	22	TTCGTTGTCGACGAAACCTGCA	CGGGTTTCGCGGCGAACGGGCT	CGGGTTTCGCGGCGAACGGGCT	TTCGTTGTCGACGAAACCTGCA
aae-miR-988	miRBase	MI0013487	chr2:93351372-93351446	chr2	93351372	93351446	+	75	GCTGCGGGTGTGTGCTTTGTGACAATGAGATTCGGTTCGATATCATCCCCTTGTTGCAAACCTCACGCTTGCGGT	22	CCCCTTGTTGCAAACCTCACGC	GTGTGCTTTGTGACAATGAGA	GTGTGCTTTGTGACAATGAGA	CCCCTTGTTGCAAACCTCACGC
aae-miR-989	miRBase	MI0013451	chr3:366439056-366439170	chr3	366439056	366439170	-	115	TTCATCATACGGTCATGGGGGACCGCCGCTACCTCGCTTTCACTTGGTACCGATTTCCCATAATCCATGTGATGTGACGTAGTGGTACCTTCCCTTGGCTATTACAACACTTCCT	21	TGTGATGTGACGTAGTGGTAC	CGCCGCTACCTCGCTTTCACTTGG	CGCCGCTACCTCGCTTTCACTTGG	TGTGATGTGACGTAGTGGTAC
aae-miR-993	miRBase	MI0013472	chr1:310672010-310672110	chr1	310672010	310672110	-	101	AGCGCTCCTCCGTGACCTACCCTGTAGTTCCGGGCTTTTGTGGTTTCTTTTATTGTTAATTATCAGAAGCTCGTTTCTATAGAGGTATCTCACAGGGTGAA	22	TACCCTGTAGTTCCGGGCTTTT	GAAGCTCGTTTCTATAGAGGTATC	TACCCTGTAGTTCCGGGCTTTT	GAAGCTCGTTTCTATAGAGGTATC
aae-miR-996	miRBase	MI0013460	chr1:207012521-207012618	chr1	207012521	207012618	+	98	AACTCAATTTTCGTCGGCGTGCATGAATCTGGTGCACGGTTTTCCAGTTGTAATATCGCTTCGTGACTAGATTACATGCTCGTCTATGAAGTTGAGAT	21	TGACTAGATTACATGCTCGTC	GCGTGCATGAATCTGGTGC	GCGTGCATGAATCTGGTGC	TGACTAGATTACATGCTCGTC
aae-miR-998	miRBase	MI0013444	chr3:75489577-75489668	chr3	75489577	75489668	-	92	AAGAACCAATACCCGAACTGAACTCTCGTGGGTCTGCAGTTGATATTTCGAAAGCTTGTAGCACCATGAGATTCAGCTCCGGTGTTGGTTCG	19	TAGCACCATGAGATTCAGC	ACTGAACTCTCGTGGGTCTGC	ACTGAACTCTCGTGGGTCTGC	TAGCACCATGAGATTCAGC
aae-miR-999	miRBase	MI0013464	chr1:252222288-252222366	chr1	252222288	252222366	+	79	GCAGGGACGCGGTCGTGCAGGAAATTATTTGGCATTAGATTCAAATGTTAACTGTAAGACTGTGTCTTTGCGGGTGATC	22	TGTTAACTGTAAGACTGTGTCT	ACGCGGTCGTGCAGGAAATTATT	ACGCGGTCGTGCAGGAAATTATT	TGTTAACTGTAAGACTGTGTCT
aae-miR-9a-1	miRBase	MI0013528	chr2:108461938-108462018	chr2	108461938	108462018	+	81	GTCAAAGTTCTCTTTGGTTATCTAGCTGTATGAGTGAATTTAGAACATCATAAAGCTAGCATACCGAAGTTAATAGTTGAC	23	TCTTTGGTTATCTAGCTGTATGA	TAAAGCTAGCATACCGAAGTTA	TCTTTGGTTATCTAGCTGTATGA	TAAAGCTAGCATACCGAAGTTA
aae-miR-9b	miRBase	MI0013530	chr2:335780562-335780653	chr2	335780562	335780653	-	92	TCACGTTTATTGGATCTTTGGTGATTTTAGCTGTATGCTGATACGTTTCTGATTGCATATAGCTTTATCACCAAAAACCTAATGAATGGTGA	24	TCTTTGGTGATTTTAGCTGTATGC	TATAGCTTTATCACCAAAAACC	TCTTTGGTGATTTTAGCTGTATGC	TATAGCTTTATCACCAAAAACC
aae-miR-9c	miRBase	MI0013436	chr2:335810359-335810441	chr2	335810359	335810441	-	83	CTGAATCTTTGGTATTCTAGCTGTAGAATGTTGAGCTTTGTGATATGGTATCTTCTAAAGCTTTAGTACCAGAGGTCCAACTG	22	TCTTTGGTATTCTAGCTGTAGA	TAAAGCTTTAGTACCAGAGGTC	TCTTTGGTATTCTAGCTGTAGA	TAAAGCTTTAGTACCAGAGGTC
aae-miR-H-104	Akbari_2013-Nouzova_2018		chr3:82678940-82679027	chr3	82678940	82679027	+	88	CCTGCAGTTCGGCTGGCTGTAAGTATTACAGCAAGCTTGCTATTCGAAAGGCGCTTGGTGTTATATCTTACAGTGAGCTGAGTCGTGG	23	TTGGTGTTATATCTTACAGTGAG			TTGGTGTTATATCTTACAGTGAG
aae-miR-H-65	Akbari_2013-Nouzova_2018		chr1:144289657-144289738	chr1	144289657	144289738	+	82	GTTTAAAAATCTAAAGCAACCGAACAATTGTCCAAGTGCTATAAAAGATTGGCTTTTGCTTGGTAGCCTCAGGGTTTTAAAT	21	AAAGCAACCGAACAATTGTCC		AAAGCAACCGAACAATTGTCC
aae-miR-iab-4-1	miRBase	MI0013485	chr1:308965417-308965490	chr1	308965417	308965490	-	74	GCTTCATGAACGTATACTGAATGTATCCTGAGTGCTATCTATCCGGTATACCTTCAGTATACGTAACAGGAGGC	22	ACGTATACTGAATGTATCCTGA	CGGTATACCTTCAGTATACGTAAC	ACGTATACTGAATGTATCCTGA	CGGTATACCTTCAGTATACGTAAC
aae-miR-N010	Nouzova_2018		chr2:439707834-439707917	chr2	439707834	439707917	-	84	TGAAGTTAGTATTCATTCGGTTGGCTATCGGGTACTACACGCGCAATATAGAACGAATGCCGAACCGGTCGAATACACACTCCG	23	ATGCCGAACCGGTCGAATACACA	AGTATTCATTCGGTTGGCTATC	AGTATTCATTCGGTTGGCTATC	ATGCCGAACCGGTCGAATACACA
aae-miR-N011	Nouzova_2018		chr3:240317265-240317340	chr3	240317265	240317340	+	76	TTCGGCATGCTATTTCATCGTGTCCTGCGGTTATCTAACCAAGCTCTTCCTCGGACACGACGAAATTGCCTGCGAT	21	TCGGACACGACGAAATTGCCT	TGCTATTTCATCGTGTCCTGC	TGCTATTTCATCGTGTCCTGC	TCGGACACGACGAAATTGCCT
aae-miR-new12	Nouzova_2018		chr1:100807224-100807328	chr1	100807224	100807328	-	105	GCTATGAAAATCTCTGCGTGATCTGTGGGGGTTTGAAAGCACTCGACTAGCATACAAATGTCCTGAGTTTGAATCCCAGCCGGTCTCTAGAGTATTTTTTCTTAA	22	TCCCAGCCGGTCTCTAGAGTAT	TCTCTGCGTGATCTGTGGGGGTT	TCTCTGCGTGATCTGTGGGGGTT	TCCCAGCCGGTCTCTAGAGTAT
aae-miR-new15	Nouzova_2018		chr2:331681389-331681471	chr2	331681389	331681471	+	83	CAAATTGGAGGTAAATATTTCTTTTCGTTTTATAAAGCGATTGCTTTTCTAAAACCAAAACAAATATTTAAGGTTACGATGTG	24	GTAAATATTTCTTTTCGTTTTATA	TAAAACCAAAACAAATATTTAAG	GTAAATATTTCTTTTCGTTTTATA	TAAAACCAAAACAAATATTTAAG
aae-miR-new8	Hu_2015		chr2:37769083-37769167	chr2	37769083	37769167	+	85	AACGTGTTGAGATGGCCGAGAAATATCGAACGTTACTCTTACTCGATGGACCAGAGTTCAAATCCTGGTCATACTCTTCCGTTTT	21	CTGGTCATACTCTTCCGTTTT			CTGGTCATACTCTTCCGTTTT
novelMiR-20136	miRDeep*		aae_chr2:461304494-461304574	chr2	461304494	461304574	-	81	TAACGGTATATGTGTTAACGGGCGTGAATTAAGATAGAACTCTGCTTGGATTAGCGCGCCTCTCAGTATCTCGACATTTGG	23	TGTGTTAACGGGCGTGAATTAAG
novelMiR-8901	miRDeep*		aae_chr3:114011770-114011848	chr3	114011770	114011848	+	79	AATTGGTGGGCCTCTCGTAAGCCAGCAAGCCAGTTTGCGTAAAAGCCTTGCTTGCTGACATAGGAGGGGCCCACCAATT	22	TTGCTTGCTGACATAGGAGGGG
novelMiR-21034	miRDeep*		aae_chr3:74395794-74395868	chr3	74395794	74395868	-	75	TTTCTGAGAGGAATTGAACTTTTTGCCTTGGTTTCGATTTTTCTTTTTCGGTTGCGAATAGGTTTTTTTTCTCTC	20	TTTCGGTTGCGAATAGGTTT
novelMiR-4380	miRDeep*		aae_chr2:131621922-131622002	chr2	131621922	131622002	+	81	GATGGGTTCCTTCTCCATGTGGGCCAGGTAGAGGTTGTCCCGATGCCTTCCTCCTTGCACTCGTCGGATGGGGAACACATT	23	TCCTCCTTGCACTCGTCGGATGG
novelMiR-1095	miRDeep*		aae_chr1:108409279-108409359	chr1	108409279	108409359	+	81	TCCGGGGAGCAGGTTTTGGTCGAACGTGTCACCGCCTGCGGGCCGAAGAATGACGACCTGAAGGAACCGGAAGCTCCCGAG	23	AATGACGACCTGAAGGAACCGGA
novelMiR-10576	miRDeep*		aae_chr3:285672447-285672525	chr3	285672447	285672525	+	79	CGCCCCGTACTCGCATAACAGTCCCCTATTCTATGGGATTCCCTATATAAATGGGACTGTTATGCGAGCATGGGCAGTG	22	TAAATGGGACTGTTATGCGAGC
novelMiR-21203	miRDeep*		aae_chr3:95367220-95367292	chr3	95367220	95367292	-	73	CGCAAGATATCCGCGGATTCGATTTCTCGCAGCAAATTGAGCAGCGACGAGGACGAGTCCGGGACGCGTTTTG	19	CGACGAGGACGAGTCCGGG
novelMiR-8989	miRDeep*		aae_chr3:123651094-123651174	chr3	123651094	123651174	+	81	TACCCGTTCTGTGGCGTAGTTGGTTAACGCGCCCAGTCTAGCGTATTGGGAGTCGTGGGATCGTAGCCCACCAGAACGATT	23	GGAGTCGTGGGATCGTAGCCCAC
novelMiR-13692	miRDeep*		aae_chr1:92692239-92692315	chr1	92692239	92692315	-	77	AGCGCTACGTCGTCGAGGTCCTGTCCATGGACGGCAATCTGAAGCTGTTCCTGGATCTGATCGAAAGCGAAAAGCGT	21	GTTCCTGGATCTGATCGAAAG
novelMiR-13081	miRDeep*		aae_chr1:32260695-32260771	chr1	32260695	32260771	-	77	TTTTTACTTTTATTGAGCGGAACAGCACACTTAGCTTTAAGCTAGGTATACTGTTCCGCTCAAGAAAAGTAAAAATT	21	TATACTGTTCCGCTCAAGAAA
novelMiR-6523	miRDeep*		aae_chr2:341218101-341218171	chr2	341218101	341218171	+	71	GAAATTATGAAAAAAAAATCCACGTGCTCGGCTGGAATCCCAGCCGAGCATGTGGATTTTTTTCATAATTT	18	CCGAGCATGTGGATTTTT
novelMiR-22733	miRDeep*		aae_chr3:234168065-234168139	chr3	234168065	234168139	-	75	ACACCAAGTACTCCCAGTCGGAGTTTTCGCTCGATCAGGGCGAGGGACTTTTGCGCGGCATGCAGGACATCCGGG	20	CTCCCAGTCGGAGTTTTCGC
novelMiR-21586	miRDeep*		aae_chr3:130801201-130801279	chr3	130801201	130801279	-	79	GCCTGGCTTGACCAGCAACTCACGGTACAGCCATCGCGCACGCAATTTGGCCATCGTGTTTTGCTTGTCAGTCCGGTTT	22	ACCAGCAACTCACGGTACAGCC
novelMiR-3839	miRDeep*		aae_chr2:80193003-80193081	chr2	80193003	80193081	+	79	ACCTCAACTGTAAGGCTGTCTTCAGTGTCGTGTACTAGACTCGACTTACTACACGACTCTAGAGACGGCCTTACACTTG	22	ACTACACGACTCTAGAGACGGC
novelMiR-3970	miRDeep*		aae_chr2:93138831-93138905	chr2	93138831	93138905	+	75	CAGTAATGTCTCCACCGATTTCTTTAGTTGTTACTTCTGAAGTAACAACTTAAGAAATCGGTGGATACATTACCG	20	CAACTTAAGAAATCGGTGGA
novelMiR-23466	miRDeep*		aae_chr3:311424705-311424783	chr3	311424705	311424783	-	79	GGAACCACTTGTTCAGTAGGAGGGCGGGAACGGATCAGAAGTGTTTCTCCGTTTTCGTTCTCCACCAGCTGAGCAATGA	22	TCCGTTTTCGTTCTCCACCAGC
novelMiR-13455	miRDeep*		aae_chr1:70298157-70298229	chr1	70298157	70298229	-	73	CCCTGGAAGATTATCGATCTTCCCTGGCAAATTGACATTTTTTGCTGGAAGATTATCATCTTCCAGGGAGATT	19	TTATCGATCTTCCCTGGCA
novelMiR-9377	miRDeep*		aae_chr3:160459865-160459941	chr3	160459865	160459941	+	77	TTTACCCGACTTGACCCAGTAACTCACCGGAATAACTCCGACCACAGGAAAATTTCCGAGTTTCTCTGGCCACTTCA	21	TTGACCCAGTAACTCACCGGA
novelMiR-16596	miRDeep*		aae_chr2:85551246-85551318	chr2	85551246	85551318	-	73	ATGTTTGTTTTGCGGATAGCTCAGGATCTTCTAAGTGGTCAGGATCCTGAGCTATCGGGAAAACAAAAATTCT	19	TGCGGATAGCTCAGGATCT
novelMiR-9505	miRDeep*		aae_chr3:172507166-172507242	chr3	172507166	172507242	+	77	TTCTTAAGCTATATAGTTTGTTGAGTGGTCATTCATCGTTTAGGTGAATGCCACTGACGACTGTGTGTAGTAAAGAA	21	AATGCCACTGACGACTGTGTG
novelMiR-7823	miRDeep*		aae_chr3:8889501-8889579	chr3	8889501	8889579	+	79	ATTTGACGTTTGAGCGGTGTCGAATTCACTCGTTGCCATGGTCACGTAAATAATTCGGCACCGCTCAAACGTCAAATAG	22	AAATAATTCGGCACCGCTCAAA
novelMiR-2473	miRDeep*		aae_chr1:241909096-241909174	chr1	241909096	241909174	+	79	TATCATGGTCAAGAAGGTGATGGTGGCGGACAGCATCAACATTGTCCGCGAAACGTATCTCTCGATCGTGATGGACCGG	22	AAGAAGGTGATGGTGGCGGACA
novelMiR-7717	miRDeep*		aae_chr3:3436-3510	chr3	3436	3510	+	75	TCAGGTGACATCGGACCGGGAGCATCAGACTGGTCACTTCACCCAGTCTAATGCCGGTCCAAACCAGACAAAGCA	20	TCGGACCGGGAGCATCAGAC
novelMiR-8074	miRDeep*		aae_chr3:32708261-32708331	chr3	32708261	32708331	+	71	CAGAATCTCACCGGAGATTCTAGCAAAATCTCCGGTGAAATTCTTCTAGAATCTCCGGTGAGATTCTGCTA	18	CCGGAGATTCTAGCAAAA
novelMiR-20024	miRDeep*		aae_chr2:449806035-449806111	chr2	449806035	449806111	-	77	ATGCAATCATAATCGAGACATGGACACCTGGCTACAATCAGTAGCCAGGTGCCCAAGTCTCGATTAAGATTGAAATG	21	AATCGAGACATGGACACCTGG
novelMiR-13078	miRDeep*		aae_chr1:31881416-31881492	chr1	31881416	31881492	-	77	TCCAATGATGTCGGAATTGATAAGTATTATAAAATTATAAAATGGACGATTTGGACTGTTCATGGACATAGGTGGCC	21	CGATTTGGACTGTTCATGGAC
novelMiR-8317	miRDeep*		aae_chr3:57073431-57073503	chr3	57073431	57073503	+	73	ACAAATACGCGTACTTCGACCTCTACTGTAAGGCCCTACGGCCTTACAGTTGAGGTCGAACTACGCGTGCCTT	19	TACAGTTGAGGTCGAACTA
novelMiR-15539	miRDeep*		aae_chr1:276529822-276529898	chr1	276529822	276529898	-	77	ATTGACAAAAATGCAAAAGTTTGGGTTCACCTGAGCCGCACGCACATGGTGAACCCAAACTTTTGCACGATTTGCAT	21	TGGTGAACCCAAACTTTTGCA
novelMiR-315	miRDeep*		aae_chr1:29071806-29071886	chr1	29071806	29071886	+	81	AGAAGGACTTCTGGAAGAATCCCAGAGGAACTTCTGGGAGAATCCCCTTAAGGACTTCTGGGAGTGTCCCAGAAGGACTTG	23	TAAGGACTTCTGGGAGTGTCCCA
novelMiR-1995	miRDeep*		aae_chr1:196024928-196025004	chr1	196024928	196025004	+	77	GGCTGGTCATATTGTATGAGTGTGCGTAGGATGCTCAATTTAAAACATCTGATAATTCATTCGTGTTCAATATACGT	21	ATTGTATGAGTGTGCGTAGGA
novelMiR-5211	miRDeep*		aae_chr2:213816919-213816995	chr2	213816919	213816995	+	77	TTGCAGAGCCGACCCTGGCACTTGGCCGGCCAACGCAGAGTCGGCGTAGGCTGAGTCCACCACCGGGGTCTAGCTGA	21	TAGGCTGAGTCCACCACCGGG
novelMiR-13998	miRDeep*		aae_chr1:123015962-123016032	chr1	123015962	123016032	-	71	TGAAATTATGAAAAAAATCCACGTGCTTAGCAGGAATTCCCAGTCGAGCACGTGGATTTTTTTTTCATAAT	18	TCGAGCACGTGGATTTTT
novelMiR-11632	miRDeep*		aae_chr3:396935938-396936016	chr3	396935938	396936016	+	79	TCGGTAAATATGTTGGTCGATTGACGCTTTACTTCGACGATACAGGTGAAGTGCAACACTGGGAGGGTTATCCTGTGTT	22	TGTTGGTCGATTGACGCTTTAC
novelMiR-5707	miRDeep*		aae_chr2:256823515-256823587	chr2	256823515	256823587	+	73	ACCAATCTGCCATGTGGGGACTAAACGTACTAACAAACGACTGTGTGCATGTTTGGATTGTTGAGGCAAACAT	19	CATGTGGGGACTAAACGTA
novelMiR-934	miRDeep*		aae_chr1:91834814-91834894	chr1	91834814	91834894	+	81	TCCTGTACAATCCTTGTGGGACATGATGAGGGTTCCGAACCGGAGCTTGGCACGTGGATGATGGGGGAACACTGAGAAGAA	23	TCCTTGTGGGACATGATGAGGGT
novelMiR-12851	miRDeep*		aae_chr1:17776853-17776933	chr1	17776853	17776933	-	81	TCGGAATCTATGTGGACAAACGGCTGGAGGAGCTCGGGGCCAACCGGGTGTTCGAGCTGGGACTCGGAGATGACGATGCCA	23	TGTGGACAAACGGCTGGAGGAGC
novelMiR-13732	miRDeep*		aae_chr1:96904478-96904554	chr1	96904478	96904554	-	77	CATGATTTTGACATTTTTGGGAATAGGCCTTTTCATGTGACATTGAAAAGGCCTGTTCCCAAAAATGTGAAAATCAT	21	ACATTTTTGGGAATAGGCCTT
novelMiR-20150	miRDeep*		aae_chr2:461351323-461351403	chr2	461351323	461351403	-	81	CCACGCCGGAGGCATGAATAACCGTTGGTCAGTTGGGTCATCCAAACTGTCAGCCGTGTATTGTTTAGGCCAAATGCACTT	23	GGCATGAATAACCGTTGGTCAGT
novelMiR-21356	miRDeep*		aae_chr3:108800186-108800260	chr3	108800186	108800260	-	75	AAATGGTAGAATACTACATGATCGTGTAAATTTAAATGGTAGAATACTACATGATCGTGTAAATTTAAAGTGAAA	20	ACTACATGATCGTGTAAATT
novelMiR-218	miRDeep*		aae_chr1:22430167-22430243	chr1	22430167	22430243	+	77	GACCTCAACTCTAATGCCGTCTTCAGTGTCGTGTACTAGTCGAGTACACGACACTGAGGACGGCTTTTCAGTTGAGG	21	CACGACACTGAGGACGGCTTT
novelMiR-18921	miRDeep*		aae_chr2:319701334-319701410	chr2	319701334	319701410	-	77	TCAACTTTGGCATGCTGTAACTTCGTTTCCATATGAGCAATCTACATGAAATTTTGACAGTGAACTACAAATATATT	21	TGAAATTTTGACAGTGAACTA
novelMiR-20125	miRDeep*		aae_chr2:461283878-461283958	chr2	461283878	461283958	-	81	GCATTCAAAGCCCAAACTATAGCCAGTAGTTCTTTTTCGTTGGTGGCATAGTTTTCCTCGGTTTTTGACAATGATTTGGAA	23	TAGTTTTCCTCGGTTTTTGACAA
novelMiR-16662	miRDeep*		aae_chr2:93265879-93265955	chr2	93265879	93265955	-	77	CTAACCTAACAAATGATATGTCCGTTGTACAATTTGTCTCTTCATCGGGAGTTGTGCTGAAACTGTCATTTTACCCC	21	AAATGATATGTCCGTTGTACA
novelMiR-18408	miRDeep*		aae_chr2:272559889-272559961	chr2	272559889	272559961	-	73	CCATGCCGTCCTTGAGCGGTCGCGGAAGGGCTCAGTTTATTCAGGCCCTTATCCGTCAACCGTTCGAACCGGC	19	GCCCTTATCCGTCAACCGT
novelMiR-12758	miRDeep*		aae_chr1:11121119-11121197	chr1	11121119	11121197	-	79	CGCCGTCGCCTGCTTTGACTGCTGCTCGCTACTGTTGTGTACCGACCGCGAGCAAGCGGTCATAGTGTGCGAGGACAAC	22	TGCTTTGACTGCTGCTCGCTAC
novelMiR-15636	miRDeep*		aae_chr1:287269093-287269173	chr1	287269093	287269173	-	81	TACCGAGCCACTTGGTGACACAATGATTCAAATTCCAAATCTAGTAACCTTCTGAGTTATTGGGTCACCAAGTGGCTCGGT	23	CTTCTGAGTTATTGGGTCACCAA
novelMiR-22540	miRDeep*		aae_chr3:215759483-215759563	chr3	215759483	215759563	-	81	TGAGGTGAGAATTGTCGGTCTCGTATAGCGAGGTCAAAAATTGTCACCTCGTTATACGAGACTGACAATTTTCACCTCACG	23	TCGTTATACGAGACTGACAATTT
novelMiR-11092	miRDeep*		aae_chr3:337605422-337605498	chr3	337605422	337605498	+	77	GGAAGATTTTCGATTTGAGACAGCAGCAGCAGCGCAAAATGTGGCTGCTGCTGCCTCAAGGCGCAAATCTTCCGGAC	21	CGATTTGAGACAGCAGCAGCA
novelMiR-4413	miRDeep*		aae_chr2:134962767-134962837	chr2	134962767	134962837	+	71	TCCAAACACCCGTTTGAACTAAAAACTTAATCTTAATGTGATTAAGTTTTCAGCTCAAACGGATGTTTGGT	18	CGTTTGAACTAAAAACTT
novelMiR-3349	miRDeep*		aae_chr2:22197571-22197651	chr2	22197571	22197651	+	81	CGGGGTGGTAGGCGAAATAAACGGCGGACTGCCAGCTGTCGTTCGCGTTGGTGGTGTCGCAGCGGTGTCGGTGATGATCCC	23	TGGTGGTGTCGCAGCGGTGTCGG
novelMiR-23928	miRDeep*		aae_chr3:358906414-358906492	chr3	358906414	358906492	-	79	TTTTCTCTTCTGTTCTCCCGCTGTTCTTATGCAGAGTTAAAATTGACGTCATAGCGGGAAAGCAAGAGAGAGAACTATT	22	TGTTCTCCCGCTGTTCTTATGC
novelMiR-21222	miRDeep*		aae_chr3:97260844-97260924	chr3	97260844	97260924	-	81	TCCTAGAGCTTTGGTGTCTTCGGCAATATGTCTTATTTTTAAACGTTTTAAGACTTTGCCGAAGACGCGAAAGCTCTAGGA	23	TTGGTGTCTTCGGCAATATGTCT
novelMiR-23482	miRDeep*		aae_chr3:312609070-312609142	chr3	312609070	312609142	-	73	TATCCGCCTCGTATCCGGTTTCTGTTGCGCGATCTGATCGAACTGCGCAATAACAACTGGACACCACGGAAGG	19	GCGCAATAACAACTGGACA
novelMiR-10256	miRDeep*		aae_chr3:247411486-247411560	chr3	247411486	247411560	+	75	TTATCCTGACAGATAGGCCTATTTCGTCTGCGTCGACGACGACGAAGTCGCAGACGAAGTAGGCCTATCTGTCAA	20	AGTCGCAGACGAAGTAGGCC
novelMiR-10253	miRDeep*		aae_chr3:246653358-246653430	chr3	246653358	246653430	+	73	TCTACGCACAGTTCATTCTCACCAACAGTTTTACACTTCGGTGTTGCTGGGTGAGATTTTGAAAACTTGTGCG	19	TGCTGGGTGAGATTTTGAA
novelMiR-19641	miRDeep*		aae_chr2:400936671-400936749	chr2	400936671	400936749	-	79	GATTGTAAGAAAAATCTGCCAAAGATCTCTCCTAGAAATTGAACCAGGAGAGATATTTGGCAGATTTTTCTTACAATCT	22	AAAATCTGCCAAAGATCTCTCC
novelMiR-8806	miRDeep*		aae_chr3:105795931-105796007	chr3	105795931	105796007	+	77	GTAGCCAATTTGATATCGAGAGGCATGGTGGAGGTAGTAACCGTTACGTTAACTTCTTGATTTTTGAGGCTCAATCG	21	TGATATCGAGAGGCATGGTGG
novelMiR-6321	miRDeep*		aae_chr2:321184988-321185064	chr2	321184988	321185064	+	77	CCTACGCACAGACTCATTCGCATTAATGGATCTCTCGTCGACGGACGGGAGATTCATGAATGCGCGACTATGCGGTT	21	GGGAGATTCATGAATGCGCGA
novelMiR-23631	miRDeep*		aae_chr3:327824515-327824589	chr3	327824515	327824589	-	75	AGCGGAAATCGGAGCCGGTGTATGTCTGCTGATCATTATTCAGCTGTTCGTGGCCGGATTGATTGTCTTGCTGTT	20	GTTCGTGGCCGGATTGATTG
novelMiR-23633	miRDeep*		aae_chr3:328004192-328004268	chr3	328004192	328004268	-	77	AAAACTAGGCATGCGGAGGTACAATCTTCAGATAATCAAAATCATGAAGATTGAGCTGTCGCATGCCTAGTTTGGTA	21	AAGATTGAGCTGTCGCATGCC
novelMiR-24364	miRDeep*		aae_chr3:401672881-401672961	chr3	401672881	401672961	-	81	GCTGAAGAACCTTGGACTGGAATACGTCGACCTGTATCTGATCCACTGGCCGATGGCCTACAAGGAGGACGGCGAGCTGTT	23	GCCGATGGCCTACAAGGAGGACG
novelMiR-4616	miRDeep*		aae_chr2:157567902-157567976	chr2	157567902	157567976	+	75	GTAGCGTCATTGAGTCGTTGATTAGGGTGGTTTAATCGTTTTTGCGCTACTCATGATTGATTGTCTCTGATTTCA	20	TGAGTCGTTGATTAGGGTGG
novelMiR-5059	miRDeep*		aae_chr2:198821077-198821147	chr2	198821077	198821147	+	71	TTGTTTCGGTGTTGGCTAGCTACCTGAAGGACAAAAGTCAGGATATCGGGGAGTTGGCCAAGTATTATCCG	18	TATCGGGGAGTTGGCCAA
novelMiR-6712	miRDeep*		aae_chr2:363134228-363134306	chr2	363134228	363134306	+	79	GGAAGCTGGACTGGATAGCGATGCCCTGCCAATCATGAAGTGGTTGATCTCGCAGCGTAACGACAAGGGTGGATTCCAG	22	CTGGATAGCGATGCCCTGCCAA
novelMiR-14412	miRDeep*		aae_chr1:159428098-159428178	chr1	159428098	159428178	-	81	TTTCTCCGTGTGCTGCTTACGGACGTTACAGATTGCATAAGTCGTTGATTATGTTCTTCTTGCACTTTACACGTTTTCGAT	23	TGCTGCTTACGGACGTTACAGAT
novelMiR-21613	miRDeep*		aae_chr3:133748345-133748423	chr3	133748345	133748423	-	79	TGAAAACCGAATCCCTTGGCATTCACTGGATTGGAAGGAGCAAACCTTCCGTTCCAGTGAATGCCAAGGGATTCGGTTT	22	TCCGTTCCAGTGAATGCCAAGG
novelMiR-18248	miRDeep*		aae_chr2:255906303-255906375	chr2	255906303	255906375	-	73	GTGTTTTAGAAAAAGTAGGGTCAAATGGTCCAAAATGCCACTTTTTGAATTTGCGTCGTTTTCTCCTATTGAG	19	TTGAATTTGCGTCGTTTTC
novelMiR-7670	miRDeep*		aae_chr2:469278307-469278387	chr2	469278307	469278387	+	81	TTTTTTCGTCGTTGGTTGTCAACCCTCCGTGTATCAACCAACCTAATTTGGTTCGCATCGCTATCGGCTCATCTTGATTTC	23	TGGTTCGCATCGCTATCGGCTCA
novelMiR-14441	miRDeep*		aae_chr1:161965800-161965878	chr1	161965800	161965878	-	79	CTCCAGTGTGAATCCTGTGACTCCATTGTGGATTCTAGGACTCCAGGGTGGATCCTGGGATTCTAGTGTGGATGCTGAG	22	AATCCTGTGACTCCATTGTGGA
novelMiR-13841	miRDeep*		aae_chr1:105720584-105720654	chr1	105720584	105720654	-	71	GAGCTGTCACCACTTGTGCAAAGCAGTGAGTGATGTTTTTTCTTGCATTGCACAGTGGTCCAGATAGCAAG	18	TGCATTGCACAGTGGTCC
novelMiR-10878	miRDeep*		aae_chr3:314201625-314201701	chr3	314201625	314201701	+	77	TTGCCCAATCAGTTCTGGAAAGTCGTAGCTGCACTAAATCAGCCATTGCTGAAGAATCTGTTGCAAGCCGTTTCGTT	21	TGCTGAAGAATCTGTTGCAAG
novelMiR-25363	miRDeep*		aae_scaffolds:80601740-80601820	scaffolds	80601740	80601820	-	81	CTGGGTCGTATCCCATCTGCTGTCGGTTACCAACCAACCCTGGCCACTGACATGGGTAGCATGCAGGAACGTATTACCACT	23	GACATGGGTAGCATGCAGGAACG
novelMiR-7349	miRDeep*		aae_chr2:434366089-434366167	chr2	434366089	434366167	+	79	AGAAGGGTCGTCGTCATTGGTCGGTCAGTTGTTGGGATTTCGATTCAACTGACTGGACAACGGTGATGACCGTCCTGCT	22	ACTGACTGGACAACGGTGATGA
novelMiR-17276	miRDeep*		aae_chr2:153357405-153357483	chr2	153357405	153357483	-	79	CAAATCGTTTTGGTGTCTTCTGCGCGATCATGCCTTGGACAATCAGGAATAATCGCGCAGAGGAGACCAAAACGATTTG	22	AATAATCGCGCAGAGGAGACCA
novelMiR-10707	miRDeep*		aae_chr3:297307989-297308067	chr3	297307989	297308067	+	79	GATATGGAAGTGCACAGCAAGGGAACTCCGAATCCGATAGAAGAGGATTCGGAGTTCTCTTGCTGTGCACTTCCATATC	22	TTCGGAGTTCTCTTGCTGTGCA
novelMiR-2680	miRDeep*		aae_chr1:260113099-260113177	chr1	260113099	260113177	+	79	AAAGGTCGAAAGACAAAACGTCGAAAGTAGAAAACGTCAAAAAATTTCTGCTCTCGACATTTTGTCCCTTTCGATGTTT	22	AGACAAAACGTCGAAAGTAGAA
novelMiR-20009	miRDeep*		aae_chr2:447506002-447506076	chr2	447506002	447506076	-	75	CACTTTGCTATCCAAGTATGTCGAAGGGGCCATGCAGCGGTTGGCTCAAGATGCCGGACAAGGGAAGATGGAGCT	20	TCAAGATGCCGGACAAGGGA
novelMiR-24186	miRDeep*		aae_chr3:383277499-383277573	chr3	383277499	383277573	-	75	CTGTCTTAGCATAGTCGCGTTCACTGCTCGGGTGGTCATCGCGATTGTGGCGATTGTGATTATGCTGAGTGGATT	20	TGTGGCGATTGTGATTATGC
novelMiR-9506	miRDeep*		aae_chr3:172744751-172744831	chr3	172744751	172744831	+	81	GTGACAAACTCGACTCGAGTGAAGTGACTCGCCGTGTAAATCAAATGGAGTGTCACTTCAGTCAAATCGAGAATTGTCACC	23	AGTGTCACTTCAGTCAAATCGAG
novelMiR-10227	miRDeep*		aae_chr3:243481003-243481077	chr3	243481003	243481077	+	75	ACGATCGGGCATGGAAGATGGGCTGTTCGATGGTGCACTACAAGAATGGAAGGGTCATCAAATATTACTTGGTGT	20	ATGGAAGATGGGCTGTTCGA
novelMiR-11869	miRDeep*		aae_scaffolds:10270948-10271024	scaffolds	10270948	10271024	+	77	CTGTATTTTCTGATGTAGCCGCTAGAGGAGCTGATTCTGCTTCACTCTCAGGTACCTGCTTCAGTAATTTTGCGTTT	21	TGATGTAGCCGCTAGAGGAGC
novelMiR-19635	miRDeep*		aae_chr2:400711456-400711532	chr2	400711456	400711532	-	77	TCAGACAACCCGTCGTCACCACGCGACTTCAGCTCAGCCAGTGAGTTGAGCTGATTCGATGGTGTTTGTACTGGTGG	21	TGAGCTGATTCGATGGTGTTT
novelMiR-20111	miRDeep*		aae_chr2:461218176-461218256	chr2	461218176	461218256	-	81	CTTCGTCACGCTGTCCAAAGAGTACTTCACACGGTTTGTGTTTATGAGCGGAATGTATTGTTTGGTTATAGAGACCTAAAG	23	CGGAATGTATTGTTTGGTTATAG
novelMiR-17033	miRDeep*		aae_chr2:125849607-125849679	chr2	125849607	125849679	-	73	GGTGCAGAATGAAGATTTTTACAGCACGAGTCGTACGGATAATTACGACGAGTGCTCTAAAAATCGAGTTCTG	19	ACGACGAGTGCTCTAAAAA
novelMiR-706	miRDeep*		aae_chr1:69177220-69177294	chr1	69177220	69177294	+	75	GTTACAAATTCAGTTCGATATCGTAGGTGATGCAGAACAAACCGCTCGCCTTGTTATCGCTCTGATAACGATGTA	20	TCGCCTTGTTATCGCTCTGA
novelMiR-17654	miRDeep*		aae_chr2:197519956-197520036	chr2	197519956	197520036	-	81	TTGTGCTTTCCAGAACCACCACAGTGATGAGCTACCAGTGCATACTGGTGCTCACGCTGTCGCTTCTGGCGACGAGCGTGA	23	TGCTCACGCTGTCGCTTCTGGCG
novelMiR-18749	miRDeep*		aae_chr2:301829691-301829769	chr2	301829691	301829769	-	79	GTGCAGGACGCGTGGACCTGCTCGCTCAAGTACAGTGCGCGGGGCTTCAAGTGGGCCGAGGAACATGTGCCGGTGTACT	22	CGTGGACCTGCTCGCTCAAGTA
novelMiR-9930	miRDeep*		aae_chr3:209984764-209984840	chr3	209984764	209984840	+	77	ACGTTCGTTTTGTGTCTAGGGTTATGGCTAACTTGACAGTTAAAGTTTGCCATAACCCTAGACACAAAACGAACGTA	21	TGTGTCTAGGGTTATGGCTAA
novelMiR-8633	miRDeep*		aae_chr3:87292863-87292935	chr3	87292863	87292935	+	73	CCTCACTTCTGTGAAAGGTGACAAGATGCAAGTTTCTTAGCACATGCATCTTGTCACGTTTATTCGCAGAAGA	19	TGCATCTTGTCACGTTTAT
novelMiR-15231	miRDeep*		aae_chr1:242551208-242551288	chr1	242551208	242551288	-	81	ACGCGCTGAATGGTTGGCAGTTGGTTCGCGAGCTGAAGAAAGCCTTGGGACTTCCTGCTGCCACTAGCTTCAAGCATGTGT	23	TGGTTGGCAGTTGGTTCGCGAGC
novelMiR-3694	miRDeep*		aae_chr2:64858330-64858408	chr2	64858330	64858408	+	79	GTTTGTCAGCATTTTTTCACCACAGGACGTAAGATTGCATCGATGCCTAGCGTCCTGGAGTGAAAAATACTAACAAACA	22	TAGCGTCCTGGAGTGAAAAATA
novelMiR-4477	miRDeep*		aae_chr2:143205941-143206015	chr2	143205941	143206015	+	75	CTTCTTTGACTGATACGCATTTTTCGACCTCAACTGTGAGGCCGTTGGGGTCGAAATACGCGTATCTGTCGAGGG	20	TGGGGTCGAAATACGCGTAT
novelMiR-627	miRDeep*		aae_chr1:59732488-59732560	chr1	59732488	59732560	+	73	AGGAATTTTCAGATGAACTCCTGGGGGTATTCCTGGATAACTCCCGGGGGATTCCTGAGGGAATTCCCGGAGA	19	AGATGAACTCCTGGGGGTA
novelMiR-1406	miRDeep*		aae_chr1:142653956-142654032	chr1	142653956	142654032	+	77	GTTCACTAATTTGAAGTTTGAGCGGTGCCGAATTCACTAGTTGCCAACGGCACCGCTCAAACGTCAAATGGTGAACT	21	TTGAAGTTTGAGCGGTGCCGA
novelMiR-6176	miRDeep*		aae_chr2:303922207-303922283	chr2	303922207	303922283	+	77	CGACCTCAACTGAAAGGCCGTCTTCAGTCGAGTCTAGTACACGACACTGAAGACGGCCTTACGGTTGAGGTTGAAAT	21	CTGAAGACGGCCTTACGGTTG
novelMiR-16376	miRDeep*		aae_chr2:59380134-59380210	chr2	59380134	59380210	-	77	ATCGATGCCGTGATGTACTCTTTCTCTGCTGTCTTCTTAATATGTTGTGGGATATGGGGCCCATCTTAATCCTATGG	21	TGATGTACTCTTTCTCTGCTG
novelMiR-1053	miRDeep*		aae_chr1:104701465-104701545	chr1	104701465	104701545	+	81	GTACTGCTGATGGTGGTGGTGATGGTGATGATGGTGAGGTTGATGATGATGATTTCCACTACTACTGCTACGGCGTACGAT	23	TGGTGGTGGTGATGGTGATGATG
novelMiR-10020	miRDeep*		aae_chr3:218623542-218623614	chr3	218623542	218623614	+	73	AAGTTTAGAATTCAAATCCCTACAGACCACGCGGACCCCTTTGGTTTGTAGGGATTTGAATTCTAAACTTGTA	19	TTTGTAGGGATTTGAATTC
novelMiR-2577	miRDeep*		aae_chr1:248503201-248503273	chr1	248503201	248503273	+	73	TCATTGGCACTGCGATTTGCGCCGCGGTTCGGCAAATCTACCGCTGCAGCCGTGGCCAGTTCCTCCCAGCAAT	19	TGCAGCCGTGGCCAGTTCC
novelMiR-5038	miRDeep*		aae_chr2:196631563-196631639	chr2	196631563	196631639	+	77	GAGGTTATGTTTTTGGGTTTTCGGCTTTCAGTTTATGATTCCTATAGACTGAAAGCCAAAACCCGAAAACTTAACCT	21	TTTTGGGTTTTCGGCTTTCAG
novelMiR-17220	miRDeep*		aae_chr2:147750192-147750270	chr2	147750192	147750270	-	79	ATCCGTTTGAGCTGAAAATCTAATCAATTGGTCACCACCAGCTAGTGATCGATCGATTGAGTTTTCAGCTCAAACGGGT	22	ATCGATCGATTGAGTTTTCAGC
novelMiR-23246	miRDeep*		aae_chr3:290533396-290533472	chr3	290533396	290533472	-	77	AATTCTTCAAGCTTATGAATATATTGAAGCTCCTTTTACAATTGCCGATAATGTTTATGGGTCTACATTTTTTGTTG	21	GATAATGTTTATGGGTCTACA
novelMiR-549	miRDeep*		aae_chr1:52996133-52996213	chr1	52996133	52996213	+	81	GTGTTTGAATAGTCGCTACGGTGGAACGGATGAATGTGGAATGATTCTAGTTCCATCGAGCGCAAGACGACACTCGAGAAG	23	AGTCGCTACGGTGGAACGGATGA
novelMiR-14945	miRDeep*		aae_chr1:212036454-212036534	chr1	212036454	212036534	-	81	CCGGAGCTGGTCTCGTTGGGGCGTTGGTGGCCATTGGAGGTAGTGGCGCAACCACGGCCATGGAAGCTCGAACCTCGTGGA	23	TCTCGTTGGGGCGTTGGTGGCCA
novelMiR-22014	miRDeep*		aae_chr3:169326650-169326728	chr3	169326650	169326728	-	79	GAAAACGCAGTTGCCGGTTTTGGCGCCACTTTTACTTTTTATAGAGTAAAAGTGGCGTTTAAACAGGCAACTGCGTTTT	22	AAAAGTGGCGTTTAAACAGGCA
novelMiR-11105	miRDeep*		aae_chr3:338482523-338482599	chr3	338482523	338482599	+	77	AACTCGCTTTCTGGTAGGGATCAGGTGATTTGGCGTTCGGCTTGTGTCGTTTGATCCCTACCAGAAAGCGAGCCTAC	21	TCGTTTGATCCCTACCAGAAA
novelMiR-19596	miRDeep*		aae_chr2:394662795-394662871	chr2	394662795	394662871	-	77	ATGTGAAGTTTGCGAAAAAGTTACACGTCACCCCTACGCCACGAGAGGACGTGTAACTTTTTCGCAAAATTCACATC	21	GGACGTGTAACTTTTTCGCAA
novelMiR-3875	miRDeep*		aae_chr2:84073003-84073083	chr2	84073003	84073083	+	81	TTATCGGCACTAAGTGAGTGGACTCGTGAGTGATACACGATCTAGTGGTGCTCATGGTTGATCGGGATCTCTGATAACGGG	23	TGCTCATGGTTGATCGGGATCTC
novelMiR-3872	miRDeep*		aae_chr2:83916028-83916104	chr2	83916028	83916104	+	77	TTTTCAAGAGCACGGATCTGGAGAAGCAAACATCCGAACGGATGTTCGGTCCTCCAGATCCGTGCTCTTGAAAATTT	21	CACGGATCTGGAGAAGCAAAC
novelMiR-6961	miRDeep*		aae_chr2:391126043-391126119	chr2	391126043	391126119	+	77	CACTTGTTCGTTGGAGTGCTCGGGTAGCAGAAAAGAAATCTATTTTTAGCCGATGACTGTATGAAATTAATCATTTT	21	TTGGAGTGCTCGGGTAGCAGA
novelMiR-927	miRDeep*		aae_chr1:91799868-91799948	chr1	91799868	91799948	+	81	ACGTTTCCATTGAGACCATCGTTTGTTGTTTGATGTTTAGTCCCTCTAGTGGTATTACGAAGGATGGGGATTTTGGATGGT	23	TGAGACCATCGTTTGTTGTTTGA
novelMiR-6482	miRDeep*		aae_chr2:336679901-336679977	chr2	336679901	336679977	+	77	CAGCTTCTTTGGCAGCTGTACGAAATGGGACACCTGAAGAAGTATCCCATGGCTTTGGGCTGCCTCGGAGAGCTGGA	21	GGCAGCTGTACGAAATGGGAC
novelMiR-6484	miRDeep*		aae_chr2:337007403-337007479	chr2	337007403	337007479	+	77	ATCCGACAAACCCATCCATAATCGCTTCCGTTGCATTTTTTCTAAAGTAGACATTCAGCGCAGATGGGGATTTGCTC	21	GTAGACATTCAGCGCAGATGG
novelMiR-22639	miRDeep*		aae_chr3:224346794-224346868	chr3	224346794	224346868	-	75	CAACCCGAAATCTCTCGGTATTTTCTTTCTTAACGGTTAAGAAGGAAGAGAATACCGAGAGATTTTGGGTTGAAA	20	TCTCTCGGTATTTTCTTTCT
novelMiR-23326	miRDeep*		aae_chr3:297307991-297308067	chr3	297307991	297308067	-	77	GATATGGAAGTGCACAGCAAGAGAACTCCGAATCCTCTTCTATCGGATTCGGAGTTCCCTTGCTGTGCACTTCCATA	21	ATTCGGAGTTCCCTTGCTGTG
novelMiR-10642	miRDeep*		aae_chr3:291819223-291819299	chr3	291819223	291819299	+	77	ATGATAGATTGGCTTTTCAGTCTTGACAACATTTAAGACTGTTATTTTGTCAATACTGAAAAGCCAATCTATCATCA	21	TTGTCAATACTGAAAAGCCAA
novelMiR-7651	miRDeep*		aae_chr2:469218388-469218462	chr2	469218388	469218462	+	75	ACCTGAAAAGAATTGCTGGAGGTTGTCCGATTGCTTGAGGTTGCCTGAAAGGAATTTGTTGAGGTTGCCTGTATG	20	TGAAAGGAATTTGTTGAGGT
novelMiR-9477	miRDeep*		aae_chr3:169326653-169326725	chr3	169326653	169326725	+	73	ACGCAGTTGCCTGTTTAAACGCCACTTTTACTCTATAAAAAGTAAAAGTGGCGCCAAAACCGGCAACTGCGTT	19	AAAGTGGCGCCAAAACCGG
novelMiR-15838	miRDeep*		aae_chr1:305643395-305643471	chr1	305643395	305643471	-	77	CCTGAAGCCATCCCTGGAGAGCTTCCTGAAGCCATCCCTGTAGGGCTTGCTGAAGCCATCCCTGGAGGGCTTCCTGA	21	TTGCTGAAGCCATCCCTGGAG
novelMiR-14780	miRDeep*		aae_chr1:200232072-200232144	chr1	200232072	200232144	-	73	CGGAACGAACGTCTATGTCGGTGTTCATCCTTCCAAGTGCTTGATCGTGAAGCTGAAGATGGACAAGGACCGG	19	GTCTATGTCGGTGTTCATC
novelMiR-8011	miRDeep*		aae_chr3:26728547-26728623	chr3	26728547	26728623	+	77	ATGGTGGTGGATGTGGGTGGATGGATGTCTGTAAACGGTCAATTTCAACCTTCCTCTCTCAACTACAGATAGCGCAG	21	AACCTTCCTCTCTCAACTACA
novelMiR-23937	miRDeep*		aae_chr3:359600101-359600179	chr3	359600101	359600179	-	79	TCTCCAGCTCGCAGATCATTGTTGCGCAGAGGCTTATCAACAGGTGAGATCTGGCGGCGATGATTGTCATAAAGCGGGA	22	GATCTGGCGGCGATGATTGTCA
novelMiR-1456	miRDeep*		aae_chr1:146804095-146804171	chr1	146804095	146804171	+	77	GTTGCGTAATGAATCGTTACAGCACTGGTTTCAGTTACGTAATGACTATGCAGTGCGGTAATAGTCATTACGCAATT	21	TATGCAGTGCGGTAATAGTCA
novelMiR-17779	miRDeep*		aae_chr2:212306851-212306927	chr2	212306851	212306927	-	77	AATCGATTCTTTGAATCTTTGTAAGAATTCGGCGTGAGGGGGGGGCAAAAGTAGAACATTTGGGAAGTGCACTAGAA	21	AAAAGTAGAACATTTGGGAAG
novelMiR-14152	miRDeep*		aae_chr1:138535188-138535262	chr1	138535188	138535262	-	75	ATACCTTTTAATTCCGCTCCTAAATGCTTATCTTTGATGTCAAAGATAAGCATTTAGGAGTGGAATTAAAAGGTA	20	ATAAGCATTTAGGAGTGGAA
novelMiR-17098	miRDeep*		aae_chr2:133130813-133130889	chr2	133130813	133130889	-	77	ACGTGATGACATTGTTGCTCCCACCCCTGGTACCTGGTATTCGGTCCACCACGCGGGGGAGATAGAATTCCAAACGA	21	CACCACGCGGGGGAGATAGAA
novelMiR-17093	miRDeep*		aae_chr2:132677785-132677865	chr2	132677785	132677865	-	81	TGGGAGGGGACAGTCGCCGAGAGATGGCAACGTGGAAAAATGCCCAACCTAGCGATCTCTCGGCAGCTGAGTACACTCAAC	23	CTAGCGATCTCTCGGCAGCTGAG
novelMiR-18724	miRDeep*		aae_chr2:299737399-299737473	chr2	299737399	299737473	-	75	TCTAAGCAATCGTAAAAATGGTCATCTTGTAAAAATCAAACAAGATGACCATTTTTTACAATTGCTCCAGATCCT	20	CGTAAAAATGGTCATCTTGT
novelMiR-12697	miRDeep*		aae_chr1:4077193-4077269	chr1	4077193	4077269	-	77	TGTGTAGGCTTCCAATGGGTCGCGACGTTCTCAAACGACCGGTTACGGAACGTCGCGACCCATTGGAAGCCTACACA	21	GGAACGTCGCGACCCATTGGA
novelMiR-12819	miRDeep*		aae_chr1:14878164-14878236	chr1	14878164	14878236	-	73	CGCTGCCGCCGCCGATGGTACTGCAGCCGCTGCCGGAGCGGCTGCCTCGAGTGCCGGGGGTGGTGGTGGAGGT	19	GCCGATGGTACTGCAGCCG
novelMiR-11282	miRDeep*		aae_chr3:358551436-358551510	chr3	358551436	358551510	+	75	TGTTTCGGAGCCAAACGCTTCCGGCAGTGCTCCTCAAACGAGTGAACTGTCGGAGCTTTTTCGCTCTGGAAATGT	20	CCAAACGCTTCCGGCAGTGC
novelMiR-18966	miRDeep*		aae_chr2:324918585-324918663	chr2	324918585	324918663	-	79	GCAGGTGATTCGTCGTGGATTCGATTCGGAACTCGGGATCTTCCGGTTCATCGACCGAGGTGAATCTCTGCCAAATTGC	22	CGTCGTGGATTCGATTCGGAAC
novelMiR-2865	miRDeep*		aae_chr1:282889774-282889848	chr1	282889774	282889848	+	75	ACAAGCGTTTCTGGCAACCCTGGGATTGAAAATGTCATTTTGGTTTCATTTCCAGCGTTGCCAAAAACGCTTTGT	20	CTGGCAACCCTGGGATTGAA
novelMiR-6934	miRDeep*		aae_chr2:387741330-387741406	chr2	387741330	387741406	+	77	TGAACATGAATATAACATTATCAAGGACAGGATTCTCAGCAGAGCTCTTGCTTTATCTTGATCGGTCTTTCACATGA	21	TATAACATTATCAAGGACAGG
novelMiR-23102	miRDeep*		aae_chr3:275414392-275414472	chr3	275414392	275414472	-	81	TTCTTTCGTTTATTGCGCTTGTAGTGTTGGGTTTGTAAAAATGAATGATACCTTCGACGTCACTGATCCAATTTGAAAATT	23	TATTGCGCTTGTAGTGTTGGGTT
novelMiR-24450	miRDeep*		aae_scaffolds:630694-630770	scaffolds	630694	630770	-	77	ATCCCGATGCCCCAGTAGAATCGAAAGTGACCACCTAAGCCCCGAGGTGTACAAAATGAATTCCTGCACAAAAAACT	21	GTGTACAAAATGAATTCCTGC
novelMiR-15862	miRDeep*		aae_chr1:307335886-307335956	chr1	307335886	307335956	-	71	AGTTCGGCAAACCGGAGCATGCGGAACGCATCCAGAGCATTCTGCTGACTGCTGGAGGAGCCAACACTGAG	18	ACCGGAGCATGCGGAACG
novelMiR-977	miRDeep*		aae_chr1:97009769-97009847	chr1	97009769	97009847	+	79	CTGGTTTGTGTCATTTGACAGTTGATCGGTAAGATCGATCATCTGTCTTCTGGATCAACTGTCATAAGACACAAGCTAG	22	TTCTGGATCAACTGTCATAAGA
novelMiR-15042	miRDeep*		aae_chr1:221012502-221012578	chr1	221012502	221012578	-	77	GAATTGGGGTGTGAGTGAGTCCTCCCGAGCCGTGGCAGAGTCGCTCTCGGTTCGGGTTGGGATTCGACTTCGGCAGA	21	TCGGTTCGGGTTGGGATTCGA
novelMiR-18441	miRDeep*		aae_chr2:274812077-274812149	chr2	274812077	274812149	-	73	CTCAGGAGCCTGATCACTTAAAAAGGTCTTTGCCGACGACACTATCTTTCTAAGTTGTCAGGCTCCAGAGATA	19	TCTTTCTAAGTTGTCAGGC
novelMiR-10860	miRDeep*		aae_chr3:314104079-314104157	chr3	314104079	314104157	+	79	CTGGCACGTGTGTATGTGTGGTTGATCTCTCACCCTCTCCGCTCTGCTTGCCTCCAACCAAAACTATGTACATATGGTG	22	TGTATGTGTGGTTGATCTCTCA
novelMiR-3564	miRDeep*		aae_chr2:46695769-46695847	chr2	46695769	46695847	+	79	TCCCAGAAGCTTTGCCAGAGCTTCTCCGAAAACTTTGAAAAAGCTTCTCCGGAAGCTTTGGAAGTGCTTCTCGGAAGCT	22	TTTGCCAGAGCTTCTCCGAAAA
novelMiR-21766	miRDeep*		aae_chr3:148026300-148026376	chr3	148026300	148026376	-	77	TGGCGCAGATCATTGATGCGTGCCACTAGTTCTCTCTTTGAAAGAGAGAACTAGTGGCACGCTTCAATGATCTGCGC	21	AGAACTAGTGGCACGCTTCAA
novelMiR-23967	miRDeep*		aae_chr3:362246492-362246572	chr3	362246492	362246572	-	81	GTAAACAAACGCAAACACGGACCTGTCACATGAAAAGACCTTTTCATGTGACAGTTCCGAATATGCTTTAGTTTACATCTA	23	GCAAACACGGACCTGTCACATGA
novelMiR-14886	miRDeep*		aae_chr1:207000026-207000104	chr1	207000026	207000104	-	79	GAACAGAACGAAGCAGGCCGCGTGAGGCACATATGAGGATTGCAATGTGTGTTCGCGCCAGGTTTGCTTTGATGGCTCT	22	TGTGTTCGCGCCAGGTTTGCTT
novelMiR-8264	miRDeep*		aae_chr3:51818404-51818482	chr3	51818404	51818482	+	79	CGGTTGATCGTCATCCGATCGTTCGATGTTAACAAACCGGGTTGTGAAGTGAAGGATTTGAAGGGTGGCGTCGCCGGTG	22	AGTGAAGGATTTGAAGGGTGGC
novelMiR-21565	miRDeep*		aae_chr3:129368634-129368706	chr3	129368634	129368706	-	73	GGTATTTTTGGAACGGGGCTGACGCGTAGATGCCGAAAATCGATGTCCGGTGCCGATTGGGAATCCAAGATGG	19	GTCCGGTGCCGATTGGGAA
novelMiR-10903	miRDeep*		aae_chr3:315866461-315866531	chr3	315866461	315866531	+	71	GTTGCTGCTGCTGTTGTTGCGGTGGCTGTTGTGAGGGCAACAAGCGGCAACGACAACAACAACAACAACAA	18	CTGTTGTTGCGGTGGCTG
novelMiR-21670	miRDeep*		aae_chr3:138252777-138252851	chr3	138252777	138252851	-	75	TAAAGCAGCAGCAGAAGTGTCGAGTCGAGTTGAACGAAAAGCTCCTCGCTCGCTGCTCTGCTCTGTGTGGTGTGC	20	TCGCTCGCTGCTCTGCTCTG
novelMiR-19474	miRDeep*		aae_chr2:380590792-380590870	chr2	380590792	380590870	-	79	AAAAACGAATTTAGTGTTATACCATTTAATTCCACTAGAGTTAACTCTAGTGGAATTGAATGGTATAGAACTAAATTCT	22	TAGTGGAATTGAATGGTATAGA
novelMiR-7974	miRDeep*		aae_chr3:23914882-23914958	chr3	23914882	23914958	+	77	GCCGTGTCATGGGGCTGATGGCTTGGTAAGCGACTAACCGCTAAGCTAAAGTGGTGGGCTTCATGGCCGTGCGGTTA	21	TAAAGTGGTGGGCTTCATGGC
novelMiR-9089	miRDeep*		aae_chr3:133533308-133533384	chr3	133533308	133533384	+	77	CTTCCATAGGGTACTGGGGCTAACGTTGATGGCGCTATTCTCGGCGCAATCGACGGAAGCATACCTTTGCATGTGTT	21	GTACTGGGGCTAACGTTGATG
novelMiR-12622	miRDeep*		aae_scaffolds:81800737-81800815	scaffolds	81800737	81800815	+	79	CAAATCAGTCTCCCAGGAATTTTCGAAAACGTTTTCTTTATTGAGAATGCTTTCGAAGTCCTGAGGAACTTGATTTTCA	22	TGCTTTCGAAGTCCTGAGGAAC
novelMiR-6543	miRDeep*		aae_chr2:343133171-343133247	chr2	343133171	343133247	+	77	TCTGCGGTGGTTGGTGTGGTTGCCGAAGACGTCGATAAACTGGCCTCTTCCAATGAACTATGCTCAGGAATTTCTTC	21	TTGGTGTGGTTGCCGAAGACG
novelMiR-11429	miRDeep*		aae_chr3:374111848-374111920	chr3	374111848	374111920	+	73	TGCGCGAAAATGGTCAGCTGGGTCTGGTGGCGGCTTGCGCTGCCGGAGGACAGGGCGTGGCCATGCTGCTCGA	19	GGAGGACAGGGCGTGGCCA
novelMiR-5116	miRDeep*		aae_chr2:204343114-204343184	chr2	204343114	204343184	+	71	CGTTCCGGTCGGTGATGAGCTGCTCGGTCGCGTCGTTGATGCCCTGGGTAATGCCATCGACGGCAAGGGCG	18	GGTGATGAGCTGCTCGGT
novelMiR-17374	miRDeep*		aae_chr2:165795727-165795807	chr2	165795727	165795807	-	81	ATAACAATTTCACATTAGGAACCTTTCTACTTCTACAATATGAGGAGAAATGGGCCGAAAAATGTGAGACATTACACCGAA	23	AATGGGCCGAAAAATGTGAGACA
novelMiR-18206	miRDeep*		aae_chr2:251907526-251907598	chr2	251907526	251907598	-	73	CACTGGTGGCCGTGGCTGTGGCAGTTTCCTGCTGGCTAATGGCCTACAGGAGACGTCCAACGGTAACCGGACC	19	CGTGGCTGTGGCAGTTTCC
novelMiR-10667	miRDeep*		aae_chr3:293686918-293686994	chr3	293686918	293686994	+	77	GAATCATGTTAGTGTCTTCGGAGCACTTATTCTCTGATTTGCGGAGAATAAGTCGCCCGAATACACCTACTCGATTT	21	AATAAGTCGCCCGAATACACC
novelMiR-9982	miRDeep*		aae_chr3:214829020-214829094	chr3	214829020	214829094	+	75	ACGGTACACGCAACTTTAACATTGATTTATTTGAGCAATGAGAAGAACATAGAGTTCGCGGTTCATGAAGAAGTA	20	AACATAGAGTTCGCGGTTCA
novelMiR-24172	miRDeep*		aae_chr3:381940944-381941014	chr3	381940944	381941014	-	71	TACTTTTCTTGAGCGAAACAGCATACTTAGCTTAAAGCTAAGTATGCTGTTCCGCTCAATAAAAGTAAAAA	18	ATGCTGTTCCGCTCAATA
novelMiR-638	miRDeep*		aae_chr1:60644027-60644103	chr1	60644027	60644103	+	77	CTTCTTCGACGGGATGGAGATCGCCTCGTTGCGTCTTCCGACGCGTGACGATGGCGAACCCGGACGCCTCCGAGGAT	21	GACGATGGCGAACCCGGACGC
novelMiR-12744	miRDeep*		aae_chr1:9914670-9914750	chr1	9914670	9914750	-	81	TTGGATTTGAATTGGGTTTGGATTGGATTAGGATTGCATTTGAACTCCAATCCAATCCAAACCCAATCCGAAACCAACCCT	23	ATTGGGTTTGGATTGGATTAGGA
novelMiR-8099	miRDeep*		aae_chr3:35880673-35880747	chr3	35880673	35880747	+	75	GTAATTCTAGGTCTGGTGCTGCTGATGGTCGTTTCCTGTCTGGGTCTGACCGTTTCGATACCGGACTATTGCGAT	20	CTGACCGTTTCGATACCGGA
novelMiR-20048	miRDeep*		aae_chr2:453351511-453351587	chr2	453351511	453351587	-	77	ATGGGCGCCCTGCTGCTCAAACACGTGGACCTGCGGAAGCATCCCTCGCTGGAGTTTGGGCTGATGTTGGTGTTCAC	21	TGCTGCTCAAACACGTGGACC
novelMiR-7520	miRDeep*		aae_chr2:455753834-455753910	chr2	455753834	455753910	+	77	GAAGCGTTTCCTCGCTCGTTTGGCCGCCCATCACGGTCAACAAGCGATGGGGTGGCCGAATAAGTGGAAAACTGGCG	21	ATGGGGTGGCCGAATAAGTGG
novelMiR-7525	miRDeep*		aae_chr2:456249959-456250037	chr2	456249959	456250037	+	79	GGGCGGAGCGTTGGCTGCTTCGGTGGTGGCCACGCCCCAGGTGATCGCAGCCAGCATCGGAAGCAGCAATGGCACCGGC	22	CAGCCAGCATCGGAAGCAGCAA
novelMiR-126	miRDeep*		aae_chr1:14440787-14440863	chr1	14440787	14440863	+	77	GTTTTGATATTGAAGAAGATTGGCTGGACTTTGATGATGCTAATTGCAAAGTCCAGTCAATCTTCTTCAATATCAAA	21	TGAAGAAGATTGGCTGGACTT
novelMiR-7880	miRDeep*		aae_chr3:14729024-14729098	chr3	14729024	14729098	+	75	CTGGAGCACAATCAACTTCCGCCGGACAAGATCATGGTGGTCATCACGGAGGAATTGGAAGTGGTTCCCAAGCTG	20	ACGGAGGAATTGGAAGTGGT
novelMiR-20581	miRDeep*		aae_chr3:25886350-25886420	chr3	25886350	25886420	-	71	AATTATGAAAAAAATCCACGTACTCGGCTGGGATGAATCCCAGCCGAGCAGGTGGATTTTTTTCATAATTT	18	CCGAGCAGGTGGATTTTT
novelMiR-6591	miRDeep*		aae_chr2:349036093-349036169	chr2	349036093	349036169	+	77	TGGAATGTCTATAGTGAAATTGCTGGGAAATTAATTATAATATAGTTTCCCAGTAATTTCACTATAGACATTCCAAA	21	ATAGTGAAATTGCTGGGAAAT
novelMiR-17586	miRDeep*		aae_chr2:188422659-188422735	chr2	188422659	188422735	-	77	AATCAAGAGAACCGAACACCAGTTTGAGCTGAAAACTTTTCAGGATGAACGGATGTTCGGTTCTCCAGATTCGTGCT	21	ACCGAACACCAGTTTGAGCTG
novelMiR-9257	miRDeep*		aae_chr3:149296329-149296403	chr3	149296329	149296403	+	75	GAGCTGCGTTTGCTTCGTGGCAAGACCATCGAATGTGTGTCGCTGATCGGTCTGGCCGTCGGAGCGGAGAAGTTC	20	ATCGGTCTGGCCGTCGGAGC
novelMiR-23603	miRDeep*		aae_chr3:324191661-324191735	chr3	324191661	324191735	-	75	TTTGTATCCTTTGACAGATACGCGTATTTCGACCTCAATGCGAAATGCGCGTATCTGTCAAAGGATACAAACTCT	20	TGCGCGTATCTGTCAAAGGA
novelMiR-10056	miRDeep*		aae_chr3:222596919-222596995	chr3	222596919	222596995	+	77	CAAATCGGCTTTGGTGTCTCATGTGCAATTATTCTAAATAGGGAATGATCGTGTAGAAGACACCAAAACGATTTGAA	21	TTGGTGTCTCATGTGCAATTA
novelMiR-3658	miRDeep*		aae_chr2:61211697-61211773	chr2	61211697	61211773	+	77	TCTCTGCATCCATCGATCGTGTTGCGTTCGGCTAGGCCAGTTGGCCAGTTGCATGCAGTGCTTCGTGTTGCATGGAC	21	AGTTGCATGCAGTGCTTCGTG
novelMiR-20991	miRDeep*		aae_chr3:69041924-69041998	chr3	69041924	69041998	-	75	GGGAAATGGCATTCGGGTTAATGGGGTAGAATCTCAATAGATTCTACCCCATTACCCCGAATCCCATTACCCCGA	20	ATTCGGGTTAATGGGGTAGA
novelMiR-4577	miRDeep*		aae_chr2:154041294-154041374	chr2	154041294	154041374	+	81	CTTGTCCTAGACTGGGATGGCTGCGGCTGCGGCTGCTCTGGCTGCTCTTGTTGCTTGTCGTCTTAGATGTTTCTTTATCAT	23	TGTTGCTTGTCGTCTTAGATGTT
novelMiR-10340	miRDeep*		aae_chr3:259101141-259101217	chr3	259101141	259101217	+	77	AATATTAGAAATTCGGTACCGTAAAACGGGGTAAGTATTATCAAACTTACCTTGTTTTACGGTACCGAATTTCTAAT	21	ATTCGGTACCGTAAAACGGGG
novelMiR-17346	miRDeep*		aae_chr2:162110932-162111008	chr2	162110932	162111008	-	77	ATAGCGAGATCCGGCCAGAACAACGTGGGACCACGGTGAGAGCCATGGTGCCGGTTGTAACGAACGGCTTGCTGTAC	21	CCGGCCAGAACAACGTGGGAC
novelMiR-6647	miRDeep*		aae_chr2:354443571-354443647	chr2	354443571	354443647	+	77	GCTGCCCATACTCGCATAACAGTCCCATATTATATGGGATTTCATATATTAATGGGACTGTTGTGCGGGTATGGGCA	21	TATTAATGGGACTGTTGTGCG
novelMiR-7644	miRDeep*		aae_chr2:469194275-469194347	chr2	469194275	469194347	+	73	CAGTGTTGTGTCTGCTTAACCACTTCCAATCGCGCTGGAACTGGTGTGTTGGGCATTTGCAGTTACGTTCTCT	19	TGTGTTGGGCATTTGCAGT
novelMiR-13799	miRDeep*		aae_chr1:102511126-102511198	chr1	102511126	102511198	-	73	TGAAATTATGAAAAACAAATCCACGTGCTCGGCTGGGATCCCAGCCGAGCACGTGGATTTTTCTCGTAATTTC	19	CCGAGCACGTGGATTTTTC

## Sheet: AaegL5_mature_all
ID	seq
aae-bantam-3p	TGAGATCATTTTGAAAGCTGAT
aae-bantam-5p	CCGGTTTTCATTTTCGATCTGAC
aae-let-7-3p	CTATGCAATCTGCTAGCTTGTC
aae-let-7-5p	TGAGGTAGTTGGTTGTATAGT
aae-miR-1-3p	TGGAATGTAAAGAAGTATGGAG
aae-miR-1-5p	CCATGCTTCCTTGCATTCAATA
aae-miR-10-3p	CAAATTCGGTTCTAGAGAGGTTT
aae-miR-10-5p	ACCCTGTAGATCCGAATTTGTT
aae-miR-100-3p	CAAGAACGGATGTATGGGATTC
aae-miR-100-5p	AACCCGTAGATCCGAACTTGTG
aae-miR-1000-1	ATATTGTCCTGTCACAGCAGT
aae-miR-10365-3p	AAAAGTTTTCATATTCTTGCGG
aae-miR-10365-5p	ATTAGAATGTGGAATCTGTTTT
aae-miR-109	ATCACGTCGGGGTCACC
aae-miR-11-3p	CATCACAGTCTGAGTTCTTGCT
aae-miR-11-5p	AGAACTCCGGCTGTGACCTGTG
aae-miR-1174-3p	TCAGATCTACTTAATACCCAT
aae-miR-1174-5p	CTGGGTATTTTAGATCCTTGGCA
aae-miR-1175-3p	TGAGATTCTACTTCTCCGACTTAA
aae-miR-1175-5p	AAGTGGAGTAGTGGTCTCATCG
aae-miR-11893-1-3p	TTCCTGACTTATACGCTTACCT
aae-miR-11893-1-5p	TAAGTAGATAAATCAGAAAGA
aae-miR-11894a-1	TTTACCATTTCAAGATGACCTA
aae-miR-11894b-1	TTTACCATTTCAATATGACCTA
aae-miR-11895-1-3p	TTCATGCATTCACTTCTGCTGA
aae-miR-11895-1-5p	AGCAGGAGTGAATGCATGAGTT
aae-miR-11896-3p	CACAAGGCCGGATTGATCAAGA
aae-miR-11896-5p	CGGTCAATCCGGAACTGTTGGCT
aae-miR-11897a/b-3p	TAGTAAACCTTGATTTTGTAGC
aae-miR-11897a/b-5p	TACAGAATCGAGGCTCACGATG
aae-miR-11898	ATAAGTGGGGCAAAGACACCAA
aae-miR-11899-1-3p	TATGACCGATTTAATATATGGCT
aae-miR-11899-1-5p	CATGTATGATTTCGGTCATGTA
aae-miR-11900-3p	ATTTTTTTGACTGTAATTTTATAG
aae-miR-11900-5p	GTAAAATTACGTTGAAAAATCGTCT
aae-miR-11901	CATCACAGAATTGTTTTTACTG
aae-miR-11902	AACTTCAACGAAGCGTTCGGCTT
aae-miR-11903a	AACGTTACAAATCGTAAGGCGAG
aae-miR-11903b	CGCCATATGATTTGTAACTCT
aae-miR-11905	TATCGCGAGTACTAAACACCTC
aae-miR-11906	AGAGATTGCAAGGCAGGCAGGC
aae-miR-11908-2	AGCATTTTTACACCTCAGGAC
aae-miR-11909-2	ACCGTTACGCGCATATAATTTG
aae-miR-11910	ATCGATCGCATCCGTCTGACCT
aae-miR-11911-3p	GACGAGTGCTTGGATCATCAAT
aae-miR-11911-5p	AGTTGATCCAAGTAGTCTTGCCT
aae-miR-11912	GTGTGTGAACCGTTGGCGGC
aae-miR-11913	AATGTTGGACAACTGCAAGGT
aae-miR-11914-1	TCACTTTTTAGTGACTTGGTC
aae-miR-11915	CGAGATACGGAGAGATTGCGACA
aae-miR-11916	GATGCCTCGTAAAGCAACTGGAC
aae-miR-11917	CTGAAAACTTAATCGATTGGTC
aae-miR-11918	CATGAACGACGACGTGACGCCG
aae-miR-11919	TAGCTAGGTTGCGGTGCACTGCT
aae-miR-11920-1	CCCATCAACTGCTGAACTGTTTT
aae-miR-11921	AAATGGGACTGATATGCGAGTAT
aae-miR-11922	TTCAGGAGATCATCGAGGTAGC
aae-miR-11923	ACAACGGCAGCCGGAACGATCT
aae-miR-11924	TAGAACCTGGTAGAATTCGGCA
aae-miR-11925	CTGTCGAGCCGGTTGAACCAC
aae-miR-11926-1	TTGGACTGGCATGCGTTTATGG
aae-miR-11927	CAAAAGATCTGGCAGCATTGA
aae-miR-11928	TTCCGAAGTTGGGTGTCTCGC
aae-miR-12-3p	CAGTACTTATGTTATGCTCTCT
aae-miR-12-5p	TGAGTATTACATCAGGTACTGGT
aae-miR-124-3p	TAAGGCACGCGGTGAATGC
aae-miR-124-5p	TATCCACTGCCGGCCTATATG
aae-miR-1247	GTTCGACTCCCAGTCGGT
aae-miR-125-3p	ACAAGTTTTGATCTCCGGTAT
aae-miR-125-5p	TCCCTGAGACCCTAACTTGTGA
aae-miR-13-3p	TATCACAGCCATTTTGACGAGTT
aae-miR-13-5p	TCGTAAAAATGGTTGTGCTGTG
aae-miR-133-3p	TTGGTCCCCTTCAACCAGCTGT
aae-miR-133-5p	AGCTGGTTGACTTCGGGTCAAAT
aae-miR-137-1-3p	TATTGCTTGAGAATACACGTAG
aae-miR-137-1-5p	ACGCGTATTCTTGGGTTATTAAC
aae-miR-14-3p	TCAGTCTTTTTCTCTCTCCTAT
aae-miR-14-5p	GGGAGCGAGATTAAGGCTTGCT
aae-miR-1571	GAGAGGCCTGTGTAATCT
aae-miR-184-3p	TGGACGGAGAACTGATAAGGGC
aae-miR-184-5p	CCTTATCATTCTTGCGCCCCGT
aae-miR-1889-3p	CACGTTACAGATTGGGGTTTCC
aae-miR-1889-5p	TAATCTCAAATTGTAACAGTGG
aae-miR-1890-3p	TGAAATCTTTGATTAGGTCTGG
aae-miR-1890-5p	AGCTAATTGGAGAGTTCTTGAA
aae-miR-1891-2-3p	ACACGTCCATTAACTCTGGTAC
aae-miR-1891-2-5p	TGAGGAGTTAATTTGCGTGTTT
aae-miR-190-3p	CCCAGGAATCAAACATATTATT
aae-miR-190-5p	AGATATGTTTGATATTCTTGGTTG
aae-miR-193-3p	TACTGGCCTACTAAGTCCCAAC
aae-miR-193-5p	TGGGATTTTGTGGACCAGAAGA
aae-miR-210-3p	CTTGTGCGTGTGACAACGG
aae-miR-210-5p	AGCTGCTGACCACTGCACAAGA
aae-miR-214	TTCCCGGACGAGCCCCCA
aae-miR-219-3p	AGAGTTGTGACTGGACATCCGTG
aae-miR-219-5p	TGATTGTCCAAACGCAATTCTTG
aae-miR-242	CATCGATCGCGCACCTGA
aae-miR-252-3p	CTGCTGCCCAAGTGCTTATCG
aae-miR-252-5p	TAAGTACTAGTGCCGCAGGAG
aae-miR-263a-3p	CGTGTTCTGGCAGTGGCATCCC
aae-miR-263a-5p	AATGGCACTGGAAGAATTCACGG
aae-miR-263b-3p	TGGATCTTTTCGTGCCATCGT
aae-miR-263b-5p	CTTGGCACTGGGAGAATTCACAG
aae-miR-275-3p	TCAGGTACCTGAAGTAGCGC
aae-miR-275-5p	CGCGCTAAGCAGGAACCGAGAC
aae-miR-276-1-3p	TAGGAACTTCATACCGTGCTC
aae-miR-276-1-5p	AGCGAGGTATAGAGTTCCTAC
aae-miR-2765	TGGTAACTCCACCACCGTTGGC
aae-miR-277-3p	TAAATGCACTATCTGGTACGAC
aae-miR-277-5p	CGTGTCAGAAGTGCATTTACA
aae-miR-278-3p	TCGGTGGGACTTTCGTCCGTTT
aae-miR-278-5p	ACGGACGATAGTCTTCAGCGGCC
aae-miR-279-3p	TGACTAGATCCACACTCATTAA
aae-miR-279-5p	GATGGGTGTGAATCTAGTGTTTCACA
aae-miR-2796-3p	GTAGGCCGGCGGAAACTACTTGC
aae-miR-2796-5p	AGGGGTTTCTTTCGGCCTCCAG
aae-miR-281-3p	TGTCATGGAATTGCTCTCTTTA
aae-miR-281-5p	AAGAGAGCTATCCGTCGAC
aae-miR-282-1-3p	ACATAGCCTGACAGAGGTTAGG
aae-miR-282-1-5p	AATCTAGCCTCTCCTAGGCTTTGTCTG
aae-miR-283-3p	CGGAATTCCAACTGATATCCAC
aae-miR-283-5p	CAATATCAGCTGGTAATTCTGGGC
aae-miR-285-3p	TAGCACCATTCGAAATCAGTAC
aae-miR-285-5p	ACTGGCTTCCAAAGGTGAGTAGA
aae-miR-286a-3p	TGACTAGACCGAACACTCGCGTCCT
aae-miR-286a-5p	GGCGATTGTCGGACTAGTCGC
aae-miR-286b-1-3p	TGACTAGACCGAACACTCGTATCCC
aae-miR-286b-1-5p	GGCGATTGTCGGCTTAGTCGC
aae-miR-2940-3p	GTCGACAGGGAGATAAATCACT
aae-miR-2940-5p	TGGTTTATCTTATCTGTCGAGGC
aae-miR-2941-1-3p	TAGTACGGCTAGAACTCCACGG
aae-miR-2941-1-5p	CGTGGTGTTTAGACGTATTACA
aae-miR-2942-3p	TATTCGAGACTTCACGAGTTAAT
aae-miR-2942-5p	AATTCGCTGTGGTCTCGAACGTACCTACA
aae-miR-2943-1-3p	GACTGCTTTTTCCTACCTTACA
aae-miR-2943-1-5p	TTAAGTAGGCACTTGCAGGCAAA
aae-miR-2944a-3p	TATCACAGTAGTTGTACTTTAA
aae-miR-2944a-5p	GAAGGAACTTCTGCTGTGATCTGA
aae-miR-2944b-3p	TATCACAGCAGTAGTTACCTGA
aae-miR-2944b-5p	GAAGGAACTCCCGGTGTGATATA
aae-miR-2945-3p	TGACTAGAGGCAGACTCGTTTA
aae-miR-2945-5p	AGCGGGTCCGTTTCTAGTGTCATG
aae-miR-2946-3p	TAGTACGGAAAAGATATGGGGA
aae-miR-2946-5p	GCCATATTTTTACCGCTACTGCA
aae-miR-2a-3p	TATCACAGCCAGCTTTGAAGAGC
aae-miR-2a-5p	ACTCTCAAAGTGGTTGTGAAA
aae-miR-2b-3p	TATCACAGCCAGCTTTGATGAGCT
aae-miR-2b-5p	ACTCTCAAAGTGGCTGTGAAATG
aae-miR-2c	TATCACAGCCAGCTTTGATGAGC
aae-miR-3	AGGGTCGGAGGTTCGAATCCC
aae-miR-305-3p	CGGCACATGTTGGAGTACACTTA
aae-miR-305-5p	ATTGTACTTCATCAGGTGCTCTGG
aae-miR-306-3p	GAGAGCACCTCGGTATCTAAGC
aae-miR-306-5p	TCAGGTACTGAGTGACTCTCAG
aae-miR-307-3p	CACAACCTCCTTGAGTGAGCGA
aae-miR-307-5p	TTCCCGGCAGTCGATC
aae-miR-308-3p	AATCACAGGAGTATACTG
aae-miR-308-5p	CGCGGTATATTCTTGTGGCTTG
aae-miR-309a-1-3p	TCACTGGGCAAAGTTTGTCGC
aae-miR-309a-1-5p	CGACTAACTTCGTTCAGTTTGGTG
aae-miR-309b-3p	TCACTGGGCATAGTTTGTCGCA
aae-miR-309b-5p	CGTCAAACTCCGTTCAGTTGGTG
aae-miR-31-3p	TAGCTATTCAACTTCTTGTCT
aae-miR-31-5p	TGGCAAGATGTTGGCATAGCTGA
aae-miR-315-3p	CTTTCGAGCAGTAATCAAAGTC
aae-miR-315-5p	TTTTGATTGTTGCTCAGAAAGC
aae-miR-316-3p	ACAGCAAACCGAAAAAGGCGCC
aae-miR-316-5p	TGTCTTTTTCCGCTTACTGCCG
aae-miR-317-1-3p	TGAACACAGCTGGTGGTATCT
aae-miR-317-1-5p	CGGGATACACCCTGTGCTCGCT
aae-miR-33-3p	CAATACTTCTGCAATGCAAGCC
aae-miR-33-5p	GTGCATTGTAGTTGCATTGCA
aae-miR-34-3p	CAACCACTATCCGCCCTGCCGCC
aae-miR-34-5p	TGGCAGTGTGGTTAGCTGGTTG
aae-miR-341	GCAGGATCGTAGGAGGCT
aae-miR-359	GTAACTGACGCTGAGGAG
aae-miR-375-3p	TTTGTTCGTTTGGCTCGAGTTA
aae-miR-375-5p	ACTTAAGCCCAACGTACAGAAACT
aae-miR-40	TTGCGTTGATTAAGTCCC
aae-miR-65	TGCACACGACTCGATGGGATAGAC
aae-miR-7-3p	CAATAAATCTCAAGTCTTTCTA
aae-miR-7-5p	TGGAAGACTAGTGATTTTGTTGT
aae-miR-71-3p	TCTCACTACCTTGTCTTTCATG
aae-miR-71-5p	AGAAAGACATGGGTAGTGAGAT
aae-miR-79-3p	TAAAGCTAGATTACCAAAGCAT
aae-miR-79-5p	GCTTTGGCGCTTTAGCTGTATGA
aae-miR-8-3p	TAATACTGTCAGGTAAAGATGTC
aae-miR-8-5p	CATCTTACCGGGCAGCATTAGA
aae-miR-843a	GTCCTGTCACGGTCGCCA
aae-miR-87-3p	GTGAGCAAATTTTCAGGTGTGT
aae-miR-87-5p	CAGCCTGAAATTTGCTAAACCT
aae-miR-927-3p	CAAAGCGTTTGGGTTCTGAAAC
aae-miR-927-5p	TTTAGAATTCCTACGCTTTACC
aae-miR-929-1-3p	TCCCTAACGGAGTCAGATTGA
aae-miR-929-1-5p	ATTGACTCTAGTAGGGAGTCC
aae-miR-92a-3p	TATTGCACTTGTCCCGGCCTA
aae-miR-92a-5p	CGGTACGGACAGGGGCAACATT
aae-miR-92b-3p	AATTGCACTTGTCCCGGCCTGC
aae-miR-92b-5p	AGGTCGTGACTTGTGCCCATTTG
aae-miR-932-3p	TGCAAGCAATGTGGAAGTGAAG
aae-miR-932-5p	TCAATTCCGTAGTGCATTGCAG
aae-miR-957-3p	TGAAACCGTCCAAAACTGAGGC
aae-miR-957-5p	GTTAGTTTTGGGCGGGTTTTAGT
aae-miR-965-3p	TAAGCGTATAGCTTTTCCCATT
aae-miR-965-5p	GGGGGAAATCCTGTACGCTGTATG
aae-miR-970-3p	TCATAAGACACACGCGGCTAT
aae-miR-970-5p	AGCTTGCGTTTGTCTTAGCTGGT
aae-miR-980-3p	TAGCTGCCTAGTGAAGGGC
aae-miR-980-5p	CGGCCGTTCATTGGGTCATCTAGC
aae-miR-981-3p	TTCGTTGTCGACGAAACCTGCA
aae-miR-981-5p	CGGGTTTCGCGGCGAACGGGCT
aae-miR-988-3p	CCCCTTGTTGCAAACCTCACGC
aae-miR-988-5p	GTGTGCTTTGTGACAATGAGA
aae-miR-989-3p	TGTGATGTGACGTAGTGGTAC
aae-miR-989-5p	CGCCGCTACCTCGCTTTCACTTGG
aae-miR-993-3p	GAAGCTCGTTTCTATAGAGGTATC
aae-miR-993-5p	TACCCTGTAGTTCCGGGCTTTT
aae-miR-996-3p	TGACTAGATTACATGCTCGTC
aae-miR-996-5p	GCGTGCATGAATCTGGTGC
aae-miR-998-3p	TAGCACCATGAGATTCAGC
aae-miR-998-5p	ACTGAACTCTCGTGGGTCTGC
aae-miR-999-3p	TGTTAACTGTAAGACTGTGTCT
aae-miR-999-5p	ACGCGGTCGTGCAGGAAATTATT
aae-miR-9a-1-3p	TAAAGCTAGCATACCGAAGTTA
aae-miR-9a-1-5p	TCTTTGGTTATCTAGCTGTATGA
aae-miR-9b-3p	TATAGCTTTATCACCAAAAACC
aae-miR-9b-5p	TCTTTGGTGATTTTAGCTGTATGC
aae-miR-9c-3p	TAAAGCTTTAGTACCAGAGGTC
aae-miR-9c-5p	TCTTTGGTATTCTAGCTGTAGA
aae-miR-H-104	TTGGTGTTATATCTTACAGTGAG
aae-miR-H-65	AAAGCAACCGAACAATTGTCC
aae-miR-iab-4-1-3p	CGGTATACCTTCAGTATACGTAAC
aae-miR-iab-4-1-5p	ACGTATACTGAATGTATCCTGA
aae-miR-N010-3p	ATGCCGAACCGGTCGAATACACA
aae-miR-N010-5p	AGTATTCATTCGGTTGGCTATC
aae-miR-N011-3p	TCGGACACGACGAAATTGCCT
aae-miR-N011-5p	TGCTATTTCATCGTGTCCTGC
aae-miR-new12-3p	TCCCAGCCGGTCTCTAGAGTAT
aae-miR-new12-5p	TCTCTGCGTGATCTGTGGGGGTT
aae-miR-new15-3p	TAAAACCAAAACAAATATTTAAG
aae-miR-new15-5p	GTAAATATTTCTTTTCGTTTTATA
aae-miR-new8	CTGGTCATACTCTTCCGTTTT
novelMiR-10020	TTTGTAGGGATTTGAATTC
novelMiR-10056	TTGGTGTCTCATGTGCAATTA
novelMiR-10227	ATGGAAGATGGGCTGTTCGA
novelMiR-10253	TGCTGGGTGAGATTTTGAA
novelMiR-10256	AGTCGCAGACGAAGTAGGCC
novelMiR-10340	ATTCGGTACCGTAAAACGGGG
novelMiR-1053	TGGTGGTGGTGATGGTGATGATG
novelMiR-10576	TAAATGGGACTGTTATGCGAGC
novelMiR-10642	TTGTCAATACTGAAAAGCCAA
novelMiR-10667	AATAAGTCGCCCGAATACACC
novelMiR-10707	TTCGGAGTTCTCTTGCTGTGCA
novelMiR-10860	TGTATGTGTGGTTGATCTCTCA
novelMiR-10878	TGCTGAAGAATCTGTTGCAAG
novelMiR-10903	CTGTTGTTGCGGTGGCTG
novelMiR-1095	AATGACGACCTGAAGGAACCGGA
novelMiR-11092	CGATTTGAGACAGCAGCAGCA
novelMiR-11105	TCGTTTGATCCCTACCAGAAA
novelMiR-11282	CCAAACGCTTCCGGCAGTGC
novelMiR-11429	GGAGGACAGGGCGTGGCCA
novelMiR-11632	TGTTGGTCGATTGACGCTTTAC
novelMiR-11869	TGATGTAGCCGCTAGAGGAGC
novelMiR-126	TGAAGAAGATTGGCTGGACTT
novelMiR-12622	TGCTTTCGAAGTCCTGAGGAAC
novelMiR-12697	GGAACGTCGCGACCCATTGGA
novelMiR-12744	ATTGGGTTTGGATTGGATTAGGA
novelMiR-12758	TGCTTTGACTGCTGCTCGCTAC
novelMiR-12819	GCCGATGGTACTGCAGCCG
novelMiR-12851	TGTGGACAAACGGCTGGAGGAGC
novelMiR-13078	CGATTTGGACTGTTCATGGAC
novelMiR-13081	TATACTGTTCCGCTCAAGAAA
novelMiR-13455	TTATCGATCTTCCCTGGCA
novelMiR-13692	GTTCCTGGATCTGATCGAAAG
novelMiR-13732	ACATTTTTGGGAATAGGCCTT
novelMiR-13799	CCGAGCACGTGGATTTTTC
novelMiR-13841	TGCATTGCACAGTGGTCC
novelMiR-13998	TCGAGCACGTGGATTTTT
novelMiR-1406	TTGAAGTTTGAGCGGTGCCGA
novelMiR-14152	ATAAGCATTTAGGAGTGGAA
novelMiR-14412	TGCTGCTTACGGACGTTACAGAT
novelMiR-14441	AATCCTGTGACTCCATTGTGGA
novelMiR-1456	TATGCAGTGCGGTAATAGTCA
novelMiR-14780	GTCTATGTCGGTGTTCATC
novelMiR-14886	TGTGTTCGCGCCAGGTTTGCTT
novelMiR-14945	TCTCGTTGGGGCGTTGGTGGCCA
novelMiR-15042	TCGGTTCGGGTTGGGATTCGA
novelMiR-15231	TGGTTGGCAGTTGGTTCGCGAGC
novelMiR-15539	TGGTGAACCCAAACTTTTGCA
novelMiR-15636	CTTCTGAGTTATTGGGTCACCAA
novelMiR-15838	TTGCTGAAGCCATCCCTGGAG
novelMiR-15862	ACCGGAGCATGCGGAACG
novelMiR-16376	TGATGTACTCTTTCTCTGCTG
novelMiR-16596	TGCGGATAGCTCAGGATCT
novelMiR-16662	AAATGATATGTCCGTTGTACA
novelMiR-17033	ACGACGAGTGCTCTAAAAA
novelMiR-17093	CTAGCGATCTCTCGGCAGCTGAG
novelMiR-17098	CACCACGCGGGGGAGATAGAA
novelMiR-17220	ATCGATCGATTGAGTTTTCAGC
novelMiR-17276	AATAATCGCGCAGAGGAGACCA
novelMiR-17346	CCGGCCAGAACAACGTGGGAC
novelMiR-17374	AATGGGCCGAAAAATGTGAGACA
novelMiR-17586	ACCGAACACCAGTTTGAGCTG
novelMiR-17654	TGCTCACGCTGTCGCTTCTGGCG
novelMiR-17779	AAAAGTAGAACATTTGGGAAG
novelMiR-18206	CGTGGCTGTGGCAGTTTCC
novelMiR-18248	TTGAATTTGCGTCGTTTTC
novelMiR-18408	GCCCTTATCCGTCAACCGT
novelMiR-18441	TCTTTCTAAGTTGTCAGGC
novelMiR-18724	CGTAAAAATGGTCATCTTGT
novelMiR-18749	CGTGGACCTGCTCGCTCAAGTA
novelMiR-18921	TGAAATTTTGACAGTGAACTA
novelMiR-18966	CGTCGTGGATTCGATTCGGAAC
novelMiR-19474	TAGTGGAATTGAATGGTATAGA
novelMiR-19596	GGACGTGTAACTTTTTCGCAA
novelMiR-19635	TGAGCTGATTCGATGGTGTTT
novelMiR-19641	AAAATCTGCCAAAGATCTCTCC
novelMiR-1995	ATTGTATGAGTGTGCGTAGGA
novelMiR-20009	TCAAGATGCCGGACAAGGGA
novelMiR-20024	AATCGAGACATGGACACCTGG
novelMiR-20048	TGCTGCTCAAACACGTGGACC
novelMiR-20111	CGGAATGTATTGTTTGGTTATAG
novelMiR-20125	TAGTTTTCCTCGGTTTTTGACAA
novelMiR-20136	TGTGTTAACGGGCGTGAATTAAG
novelMiR-20150	GGCATGAATAACCGTTGGTCAGT
novelMiR-20581	CCGAGCAGGTGGATTTTT
novelMiR-20991	ATTCGGGTTAATGGGGTAGA
novelMiR-21034	TTTCGGTTGCGAATAGGTTT
novelMiR-21203	CGACGAGGACGAGTCCGGG
novelMiR-21222	TTGGTGTCTTCGGCAATATGTCT
novelMiR-21356	ACTACATGATCGTGTAAATT
novelMiR-21565	GTCCGGTGCCGATTGGGAA
novelMiR-21586	ACCAGCAACTCACGGTACAGCC
novelMiR-21613	TCCGTTCCAGTGAATGCCAAGG
novelMiR-21670	TCGCTCGCTGCTCTGCTCTG
novelMiR-21766	AGAACTAGTGGCACGCTTCAA
novelMiR-218	CACGACACTGAGGACGGCTTT
novelMiR-22014	AAAAGTGGCGTTTAAACAGGCA
novelMiR-22540	TCGTTATACGAGACTGACAATTT
novelMiR-22639	TCTCTCGGTATTTTCTTTCT
novelMiR-22733	CTCCCAGTCGGAGTTTTCGC
novelMiR-23102	TATTGCGCTTGTAGTGTTGGGTT
novelMiR-23246	GATAATGTTTATGGGTCTACA
novelMiR-23326	ATTCGGAGTTCCCTTGCTGTG
novelMiR-23466	TCCGTTTTCGTTCTCCACCAGC
novelMiR-23482	GCGCAATAACAACTGGACA
novelMiR-23603	TGCGCGTATCTGTCAAAGGA
novelMiR-23631	GTTCGTGGCCGGATTGATTG
novelMiR-23633	AAGATTGAGCTGTCGCATGCC
novelMiR-23928	TGTTCTCCCGCTGTTCTTATGC
novelMiR-23937	GATCTGGCGGCGATGATTGTCA
novelMiR-23967	GCAAACACGGACCTGTCACATGA
novelMiR-24172	ATGCTGTTCCGCTCAATA
novelMiR-24186	TGTGGCGATTGTGATTATGC
novelMiR-24364	GCCGATGGCCTACAAGGAGGACG
novelMiR-24450	GTGTACAAAATGAATTCCTGC
novelMiR-2473	AAGAAGGTGATGGTGGCGGACA
novelMiR-25363	GACATGGGTAGCATGCAGGAACG
novelMiR-2577	TGCAGCCGTGGCCAGTTCC
novelMiR-2680	AGACAAAACGTCGAAAGTAGAA
novelMiR-2865	CTGGCAACCCTGGGATTGAA
novelMiR-315	TAAGGACTTCTGGGAGTGTCCCA
novelMiR-3349	TGGTGGTGTCGCAGCGGTGTCGG
novelMiR-3564	TTTGCCAGAGCTTCTCCGAAAA
novelMiR-3658	AGTTGCATGCAGTGCTTCGTG
novelMiR-3694	TAGCGTCCTGGAGTGAAAAATA
novelMiR-3839	ACTACACGACTCTAGAGACGGC
novelMiR-3872	CACGGATCTGGAGAAGCAAAC
novelMiR-3875	TGCTCATGGTTGATCGGGATCTC
novelMiR-3970	CAACTTAAGAAATCGGTGGA
novelMiR-4380	TCCTCCTTGCACTCGTCGGATGG
novelMiR-4413	CGTTTGAACTAAAAACTT
novelMiR-4477	TGGGGTCGAAATACGCGTAT
novelMiR-4577	TGTTGCTTGTCGTCTTAGATGTT
novelMiR-4616	TGAGTCGTTGATTAGGGTGG
novelMiR-5038	TTTTGGGTTTTCGGCTTTCAG
novelMiR-5059	TATCGGGGAGTTGGCCAA
novelMiR-5116	GGTGATGAGCTGCTCGGT
novelMiR-5211	TAGGCTGAGTCCACCACCGGG
novelMiR-549	AGTCGCTACGGTGGAACGGATGA
novelMiR-5707	CATGTGGGGACTAAACGTA
novelMiR-6176	CTGAAGACGGCCTTACGGTTG
novelMiR-627	AGATGAACTCCTGGGGGTA
novelMiR-6321	GGGAGATTCATGAATGCGCGA
novelMiR-638	GACGATGGCGAACCCGGACGC
novelMiR-6482	GGCAGCTGTACGAAATGGGAC
novelMiR-6484	GTAGACATTCAGCGCAGATGG
novelMiR-6523	CCGAGCATGTGGATTTTT
novelMiR-6543	TTGGTGTGGTTGCCGAAGACG
novelMiR-6591	ATAGTGAAATTGCTGGGAAAT
novelMiR-6647	TATTAATGGGACTGTTGTGCG
novelMiR-6712	CTGGATAGCGATGCCCTGCCAA
novelMiR-6934	TATAACATTATCAAGGACAGG
novelMiR-6961	TTGGAGTGCTCGGGTAGCAGA
novelMiR-706	TCGCCTTGTTATCGCTCTGA
novelMiR-7349	ACTGACTGGACAACGGTGATGA
novelMiR-7520	ATGGGGTGGCCGAATAAGTGG
novelMiR-7525	CAGCCAGCATCGGAAGCAGCAA
novelMiR-7644	TGTGTTGGGCATTTGCAGT
novelMiR-7651	TGAAAGGAATTTGTTGAGGT
novelMiR-7670	TGGTTCGCATCGCTATCGGCTCA
novelMiR-7717	TCGGACCGGGAGCATCAGAC
novelMiR-7823	AAATAATTCGGCACCGCTCAAA
novelMiR-7880	ACGGAGGAATTGGAAGTGGT
novelMiR-7974	TAAAGTGGTGGGCTTCATGGC
novelMiR-8011	AACCTTCCTCTCTCAACTACA
novelMiR-8074	CCGGAGATTCTAGCAAAA
novelMiR-8099	CTGACCGTTTCGATACCGGA
novelMiR-8264	AGTGAAGGATTTGAAGGGTGGC
novelMiR-8317	TACAGTTGAGGTCGAACTA
novelMiR-8633	TGCATCTTGTCACGTTTAT
novelMiR-8806	TGATATCGAGAGGCATGGTGG
novelMiR-8901	TTGCTTGCTGACATAGGAGGGG
novelMiR-8989	GGAGTCGTGGGATCGTAGCCCAC
novelMiR-9089	GTACTGGGGCTAACGTTGATG
novelMiR-9257	ATCGGTCTGGCCGTCGGAGC
novelMiR-927	TGAGACCATCGTTTGTTGTTTGA
novelMiR-934	TCCTTGTGGGACATGATGAGGGT
novelMiR-9377	TTGACCCAGTAACTCACCGGA
novelMiR-9477	AAAGTGGCGCCAAAACCGG
novelMiR-9505	AATGCCACTGACGACTGTGTG
novelMiR-9506	AGTGTCACTTCAGTCAAATCGAG
novelMiR-977	TTCTGGATCAACTGTCATAAGA
novelMiR-9930	TGTGTCTAGGGTTATGGCTAA
novelMiR-9982	AACATAGAGTTCGCGGTTCA
