# Supplementary material for: MicroRNAs and other small RNAs in Aedes aegypti saliva and salivary glands following chikungunya virus infection
Source: Sci Rep. 2022 Jun 9;12:9536. doi: 10.1038/s41598-022-13780-3 (PMC9184468; doi:10.1038/s41598-022-13780-3)
Supplement: Supplementary file 2 — Supplementary Information 2. [file 41598_2022_13780_MOESM2_ESM.xlsx]

## Sheet: Info
Article title	MicroRNAs and other small RNAs in Aedes aegypti saliva and salivary glands following chikungunya virus infection
Journal name	Scientific Reports
Author names	Carmine Fiorillo1†, Pei-Shi Yen2†, Alessio Colantoni3, Marina Mariconti2, Nayara Azevedo4, Fabrizio Lombardo1, Anna-Bella Failloux2, Bruno Arcà1*
Affiliations	1. Department of Public Health and Infectious Diseases, “Sapienza” University, Piazzale Aldo Moro 5 – 00185 Rome, Italy. 2. Arboviruses and Insect Vectors Unit, Institute Pasteur, 25 rue Dr. Roux, CEDEX 15, 75724 Paris, France. 3. Department of Biology and Biotechnology, “Sapienza” University, Piazzale Aldo Moro 5 – 00185 Rome, Italy. 4. Genomics Core Facility, European Molecular Biology Laborato…
Corresponding author	Bruno Arcà, Department of Public Health and Infectious Diseases – Division of Parasitology, Sapienza University, Piazzale Aldo Moro 5, 00185 Rome, Italy. Tel: +39 06 4991 4413. E-mail: bruno.arca@uniroma1.it
Legend	Supplementary File S2. List of miRNAs found expressed in the four samples analyzed in this study. Number of reads mapping to the different samples and derived CPM values are reported. The different worksheets refer to the four individual samples with a summary worksheet including all expressed miRNAs. The worksheet jVenn shows the list of miRNAs specific to each sample or shared by 2, 3 or 4 samp…

## Sheet: S_146
ID	G1	G2	G3	G mean counts	GCK1	GCK2	GCK3	GCK mean counts	S1	S2	S3	S mean counts	SCK1	SCK2	SCK3	SCK mean counts	G1	G2	G3	G mean cpm	GCK1	GCK2	GCK3	GCK mean cpm	S1	S2	S3	S mean cpm	SCK1	SCK2	SCK3	SCK mean cpm
aae-miR-14-3p	144676	429288	319491	297818	388203	345819	541416	425146	83442	37073	35109	51874.7	79690	150079	100343	110037	76152.4	110330	118808	101763	88355.9	95546	67233.9	83712	169455	158765	236520	188247	273011	152182	299186	241460
aae-miR-1891-2-5p	2144	1787	1213	1714.67	146	1508	6451	2701.67	34780	40070	9580	28143.3	29997	60474	97617	62696	1128.53	459.271	451.074	679.623	33.23	416.644	801.096	416.99	70631.5	171600	64537.8	102256	102767	61321.5	291058	151716
aae-miR-1-3p	23363	23501	22019	22961	25955	16577	39443	27325	20952	47304	8640	25632	50804	83366	3536	45902	12297.5	6039.91	8188.12	8841.83	5907.42	4580.05	4898.1	5128.52	42549.5	202580	58205.3	101112	174050	84534.3	10543.1	89709
aae-miR-276-1-3p	15484	27478	18997	20653	29666	26132	69904	41900.7	30285	27803	14742	24276.7	33510	28440	42964	34971.3	8150.23	7062.03	7064.34	7425.53	6752.05	7219.99	8680.8	7550.95	61503	119067	99312.7	93294.1	114802	28838.6	128103	90581.3
aae-miR-263a-5p	129925	191152	152566	157881	226394	209665	415484	283848	26939	28071	12960	22656.7	19817	68915	25934	38222	68388	49127.3	56734.1	58083.1	51527.8	57928.2	51595.5	53683.8	54707.9	120214	87307.9	87410	67891.2	69880.8	77325.8	71699.2
aae-miR-7-5p	1619	9071	8513	6401	9856	2268	8188	6770.67	55313	21266	7474	28017.7	19807	27013	5869	17563	852.185	2331.31	3165.7	2116.4	2243.25	626.624	1016.8	1295.56	112330	91071.8	50350.3	84584	67856.9	27391.6	17499.2	37582.6
aae-miR-34-5p	126536	253174	194759	191490	250631	233692	454202	312842	30263	16156	11277	19232	26732	20675	23891	23766	66604.1	65067.4	72424.3	68031.9	57044.2	64566.6	56403.6	59338.1	61458.3	69188.2	75970	68872.2	91581.3	20964.7	71234.3	61260.1
aae-miR-2940-3p	84166	168548	115388	122701	212641	277921	485141	325234	18852	20619	7035	15502	14277	12863	33163	20101	44302	43317.9	42908.9	43509.6	48397.6	76786.6	60245.6	61809.9	38284.8	88301	47392.8	57992.9	48911.7	13043.3	98880	53611.7
aae-miR-317-1-3p	127865	206682	168092	167546	230869	207932	416491	285097	20865	10408	5812	12361.7	18863	13538	18062	16821	67303.6	53118.6	62507.7	60976.7	52546.3	57449.4	51720.5	53905.4	42372.8	44572.4	39153.8	42033	64622.9	13727.7	53854.3	44068.3
aae-let-7-5p	113070	147530	165216	141939	208946	143504	245371	199274	17002	9031	5289	10440.7	10751	8650	9625	9675.33	59516.1	37916.2	61438.2	52956.8	47556.6	39648.6	30470.6	39225.3	34527.8	38675.3	35630.5	36277.9	36831.9	8771.22	28698.3	24767.1
aae-miR-263b-5p	657	1034	6254	2648.33	5075	1233	5941	4083	6765	10240	5750	7585	10081	11234	10348	10554.3	345.822	265.745	2325.65	979.072	1155.08	340.665	737.763	744.503	13738.4	43852.9	38736.1	32109.1	34536.6	11391.4	30854	25594
aae-miR-2940-5p	49547	106882	84848	80425.7	134152	188986	279260	200799	7390	6823	2352	5521.67	7811	7362	15015	10062.7	26079.8	27469.4	31552.1	28367.1	30533.3	52214.8	34679	39142.4	15007.7	29219.6	15844.8	20024	26759.8	7465.17	44769.3	26331.4
aae-miR-8-3p	64161	144105	76723	94996.3	142540	178040	418736	246439	19633	2072	1578	7761	4603	5617	2961	4393.67	33772.1	37035.9	28530.7	33112.9	32442.5	49190.5	51999.3	44544.1	39870.8	8873.36	10630.5	19791.6	15769.5	5695.72	8828.63	10097.9
aae-miR-184-3p	41597	60567	67593	56585.7	90910	72180	167980	110357	14223	2748	1720	6230.33	4692	32095	2452	13079.7	21895.2	15566.1	25135.5	20865.6	20691.3	19942.6	20860	20498	28884.2	11768.3	11587.2	17413.2	16074.4	32544.8	7310.97	18643.4
aae-miR-281-3p	138579	214938	144639	166052	212999	193084	405557	270547	21302	235	256	7264.33	368	12806	154	4442.67	72943.1	55240.5	53786.3	60656.6	48479.1	53347	50362.7	50729.6	43260.3	1006.39	1724.6	15330.4	1260.73	12985.5	459.172	4901.79
aae-miR-100-5p	32875	53290	37467	41210.7	60809	49279	123492	77860	5594	4116	2042	3917.33	3431	3487	4754	3890.67	17304.2	13695.9	13932.7	14977.6	13840.3	13615.3	15335.4	14263.7	11360.3	17626.8	13756.4	14247.8	11754.3	3535.87	14174.7	9821.62
aae-miR-281-5p	140945	224411	169014	178123	247001	220707	419072	295593	15679	827	666	5724	885	11651	350	4295.33	74188.5	57675.1	62850.6	64904.7	56218	60979	52041.1	56412.7	31841	3541.63	4486.66	13289.8	3031.93	11814.3	1043.57	5296.59
aae-miR-279-3p	18819	35603	26247	26889.7	36457	46577	83738	55590.7	8025	2902	1305	4077.33	3978	6790	3172	4646.67	9905.66	9150.2	9760.37	9605.41	8297.7	12868.7	10398.7	10521.7	16297.2	12427.8	8791.42	12505.5	13628.3	6885.15	9457.75	9990.39
aae-miR-277-3p	10856	20286	15664	15602	24340	23444	48912	32232	3104	3191	1301	2532	3114	2152	1485	2250.33	5714.22	5213.63	5824.91	5584.25	5539.84	6477.32	6073.97	6030.38	6303.62	13665.5	8764.47	9577.86	10668.3	2182.16	4427.73	5759.39
aae-bantam-3p	12258	21302	13297	15619	23544	25673	39422	29546.3	3972	2109	1347	2476	2700	5815	3087	3867.33	6452.18	5474.75	4944.7	5623.88	5358.67	7093.17	4895.49	5782.44	8066.37	9031.81	9074.36	8724.18	9249.95	5896.49	9204.31	8116.92
aae-miR-87-3p	23904	33783	29120	28935.7	41769	42728	63672	49389.7	2608	2010	1442	2020	1073	2639	1814	1842	12582.2	8682.45	10828.7	10697.8	9506.73	11805.3	7906.89	9739.63	5296.34	8607.84	9714.35	7872.85	3676	2675.98	5408.69	3920.22
aae-miR-843a	6633	9276	7901	7936.67	14694	18107	47176	26659	1433	298	2774	1501.67	1010	277	146	477.667	3491.38	2383.99	2938.11	2937.83	3344.39	5002.77	5858.39	4735.18	2910.15	1276.19	18687.7	7624.67	3460.17	280.882	435.319	1392.12
aae-miR-970-3p	28804	65137	51974	48638.3	78409	66532	137469	94136.7	2343	1869	994	1735.33	1819	7350	2126	3765	15161.4	16740.6	19327.4	17076.5	17846.1	18382.1	17071.1	17766.4	4758.18	8004.01	6696.3	6486.16	6231.72	7453	6338.96	6674.56
aae-miR-8-5p	8442	20153	12860	13818.3	15557	22379	40963	26299.7	3297	1665	701	1887.67	1484	5927	657	2689.33	4443.57	5179.45	4782.2	4801.74	3540.81	6183.07	5086.85	4936.91	6695.57	7130.38	4722.44	6182.8	5084.05	6010.06	1958.94	4351.01
aae-miR-9a-1-5p	4006	5405	1126	3512.33	4619	1723	7442	4594.67	3114	875	1130	1706.33	1965	14343	1832	6046.67	2108.62	1389.12	418.721	1305.49	1051.3	476.046	924.16	817.167	6323.93	3747.2	7612.49	5894.54	6731.91	14544	5462.36	8912.76
aae-miR-125-5p	7737	12873	10803	10471	16328	14288	28075	19563.7	1858	1516	942	1438.67	1577	910	1906	1464.33	4072.48	3308.45	4017.27	3799.4	3716.29	3947.62	3486.4	3716.77	3773.24	6492.28	6345.99	5537.17	5402.66	922.752	5683	4002.8
aae-miR-1889-5p	64678	155351	91344	103791	153992	135621	322345	203986	2590	1085	623	1432.67	1224	1155	1114	1164.33	34044.2	39926.2	33967.7	35979.4	35049	37470.6	40029.3	37516.3	5259.79	4646.52	4196.98	4701.1	4193.31	1171.19	3321.54	2895.35
aae-miR-2945-3p	19612	29785	22638	24011.7	34060	32610	53486	40052	2355	1070	593	1339.33	955	3029	1410	1798	10323.1	7654.94	8418.3	8798.77	7752.14	9009.79	6641.98	7801.3	4782.55	4582.28	3994.88	4453.24	3271.74	3071.45	4204.11	3515.77
aae-miR-252-5p	5347	13587	22376	13770	24477	20645	42312	29144.7	1757	1219	642	1206	1272	3921	1643	2278.67	2814.47	3491.95	8320.87	4875.77	5571.02	5703.99	5254.37	5509.8	3568.13	5220.38	4324.97	4371.16	4357.75	3975.95	4898.83	4410.84
aae-miR-275-3p	2134	4630	3745	3503	5494	7502	26538	13178	445	1176	779	800	754	819	1352	975	1123.26	1189.94	1392.64	1235.28	1250.45	2072.72	3295.53	2206.23	903.709	5036.23	5247.91	3729.28	2583.13	830.477	4031.17	2481.59
aae-miR-214	4604	10963	7886	7817.67	13296	13777	25355	17476	894	591	985	823.333	1084	412	403	633	2423.38	2817.56	2932.54	2724.49	3026.2	3806.44	3148.63	3327.09	1815.54	2530.96	6635.67	3660.72	3713.68	417.774	1201.6	1777.69
aae-miR-71-5p	2405	4341	6651	4465.67	8480	5499	11184	8387.67	1134	1180	450	921.333	733	7652	1315	3233.33	1265.91	1115.67	2473.28	1618.28	1930.07	1519.31	1388.85	1612.74	2302.94	5053.36	3031.52	3462.61	2511.19	7759.23	3920.85	4730.43
aae-miR-10-5p	435	1068	12436	4646.33	16523	1062	9109	8898	808	976	664	816	1031	16287	1460	6259.33	228.969	274.483	4624.53	1709.33	3760.68	293.419	1131.17	1728.42	1640.89	4179.73	4473.18	3431.27	3532.11	16515.2	4353.19	8133.51
aae-miR-11894a-1	7653	22378	13646	14559	22472	16105	57369	31982	1513	331	525	789.667	738	1870	392	1000	4028.27	5751.29	5074.48	4951.35	5114.68	4449.64	7124.18	5562.83	3072.61	1417.51	3536.78	2675.63	2528.32	1896.21	1168.8	1864.44
aae-miR-1891-2-3p	25	19	6	16.6667	0	5	216	73.6667	566	969	134	556.333	474	915	2195	1194.67	13.1591	4.88312	2.2312	6.75781	0	1.38145	26.8232	9.40156	1149.44	4149.75	902.721	2067.3	1623.88	927.823	6544.69	3032.13
aae-miR-9b-5p	23999	32491	29204	28564.7	38506	36391	62355	45750.7	1427	312	284	674.333	897	2818	580	1431.67	12632.2	8350.4	10860	10614.2	8764.06	10054.4	7743.35	8853.95	2897.96	1336.14	1913.23	2049.11	3073.04	2857.49	1729.35	2553.29
aae-miR-2a-3p	2693	5471	3255	3806.33	6405	4679	11885	7656.33	724	564	195	494.333	477	3290	664	1477	1417.5	1406.08	1210.42	1344.67	1457.79	1292.76	1475.9	1408.82	1470.3	2415.33	1313.66	1733.1	1634.16	3336.11	1979.81	2316.69
aae-miR-71-3p	1078	3844	2458	2460	3365	2681	7560	4535.33	509	422	330	420.333	445	1031	556	677.333	567.421	987.933	914.047	823.134	765.882	740.731	938.813	815.142	1033.68	1807.22	2223.12	1688.01	1524.53	1045.45	1657.79	1409.26
aae-miR-100-3p	16691	35323	24616	25543.3	40102	35371	72743	49405.3	893	389	235	505.667	578	573	626	592.333	8785.56	9078.24	9153.85	9005.88	9127.31	9772.62	9033.35	9311.09	1813.51	1665.9	1583.13	1687.51	1980.17	581.03	1866.51	1475.9
aae-miR-92a-3p	360	1057	395	604	369	246	941	518.667	632	457	268	452.333	239	7055	592	2628.67	189.491	271.656	146.887	202.678	83.9853	67.9671	116.855	89.6025	1283.47	1957.11	1805.44	1682.01	818.792	7153.87	1765.13	3245.93
aae-miR-989-3p	387	22	23	144	77	33	38	49.3333	2218	23	53	764.667	166	269	0	145	203.703	5.65414	8.55292	72.6368	17.5254	9.11754	4.7189	10.4539	4504.33	98.4977	357.046	1653.29	568.701	272.77	0	280.49
aae-miR-11-3p	4687	10429	7330	7482	10801	10607	28141	16516.3	827	416	175	472.667	455	1383	393	743.667	2467.07	2680.32	2725.78	2624.39	2458.33	2930.6	3494.6	2961.18	1679.48	1781.52	1178.93	1546.64	1558.79	1402.38	1171.78	1377.65
aae-miR-308-5p	21717	52720	41566	38667.7	56917	50861	82298	63358.7	808	391	155	451.333	537	3516	933	1662	11431.1	13549.4	15457	13479.1	12954.4	14052.3	10219.9	12408.9	1640.89	1674.46	1044.19	1453.18	1839.71	3565.27	2781.87	2728.95
aae-miR-1890-3p	574	716	571	620.333	1327	865	1725	1305.67	715	354	174	414.333	805	967	740	837.333	302.133	184.017	212.336	232.829	302.028	238.99	214.213	251.744	1452.03	1516.01	1172.19	1380.07	2757.86	980.551	2206.41	1981.61
aae-miR-278-3p	2142	4195	4638	3658.33	6520	2747	8735	6000.67	629	287	227	381	346	697	693	578.667	1127.47	1078.14	1724.71	1310.11	1483.97	758.966	1084.73	1109.22	1277.38	1229.08	1529.24	1345.23	1185.36	706.768	2066.27	1319.47
aae-miR-13-3p	1160	2612	1745	1839	3483	2866	6093	4147.33	516	383	189	362.667	328	1294	318	646.667	610.583	671.301	648.906	643.597	792.739	791.845	756.639	780.408	1047.9	1640.2	1273.24	1320.45	1123.7	1312.13	948.161	1128
aae-miR-263a-3p	8132	14705	11521	11452.7	19030	15571	26776	20459	616	281	198	365	463	487	946	632	4280.4	3779.28	4284.27	4114.65	4331.27	4302.1	3325.09	3986.15	1250.98	1203.38	1333.87	1262.74	1586.19	493.825	2820.63	1633.55
novelMiR-13799	8553	32489	24993	22011.7	47886	44076	55875	49279	524	178	241	314.333	175	323	968	488.667	4502	8349.89	9294.05	7381.98	10899	12177.7	6938.65	10005.1	1064.14	762.287	1623.55	1149.99	599.534	327.526	2886.23	1271.1
aae-miR-12-5p	26946	36736	26981	30221	45719	42251	72526	53498.7	740	294	90	374.667	401	487	610	499.333	14183.4	9441.39	10033.3	11219.4	10405.8	11673.5	9006.4	10361.9	1502.8	1259.06	606.305	1122.72	1373.79	493.825	1818.8	1228.8
novelMiR-12744	4296	8033	5985	6104.67	8048	5768	9357	7724.33	622	218	134	324.667	249	1042	347	546	2261.26	2064.53	2225.62	2183.81	1831.74	1593.64	1161.97	1529.12	1263.16	933.587	902.721	1033.16	853.051	1056.6	1034.63	981.427
aae-miR-10-3p	226	474	3203	1301	4229	279	3045	2517.67	172	257	223	217.333	327	3044	353	1241.33	118.958	121.821	1191.09	477.289	962.531	77.0847	378.133	472.583	349.299	1100.6	1502.29	984.064	1120.27	3086.66	1052.52	1753.15
aae-miR-998-3p	2908	6703	5191	4934	9093	8403	18854	12116.7	421	163	171	251.667	224	1250	139	537.667	1530.67	1722.71	1930.36	1727.91	2069.59	2321.66	2341.32	2244.19	854.97	698.049	1151.98	901.666	767.403	1267.52	414.448	816.456
aae-miR-3	31	83	17	43.6667	19	19	42	26.6667	143	520	13	225.333	184	121	31	112	16.3173	21.3315	6.32172	14.6569	4.32445	5.24949	5.21563	4.92986	290.405	2226.9	87.5774	868.296	630.367	122.696	92.4308	281.831
aae-miR-988-3p	398	1887	1241	1175.33	1538	1925	4432	2631.67	214	258	141	204.333	228	292	423	314.333	209.493	484.971	461.486	385.317	350.053	531.857	550.373	477.427	434.593	1104.89	949.878	829.786	781.107	296.092	1261.23	779.477
aae-miR-927-5p	69	191	1943	734.333	2476	160	1769	1468.33	173	297	126	198.667	191	1640	88	639.667	36.3192	49.0882	722.536	269.314	563.544	44.2063	219.677	275.809	351.33	1271.91	848.827	824.021	654.348	1662.98	262.384	859.905
aae-miR-92b-3p	288	773	84	381.667	199	111	387	232.333	497	136	125	252.667	147	5180	327	1884.67	151.593	198.666	31.2367	127.165	45.2929	30.6681	48.0583	41.3398	1009.31	582.421	842.09	811.274	503.608	5252.59	974.995	2243.73
aae-miR-9c-5p	7409	10804	7473	8562	12191	9708	19271	13723.3	457	129	133	239.667	401	1290	310	667	3899.84	2776.7	2778.95	3151.83	2774.7	2682.22	2393.1	2616.67	928.079	552.444	895.984	792.169	1373.79	1308.08	924.308	1202.06
aae-miR-31-5p	464	688	561	571	840	979	1645	1154.67	422	149	121	230.667	256	2573	43	957.333	244.233	176.821	208.617	209.89	191.186	270.487	204.279	221.984	857.001	638.094	815.143	770.079	877.032	2609.06	128.21	1204.77
aae-miR-306-5p	5939	8965	6568	7157.33	12126	9515	19427	13689.3	484	181	77	247.333	252	2317	274	947.667	3126.08	2304.06	2442.42	2624.19	2759.91	2628.89	2412.48	2600.43	982.911	775.134	518.727	758.924	863.329	2349.47	816.969	1343.26
aae-miR-34-3p	340	1902	1265	1169	1495	1783	2955	2077.67	210	154	137	167	491	462	483	478.667	178.964	488.826	470.411	379.4	340.266	492.624	366.957	399.949	426.469	659.506	922.931	669.636	1682.12	468.474	1440.13	1196.91
aae-miR-133-3p	101	193	2153	815.667	2126	124	2103	1451	52	140	177	123	23	1914	151	696	53.1628	49.6023	800.628	301.131	483.883	34.2599	261.154	259.766	105.602	599.551	1192.4	632.518	78.7959	1940.82	450.227	823.282
novelMiR-10860	2684	3190	2814	2896	5084	4141	6056	5093.67	299	163	84	182	88	504	164	252	1412.76	819.851	1046.43	1093.02	1157.13	1144.11	752.044	1017.76	607.211	698.049	565.885	623.715	301.48	511.063	488.989	433.844
aae-miR-276-1-5p	74	268	95	145.667	300	327	654	427	309	155	82	182	201	238	237	225.333	38.951	68.8778	35.3273	47.7187	68.2807	90.3466	81.2148	79.9474	627.519	663.789	552.411	614.573	688.607	241.335	706.648	545.53
aae-miR-2796-3p	280	252	797	443	856	390	947	731	298	171	69	179.333	225	1561	42	609.333	147.382	64.7656	296.377	169.508	194.828	107.753	117.6	140.06	605.18	732.309	464.834	600.774	770.829	1582.88	125.229	826.311
aae-miR-10365-5p	468	732	836	678.667	963	520	1050	844.333	389	116	59	188	192	495	144	277	246.339	188.129	310.88	248.449	219.181	143.67	130.391	164.414	789.984	496.771	397.467	561.407	657.774	501.937	429.356	529.689
aae-miR-999-3p	5043	8641	8814	7499.33	10556	7281	17915	11917.3	357	124	37	172.667	337	1576	177	696.667	2654.46	2220.79	3277.63	2717.63	2402.57	2011.66	2224.71	2212.98	724.998	531.031	249.259	501.763	1154.53	1598.09	527.75	1093.46
aae-miR-305-5p	347	1113	755	738.333	1056	1172	3156	1794.67	139	139	57	111.667	139	166	222	175.667	182.649	286.048	280.759	249.819	240.348	323.811	391.917	318.692	282.282	595.269	383.993	420.515	476.201	168.326	661.924	435.484
aae-miR-981-3p	1190	2430	1331	1650.33	2246	2338	6884	3822.67	65	145	44	84.6667	3	493	54	183.333	626.374	624.526	494.954	581.951	511.195	645.964	854.867	670.675	132.002	620.964	296.416	349.794	10.2777	499.909	161.008	223.732
aae-miR-13-5p	2280	4391	2825	3165.33	3957	3603	7632	5064	166	64	59	96.3333	170	285	294	249.667	1200.11	1128.52	1050.52	1126.38	900.623	995.47	947.754	947.949	337.114	274.081	397.467	336.22	582.404	288.994	876.601	582.667
aae-miR-11893-1-3p	143	441	417	333.667	350	312	634	432	70	56	77	67.6667	167	245	64	158.667	75.2702	113.34	155.068	114.559	79.6609	86.2022	78.7312	81.5314	142.156	239.82	518.727	300.235	572.126	248.433	190.825	337.128
aae-miR-375-3p	176513	339962	254938	257138	296373	249233	602208	382605	113	74	50	79	46	514	45	201.667	92910.2	87372.5	94802.8	91695.2	67455.2	68860.4	74783.2	70366.3	229.481	316.906	336.836	294.408	157.592	521.203	134.174	270.989
aae-miR-2941-1-3p	1752	95	55	634	73	86	166	108.333	305	29	18	117.333	77	61	34	57.3333	922.191	24.4156	20.4526	322.353	16.615	23.7609	20.6142	20.33	619.396	124.193	121.261	288.283	263.795	61.8548	101.376	142.342
aae-miR-359	69	0	3	24	36	0	31	22.3333	83	42	71	65.3333	19	10	19	16	36.3192	0	1.1156	12.4783	8.19369	0	3.84963	4.01444	168.557	179.865	478.307	275.577	65.0922	10.1401	56.6511	43.9612
aae-miR-11-5p	2247	4882	3239	3456	5523	5373	10925	7273.67	104	38	54	65.3333	63	429	82	191.333	1182.74	1254.71	1204.47	1213.97	1257.05	1484.5	1356.68	1366.08	211.204	162.735	363.783	245.907	215.832	435.012	244.494	298.446
aae-miR-1000-1	1	35	285	107	632	47	305	328	141	35	39	71.6667	30	388	68	162	0.526365	8.99523	105.982	38.5011	143.845	12.9856	37.8754	64.9019	286.344	149.888	262.732	232.988	102.777	393.437	202.751	232.989
aae-bantam-5p	550	1502	916	989.333	1888	1559	3459	2302	129	53	29	70.3333	83	116	153	117.333	289.501	386.024	340.629	338.718	429.713	430.735	429.544	429.998	261.974	226.973	195.365	228.104	284.35	117.626	456.191	286.055
aae-miR-2c	322	702	412	478.667	510	779	1787	1025.33	109	64	26	66.3333	131	286	66	161	169.489	180.419	153.209	167.706	116.077	215.229	221.913	184.406	221.358	274.081	175.155	223.531	448.794	290.008	196.788	311.863
aae-miR-316-5p	206	226	36	156	297	54	426	259	42	124	4	56.6667	169	359	0	176	108.431	58.0835	13.3872	59.9673	67.5979	14.9196	52.9014	45.1396	85.2939	531.031	26.9469	214.424	578.978	364.031	0	314.336
aae-miR-957-3p	48	45	2299	797.333	2712	97	1631	1480	143	33	28	68	7	503	116	208.667	25.2655	11.5653	854.92	297.25	617.258	26.8	202.54	282.199	290.405	141.323	188.628	206.785	23.9813	510.049	345.87	293.3
aae-miR-11894b-1	212	1120	475	602.333	758	756	2173	1229	23	38	56	39	40	31	33	34.6667	111.589	287.847	176.636	192.024	172.523	208.875	269.847	217.081	46.7086	162.735	377.256	195.567	137.036	31.4344	98.394	88.9549
aae-miR-285-3p	0	59	33	30.6667	0	26	30	18.6667	262	4	0	88.6667	0	0	0	0	0	15.1634	12.2716	9.14499	0	7.18352	3.72545	3.63632	532.071	17.13	0	183.067	0	0	0	0
aae-miR-305-3p	500	384	430	438	418	671	1503	864	49	83	12	48	31	112	77	73.3333	263.182	98.6905	159.902	173.925	95.1378	185.39	186.645	155.724	99.5095	355.448	80.8406	178.599	106.203	113.57	229.586	149.786
aae-miR-2b-5p	236	279	229	248	314	333	621	422.667	14	87	19	40	10	83	44	45.6667	124.222	71.7048	85.1573	93.6948	71.4672	92.0043	77.1168	80.1961	28.4313	372.578	127.998	176.336	34.2591	84.1631	131.192	83.2048
aae-miR-12-3p	5512	16162	10698	10790.7	15894	18344	45355	26531	66	33	35	44.6667	54	87	56	65.6667	2901.32	4153.74	3978.22	3677.76	3617.51	5068.25	5632.26	4772.67	134.033	141.323	235.785	170.38	184.999	88.2192	166.972	146.73
aae-miR-988-5p	566	574	510	550	1339	1033	1571	1314.33	94	25	27	48.6667	4	0	16	6.66667	297.923	147.522	189.652	211.699	304.76	285.407	195.089	261.752	190.896	107.063	181.891	159.95	13.7036	0	47.7062	20.4699
aae-miR-2946-3p	1140	59	34	411	45	104	151	100	195	3	10	69.3333	0	217	23	80	600.056	15.1634	12.6434	209.288	10.2421	28.7341	18.7514	19.2425	396.007	12.8475	67.3672	158.741	0	220.041	68.5777	96.2062
aae-miR-275-5p	229	364	297	296.667	486	455	964	635	33	26	41	33.3333	18	2	114	44.6667	120.538	93.5504	110.444	108.177	110.615	125.712	119.711	118.679	67.0166	111.345	276.206	151.522	61.6663	2.02803	339.907	134.534
aae-miR-317-1-5p	311	467	263	347	631	781	2855	1422.33	51	56	6	37.6667	6	25	91	40.6667	163.699	120.022	97.8008	127.174	143.617	215.782	354.539	237.979	103.571	239.82	40.4203	127.937	20.5554	25.3503	271.329	105.745
novelMiR-23102	167	531	287	328.333	376	532	836	581.333	100	26	9	45	22	0	13	11.6667	87.9029	136.47	106.726	110.366	85.5785	146.986	103.816	112.127	203.081	111.345	60.6305	125.019	75.37	0	38.7613	38.0437
aae-miR-283-5p	3326	8167	2205	4566	5394	4315	13950	7886.33	102	28	6	45.3333	66	831	95	330.667	1750.69	2098.97	819.965	1556.54	1227.69	1192.19	1732.33	1384.07	207.142	119.91	40.4203	122.491	226.11	842.645	283.256	450.67
aae-miR-11900-3p	415	845	597	619	1092	726	1297	1038.33	88	27	9	41.3333	35	78	82	65	218.441	217.171	222.004	219.205	248.542	200.586	161.064	203.397	178.711	115.628	60.6305	118.323	119.907	79.0931	244.494	147.831
novelMiR-12819	5	15	6	8.66667	0	16	26	14	36	28	24	29.3333	49	0	0	16.3333	2.63182	3.8551	2.2312	2.90604	0	4.42063	3.22872	2.54978	73.1091	119.91	161.681	118.234	167.869	0	0	55.9565
aae-miR-92a-5p	16	96	44	52	34	62	146	80.6667	13	58	10	27	8	136	16	53.3333	8.42184	24.6726	16.3621	16.4855	7.73848	17.1299	18.1305	14.333	26.4005	248.386	67.3672	114.051	27.4073	137.906	47.7062	71.0064
aae-miR-11895-1-3p	142	229	135	168.667	275	291	677	414.333	38	6	34	26	23	0	29	17.3333	74.7438	58.8545	50.2019	61.2667	62.5907	80.4001	84.071	75.6873	77.1707	25.6951	229.049	110.638	78.7959	0	86.4675	55.0878
novelMiR-17374	199	221	153	191	248	384	839	490.333	39	29	11	26.3333	28	86	0	38	104.747	56.7984	56.8955	72.8135	56.4454	106.095	104.188	88.9096	79.2015	124.193	74.1039	92.4994	95.9254	87.2052	0	61.0435
aae-miR-new12-3p	1441	28	6	491.667	0	62	7	23	116	9	0	41.6667	0	1183	1	394.667	758.492	7.19618	2.2312	255.973	0	17.1299	0.869272	5.99973	235.574	38.5426	0	91.3721	0	1199.58	2.98164	400.853
aae-miR-H-104	302	343	327	324	676	305	678	553	17	21	22	20	0	234	0	78	158.962	88.1532	121.6	122.905	153.859	84.2682	84.1952	107.441	34.5237	89.9327	148.208	90.8881	0	237.279	0	79.0931
aae-miR-11895-1-5p	283	405	648	445.333	499	729	1252	826.667	28	29	10	22.3333	22	109	20	50.3333	148.961	104.088	240.969	164.673	113.574	201.415	155.475	156.821	56.8626	124.193	67.3672	82.8075	75.37	110.527	59.6327	81.8434
aae-miR-210-5p	0	0	0	0	0	0	0	0	43	15	14	24	11	79	0	30	0	0	0	0	0	0	0	0	87.3247	64.2376	94.3141	81.9588	37.685	80.1071	0	39.264
aae-miR-65	186	252	117	185	293	231	687	403.667	19	35	8	20.6667	9	0	0	3	97.9039	64.7656	43.5083	68.7259	66.6875	63.8228	85.3128	71.941	38.5853	149.888	53.8938	80.789	30.8332	0	0	10.2777
novelMiR-934	74	65	103	80.6667	62	176	275	171	11	15	21	15.6667	18	29	0	15.6667	38.951	16.7054	38.3022	31.3195	14.1114	48.6269	34.15	32.2961	22.3389	64.2376	141.471	76.0159	61.6663	29.4064	0	30.3576
aae-miR-109	55	90	17	54	30	26	120	58.6667	12	15	15	14	0	0	11	3.66667	28.9501	23.1306	6.32172	19.4675	6.82807	7.18352	14.9018	9.6378	24.3697	64.2376	101.051	63.2194	0	0	32.798	10.9327
aae-miR-996-3p	78	155	53	95.3333	165	216	381	254	51	4	10	21.6667	0	60	38	32.6667	41.0565	39.836	19.7089	33.5338	37.5544	59.6785	47.3132	48.182	103.571	17.13	67.3672	62.6895	0	60.8408	113.302	58.0477
aae-miR-9c-3p	11	315	124	150	167	349	558	358	49	8	6	21	42	17	1	20	5.79001	80.9571	46.1114	44.2862	38.0096	96.4249	69.2934	67.9093	99.5095	34.2601	40.4203	58.0633	143.888	17.2382	2.98164	54.7027
novelMiR-10576	159	76	241	158.667	337	232	416	328.333	34	14	5	17.6667	1	204	0	68.3333	83.692	19.5325	89.6197	64.2814	76.702	64.0991	51.6596	64.1536	69.0474	59.9551	33.6836	54.2287	3.42591	206.859	0	70.0949
novelMiR-21670	9	166	0	58.3333	0	20	16	12	73	0	1	24.6667	0	0	5	1.66667	4.73728	42.6631	0	15.8001	0	5.52578	1.98691	2.50423	148.249	0	6.73672	51.6619	0	0	14.9082	4.9694
aae-miR-137-1-3p	107	197	404	236	700	258	531	496.333	2	14	13	9.66667	11	639	0	216.667	56.321	50.6303	150.234	85.7284	159.322	71.2826	65.9405	98.8483	4.06161	59.9551	87.5774	50.5314	37.685	647.955	0	228.547
aae-miR-H-65	0	26	147	57.6667	148	12	106	88.6667	3	10	15	9.33333	16	83	14	37.6667	0	6.68217	54.6643	20.4488	33.6852	3.31547	13.1633	16.7213	6.09242	42.8251	101.051	49.9894	54.8145	84.1631	41.7429	60.2402
aae-miR-7-3p	0	25	10	11.6667	41	28	44	37.6667	18	1	13	10.6667	3	0	0	1	0	6.42516	3.71866	3.38127	9.3317	7.7361	5.46399	7.5106	36.5545	4.28251	87.5774	42.8048	10.2777	0	0	3.42591
aae-miR-33-5p	187	221	141	183	133	260	272	221.667	30	0	9	13	0	0	0	0	98.4302	56.7984	52.4331	69.2206	30.2711	71.8352	33.7774	45.2946	60.9242	0	60.6305	40.5182	0	0	0	0
aae-miR-2b-3p	6	173	73	84	78	99	237	138	8	3	13	8	21	33	17	23.6667	3.15819	44.4621	27.1462	24.9222	17.753	27.3526	29.4311	24.8456	16.2465	12.8475	87.5774	38.8905	71.944	33.4625	50.6878	52.0314
aae-miR-252-3p	75	168	94	112.333	73	191	200	154.667	38	7	0	15	6	20	9	11.6667	39.4774	43.1771	34.9554	39.2033	16.615	52.7712	24.8363	31.4075	77.1707	29.9776	0	35.7161	20.5554	20.2803	26.8347	22.5568
aae-miR-184-5p	5	19	30	18	10	32	167	69.6667	16	11	3	10	23	0	62	28.3333	2.63182	4.88312	11.156	6.22364	2.27602	8.84125	20.7383	10.6185	32.4929	47.1076	20.2102	33.2702	78.7959	0	184.862	87.8858
novelMiR-3875	14	0	83	32.3333	32	8	48	29.3333	3	17	3	7.66667	0	104	38	47.3333	7.36911	0	30.8649	12.7447	7.28328	2.21031	5.96072	5.15144	6.09242	72.8026	20.2102	33.0351	0	105.457	113.302	72.9199
aae-miR-279-5p	125	145	61	110.333	109	195	325	209.667	12	16	0	9.33333	30	0	17	15.6667	65.7956	37.2659	22.6838	41.9151	24.8087	53.8764	40.359	39.6814	24.3697	68.5201	0	30.9633	102.777	0	50.6878	51.155
aae-miR-277-5p	0	11	16	9	88	59	84	77	29	7	0	12	0	0	0	0	0	2.82707	5.94986	2.92564	20.029	16.3011	10.4313	15.5871	58.8934	29.9776	0	29.6237	0	0	0	0
aae-miR-210-3p	0	0	0	0	30	0	11	13.6667	23	0	6	9.66667	15	8	0	7.66667	0	0	0	0	6.82807	0	1.366	2.73136	46.7086	0	40.4203	29.043	51.3886	8.11211	0	19.8336
aae-miR-9a-1-3p	6	0	13	6.33333	0	39	27	22	2	8	7	5.66667	0	8	4	4	3.15819	0	4.83426	2.66415	0	10.7753	3.3529	4.70939	4.06161	34.2601	47.157	28.4929	0	8.11211	11.9265	6.67955
aae-miR-125-3p	80	135	145	120	245	177	438	286.667	23	9	0	10.6667	4	1	8	4.33333	42.1092	34.6959	53.9206	43.5752	55.7626	48.9032	54.3916	53.0191	46.7086	38.5426	0	28.417	13.7036	1.01401	23.8531	12.8569
novelMiR-21766	48	176	153	125.667	208	298	254	253.333	16	12	0	9.33333	0	0	0	0	25.2655	45.2332	56.8955	42.4647	47.3413	82.3342	31.5421	53.7392	32.4929	51.3901	0	27.961	0	0	0	0
aae-miR-1889-3p	1106	2918	1849	1957.67	3217	2956	7526	4566.33	18	11	0	9.66667	17	15	8	13.3333	582.16	749.945	687.58	673.228	732.197	816.711	934.591	827.833	36.5545	47.1076	0	27.8874	58.2404	15.2102	23.8531	32.4346
aae-miR-124-3p	41	101	839	327	1465	65	767	765.667	12	2	7	7	12	485	0	165.667	21.581	25.9577	311.996	119.845	333.438	17.9588	95.2473	148.881	24.3697	8.56502	47.157	26.6972	41.1109	491.797	0	177.636
aae-miR-79-3p	53	330	201	194.667	350	237	796	461	10	4	6	6.66667	7	16	0	7.66667	27.8973	84.8122	74.7451	62.4849	79.6609	65.4805	98.8486	81.33	20.3081	17.13	40.4203	25.9528	23.9813	16.2242	0	13.4019
aae-miR-2944b-5p	49	0	11	20	19	0	15	11.3333	22	3	2	9	0	2540	1	847	25.7919	0	4.09053	9.9608	4.32445	0	1.86272	2.06239	44.6778	12.8475	13.4734	23.6662	0	2575.59	2.98164	859.525
aae-miR-1174-3p	2187	3192	18	1799	1142	9	4177	1776	0	2	9	3.66667	13	1925	9	649	1151.16	820.365	6.69359	659.406	259.922	2.4866	518.707	260.372	0	8.56502	60.6305	23.0652	44.5368	1951.98	26.8347	674.449
aae-miR-282-1-5p	0	9	0	3	0	10	38	16	0	6	6	4	0	18	7	8.33333	0	2.31306	0	0.77102	0	2.76289	4.7189	2.49393	0	25.6951	40.4203	22.0385	0	18.2522	20.8715	13.0412
aae-miR-927-3p	3	7	232	80.6667	432	19	156	202.333	7	12	0	6.33333	23	248	0	90.3333	1.57909	1.79905	86.2729	29.8837	98.3243	5.24949	19.3723	40.982	14.2156	51.3901	0	21.8686	78.7959	251.475	0	110.09
aae-miR-190-5p	153	130	219	167.333	284	207	546	345.667	24	3	0	9	23	130	7	53.3333	80.5338	33.4109	81.4387	65.1278	64.6391	57.1919	67.8032	63.2114	48.7394	12.8475	0	20.529	78.7959	131.822	20.8715	77.163
novelMiR-9982	7	79	40	42	65	94	225	128	2	13	0	5	0	0	0	0	3.68455	20.3035	14.8746	12.9542	14.7942	25.9712	27.9409	22.9021	4.06161	55.6726	0	19.9114	0	0	0	0
aae-miR-87-5p	100	287	124	170.333	285	121	278	228	15	0	3	6	5	8	27	13.3333	52.6365	73.7609	46.1114	57.5029	64.8667	33.431	34.5225	44.2734	30.4621	0	20.2102	16.8908	17.1295	8.11211	80.5042	35.2486
aae-miR-14-5p	80	10	0	30	151	47	111	103	7	8	0	5	0	0	0	0	42.1092	2.57007	0	14.8931	34.368	12.9856	13.7842	20.3792	14.2156	34.2601	0	16.1586	0	0	0	0
aae-miR-980-5p	0	0	12	4	0	7	69	25.3333	1	8	0	3	1	0	0	0.333333	0	0	4.46239	1.48746	0	1.93402	8.56853	3.50085	2.03081	34.2601	0	12.097	3.42591	0	0	1.14197
novelMiR-20136	11	94	3	36	33	61	59	51	13	2	0	5	0	266	0	88.6667	5.79001	24.1586	1.1156	10.3547	7.51088	16.8536	7.32672	10.5637	26.4005	8.56502	0	11.6552	0	269.728	0	89.9092
aae-miR-31-3p	0	16	3	6.33333	46	50	53	49.6667	12	0	1	4.33333	7	18	0	8.33333	0	4.1121	1.1156	1.74257	10.4697	13.8145	6.58163	10.2886	24.3697	0	6.73672	10.3688	23.9813	18.2522	0	14.0779
aae-miR-981-5p	44	206	90	113.333	82	212	255	183	5	0	3	2.66667	0	15	7	7.33333	23.1601	52.9433	33.4679	36.5238	18.6634	58.5733	31.6663	36.301	10.154	0	20.2102	10.1214	0	15.2102	20.8715	12.0272
novelMiR-18248	85	177	156	139.333	152	157	355	221.333	2	6	0	2.66667	18	37	1	18.6667	44.741	45.4902	58.0111	49.4141	34.5956	43.3774	44.0845	40.6858	4.06161	25.6951	0	9.91889	61.6663	37.5185	2.98164	34.0555
aae-miR-980-3p	46	0	7	17.6667	1	27	17	15	4	0	3	2.33333	5	5	6	5.33333	24.2128	0	2.60306	8.93861	0.227602	7.45981	2.11109	3.26617	8.12323	0	20.2102	9.44446	17.1295	5.07007	17.8898	13.3631
aae-miR-193-5p	0	0	0	0	17	0	264	93.6667	3	0	3	2	5	0	0	1.66667	0	0	0	0	3.86924	0	32.784	12.2177	6.09242	0	20.2102	8.76753	17.1295	0	0	5.70985
aae-miR-315-5p	1	27	979	335.667	766	31	320	372.333	7	1	1	3	0	791	14	268.333	0.526365	6.93918	364.057	123.841	174.343	8.56496	39.7381	74.2155	14.2156	4.28251	6.73672	8.41163	0	802.085	41.7429	281.276
aae-miR-92b-5p	0	0	0	0	0	0	5	1.66667	3	4	0	2.33333	0	42	8	16.6667	0	0	0	0	0	0	0.620908	0.206969	6.09242	17.13	0	7.74082	0	42.5886	23.8531	22.1472
aae-miR-2a-5p	74	55	16	48.3333	50	69	95	71.3333	8	0	1	3	0	64	0	21.3333	38.951	14.1354	5.94986	19.6787	11.3801	19.064	11.7973	14.0804	16.2465	0	6.73672	7.66106	0	64.8969	0	21.6323
aae-miR-11924	0	0	0	0	51	13	26	30	2	4	0	2	0	0	0	0	0	0	0	0	11.6077	3.59176	3.22872	6.14274	4.06161	17.13	0	7.06388	0	0	0	0
aae-miR-307-3p	19	48	33	33.3333	68	53	143	88	3	3	0	2	23	0	0	7.66667	10.0009	12.3363	12.2716	11.5363	15.477	14.6433	17.758	15.9594	6.09242	12.8475	0	6.31332	78.7959	0	0	26.2653
aae-miR-965-3p	8	76	19	34.3333	59	19	200	92.6667	2	1	1	1.33333	0	0	60	20	4.21092	19.5325	7.06545	10.2696	13.4285	5.24949	24.8363	14.5048	4.06161	4.28251	6.73672	5.02695	0	0	178.898	59.6327
aae-miR-375-5p	3681	6677	4602	4986.67	6976	6499	12177	8550.67	1	3	0	1.33333	1	27	0	9.33333	1937.55	1716.03	1711.33	1788.3	1587.75	1795.6	1512.16	1631.84	2.03081	12.8475	0	4.95944	3.42591	27.3784	0	10.2681
novelMiR-13998	469	956	630	685	2195	1918	2821	2311.33	3	1	0	1.33333	5	0	25	10	246.865	245.698	234.276	242.28	499.587	529.923	350.316	459.942	6.09242	4.28251	0	3.45831	17.1295	0	74.5409	30.5568

## Sheet: SCK_136
ID	G1	G2	G3	G mean counts	GCK1	GCK2	GCK3	GCK mean counts	S1	S2	S3	S mean counts	SCK1	SCK2	SCK3	SCK mean counts	G1	G2	G3	G mean cpm	GCK1	GCK2	GCK3	GCK mean cpm	S1	S2	S3	S mean cpm	SCK1	SCK2	SCK3	SCK mean cpm
aae-miR-14-3p	144676	429288	319491	297818	388203	345819	541416	425146	83442	37073	35109	51874.7	79690	150079	100343	110037	76152.4	110330	118808	101763	88355.9	95546	67233.9	83712	169455	158765	236520	188247	273011	152182	299186	241460
aae-miR-1891-2-5p	2144	1787	1213	1714.67	146	1508	6451	2701.67	34780	40070	9580	28143.3	29997	60474	97617	62696	1128.53	459.271	451.074	679.623	33.23	416.644	801.096	416.99	70631.5	171600	64537.8	102256	102767	61321.5	291058	151716
aae-miR-276-1-3p	15484	27478	18997	20653	29666	26132	69904	41900.7	30285	27803	14742	24276.7	33510	28440	42964	34971.3	8150.23	7062.03	7064.34	7425.53	6752.05	7219.99	8680.8	7550.95	61503	119067	99312.7	93294.1	114802	28838.6	128103	90581.3
aae-miR-1-3p	23363	23501	22019	22961	25955	16577	39443	27325	20952	47304	8640	25632	50804	83366	3536	45902	12297.5	6039.91	8188.12	8841.83	5907.42	4580.05	4898.1	5128.52	42549.5	202580	58205.3	101112	174050	84534.3	10543.1	89709
aae-miR-263a-5p	129925	191152	152566	157881	226394	209665	415484	283848	26939	28071	12960	22656.7	19817	68915	25934	38222	68388	49127.3	56734.1	58083.1	51527.8	57928.2	51595.5	53683.8	54707.9	120214	87307.9	87410	67891.2	69880.8	77325.8	71699.2
aae-miR-34-5p	126536	253174	194759	191490	250631	233692	454202	312842	30263	16156	11277	19232	26732	20675	23891	23766	66604.1	65067.4	72424.3	68031.9	57044.2	64566.6	56403.6	59338.1	61458.3	69188.2	75970	68872.2	91581.3	20964.7	71234.3	61260.1
aae-miR-2940-3p	84166	168548	115388	122701	212641	277921	485141	325234	18852	20619	7035	15502	14277	12863	33163	20101	44302	43317.9	42908.9	43509.6	48397.6	76786.6	60245.6	61809.9	38284.8	88301	47392.8	57992.9	48911.7	13043.3	98880	53611.7
aae-miR-317-1-3p	127865	206682	168092	167546	230869	207932	416491	285097	20865	10408	5812	12361.7	18863	13538	18062	16821	67303.6	53118.6	62507.7	60976.7	52546.3	57449.4	51720.5	53905.4	42372.8	44572.4	39153.8	42033	64622.9	13727.7	53854.3	44068.3
aae-miR-7-5p	1619	9071	8513	6401	9856	2268	8188	6770.67	55313	21266	7474	28017.7	19807	27013	5869	17563	852.185	2331.31	3165.7	2116.4	2243.25	626.624	1016.8	1295.56	112330	91071.8	50350.3	84584	67856.9	27391.6	17499.2	37582.6
aae-miR-2940-5p	49547	106882	84848	80425.7	134152	188986	279260	200799	7390	6823	2352	5521.67	7811	7362	15015	10062.7	26079.8	27469.4	31552.1	28367.1	30533.3	52214.8	34679	39142.4	15007.7	29219.6	15844.8	20024	26759.8	7465.17	44769.3	26331.4
aae-miR-263b-5p	657	1034	6254	2648.33	5075	1233	5941	4083	6765	10240	5750	7585	10081	11234	10348	10554.3	345.822	265.745	2325.65	979.072	1155.08	340.665	737.763	744.503	13738.4	43852.9	38736.1	32109.1	34536.6	11391.4	30854	25594
aae-let-7-5p	113070	147530	165216	141939	208946	143504	245371	199274	17002	9031	5289	10440.7	10751	8650	9625	9675.33	59516.1	37916.2	61438.2	52956.8	47556.6	39648.6	30470.6	39225.3	34527.8	38675.3	35630.5	36277.9	36831.9	8771.22	28698.3	24767.1
aae-miR-184-3p	41597	60567	67593	56585.7	90910	72180	167980	110357	14223	2748	1720	6230.33	4692	32095	2452	13079.7	21895.2	15566.1	25135.5	20865.6	20691.3	19942.6	20860	20498	28884.2	11768.3	11587.2	17413.2	16074.4	32544.8	7310.97	18643.4
aae-miR-8-3p	64161	144105	76723	94996.3	142540	178040	418736	246439	19633	2072	1578	7761	4603	5617	2961	4393.67	33772.1	37035.9	28530.7	33112.9	32442.5	49190.5	51999.3	44544.1	39870.8	8873.36	10630.5	19791.6	15769.5	5695.72	8828.63	10097.9
aae-miR-279-3p	18819	35603	26247	26889.7	36457	46577	83738	55590.7	8025	2902	1305	4077.33	3978	6790	3172	4646.67	9905.66	9150.2	9760.37	9605.41	8297.7	12868.7	10398.7	10521.7	16297.2	12427.8	8791.42	12505.5	13628.3	6885.15	9457.75	9990.39
aae-miR-100-5p	32875	53290	37467	41210.7	60809	49279	123492	77860	5594	4116	2042	3917.33	3431	3487	4754	3890.67	17304.2	13695.9	13932.7	14977.6	13840.3	13615.3	15335.4	14263.7	11360.3	17626.8	13756.4	14247.8	11754.3	3535.87	14174.7	9821.62
aae-miR-9a-1-5p	4006	5405	1126	3512.33	4619	1723	7442	4594.67	3114	875	1130	1706.33	1965	14343	1832	6046.67	2108.62	1389.12	418.721	1305.49	1051.3	476.046	924.16	817.167	6323.93	3747.2	7612.49	5894.54	6731.91	14544	5462.36	8912.76
aae-miR-10-5p	435	1068	12436	4646.33	16523	1062	9109	8898	808	976	664	816	1031	16287	1460	6259.33	228.969	274.483	4624.53	1709.33	3760.68	293.419	1131.17	1728.42	1640.89	4179.73	4473.18	3431.27	3532.11	16515.2	4353.19	8133.51
aae-bantam-3p	12258	21302	13297	15619	23544	25673	39422	29546.3	3972	2109	1347	2476	2700	5815	3087	3867.33	6452.18	5474.75	4944.7	5623.88	5358.67	7093.17	4895.49	5782.44	8066.37	9031.81	9074.36	8724.18	9249.95	5896.49	9204.31	8116.92
aae-miR-970-3p	28804	65137	51974	48638.3	78409	66532	137469	94136.7	2343	1869	994	1735.33	1819	7350	2126	3765	15161.4	16740.6	19327.4	17076.5	17846.1	18382.1	17071.1	17766.4	4758.18	8004.01	6696.3	6486.16	6231.72	7453	6338.96	6674.56
aae-miR-277-3p	10856	20286	15664	15602	24340	23444	48912	32232	3104	3191	1301	2532	3114	2152	1485	2250.33	5714.22	5213.63	5824.91	5584.25	5539.84	6477.32	6073.97	6030.38	6303.62	13665.5	8764.47	9577.86	10668.3	2182.16	4427.73	5759.39
aae-miR-281-5p	140945	224411	169014	178123	247001	220707	419072	295593	15679	827	666	5724	885	11651	350	4295.33	74188.5	57675.1	62850.6	64904.7	56218	60979	52041.1	56412.7	31841	3541.63	4486.66	13289.8	3031.93	11814.3	1043.57	5296.59
aae-miR-281-3p	138579	214938	144639	166052	212999	193084	405557	270547	21302	235	256	7264.33	368	12806	154	4442.67	72943.1	55240.5	53786.3	60656.6	48479.1	53347	50362.7	50729.6	43260.3	1006.39	1724.6	15330.4	1260.73	12985.5	459.172	4901.79
aae-miR-71-5p	2405	4341	6651	4465.67	8480	5499	11184	8387.67	1134	1180	450	921.333	733	7652	1315	3233.33	1265.91	1115.67	2473.28	1618.28	1930.07	1519.31	1388.85	1612.74	2302.94	5053.36	3031.52	3462.61	2511.19	7759.23	3920.85	4730.43
aae-miR-252-5p	5347	13587	22376	13770	24477	20645	42312	29144.7	1757	1219	642	1206	1272	3921	1643	2278.67	2814.47	3491.95	8320.87	4875.77	5571.02	5703.99	5254.37	5509.8	3568.13	5220.38	4324.97	4371.16	4357.75	3975.95	4898.83	4410.84
aae-miR-8-5p	8442	20153	12860	13818.3	15557	22379	40963	26299.7	3297	1665	701	1887.67	1484	5927	657	2689.33	4443.57	5179.45	4782.2	4801.74	3540.81	6183.07	5086.85	4936.91	6695.57	7130.38	4722.44	6182.8	5084.05	6010.06	1958.94	4351.01
aae-miR-125-5p	7737	12873	10803	10471	16328	14288	28075	19563.7	1858	1516	942	1438.67	1577	910	1906	1464.33	4072.48	3308.45	4017.27	3799.4	3716.29	3947.62	3486.4	3716.77	3773.24	6492.28	6345.99	5537.17	5402.66	922.752	5683	4002.8
aae-miR-87-3p	23904	33783	29120	28935.7	41769	42728	63672	49389.7	2608	2010	1442	2020	1073	2639	1814	1842	12582.2	8682.45	10828.7	10697.8	9506.73	11805.3	7906.89	9739.63	5296.34	8607.84	9714.35	7872.85	3676	2675.98	5408.69	3920.22
aae-miR-2945-3p	19612	29785	22638	24011.7	34060	32610	53486	40052	2355	1070	593	1339.33	955	3029	1410	1798	10323.1	7654.94	8418.3	8798.77	7752.14	9009.79	6641.98	7801.3	4782.55	4582.28	3994.88	4453.24	3271.74	3071.45	4204.11	3515.77
aae-miR-92a-3p	360	1057	395	604	369	246	941	518.667	632	457	268	452.333	239	7055	592	2628.67	189.491	271.656	146.887	202.678	83.9853	67.9671	116.855	89.6025	1283.47	1957.11	1805.44	1682.01	818.792	7153.87	1765.13	3245.93
aae-miR-1891-2-3p	25	19	6	16.6667	0	5	216	73.6667	566	969	134	556.333	474	915	2195	1194.67	13.1591	4.88312	2.2312	6.75781	0	1.38145	26.8232	9.40156	1149.44	4149.75	902.721	2067.3	1623.88	927.823	6544.69	3032.13
aae-miR-1889-5p	64678	155351	91344	103791	153992	135621	322345	203986	2590	1085	623	1432.67	1224	1155	1114	1164.33	34044.2	39926.2	33967.7	35979.4	35049	37470.6	40029.3	37516.3	5259.79	4646.52	4196.98	4701.1	4193.31	1171.19	3321.54	2895.35
aae-miR-308-5p	21717	52720	41566	38667.7	56917	50861	82298	63358.7	808	391	155	451.333	537	3516	933	1662	11431.1	13549.4	15457	13479.1	12954.4	14052.3	10219.9	12408.9	1640.89	1674.46	1044.19	1453.18	1839.71	3565.27	2781.87	2728.95
aae-miR-9b-5p	23999	32491	29204	28564.7	38506	36391	62355	45750.7	1427	312	284	674.333	897	2818	580	1431.67	12632.2	8350.4	10860	10614.2	8764.06	10054.4	7743.35	8853.95	2897.96	1336.14	1913.23	2049.11	3073.04	2857.49	1729.35	2553.29
aae-miR-275-3p	2134	4630	3745	3503	5494	7502	26538	13178	445	1176	779	800	754	819	1352	975	1123.26	1189.94	1392.64	1235.28	1250.45	2072.72	3295.53	2206.23	903.709	5036.23	5247.91	3729.28	2583.13	830.477	4031.17	2481.59
aae-miR-2a-3p	2693	5471	3255	3806.33	6405	4679	11885	7656.33	724	564	195	494.333	477	3290	664	1477	1417.5	1406.08	1210.42	1344.67	1457.79	1292.76	1475.9	1408.82	1470.3	2415.33	1313.66	1733.1	1634.16	3336.11	1979.81	2316.69
aae-miR-92b-3p	288	773	84	381.667	199	111	387	232.333	497	136	125	252.667	147	5180	327	1884.67	151.593	198.666	31.2367	127.165	45.2929	30.6681	48.0583	41.3398	1009.31	582.421	842.09	811.274	503.608	5252.59	974.995	2243.73
aae-miR-1890-3p	574	716	571	620.333	1327	865	1725	1305.67	715	354	174	414.333	805	967	740	837.333	302.133	184.017	212.336	232.829	302.028	238.99	214.213	251.744	1452.03	1516.01	1172.19	1380.07	2757.86	980.551	2206.41	1981.61
aae-miR-11894a-1	7653	22378	13646	14559	22472	16105	57369	31982	1513	331	525	789.667	738	1870	392	1000	4028.27	5751.29	5074.48	4951.35	5114.68	4449.64	7124.18	5562.83	3072.61	1417.51	3536.78	2675.63	2528.32	1896.21	1168.8	1864.44
aae-miR-214	4604	10963	7886	7817.67	13296	13777	25355	17476	894	591	985	823.333	1084	412	403	633	2423.38	2817.56	2932.54	2724.49	3026.2	3806.44	3148.63	3327.09	1815.54	2530.96	6635.67	3660.72	3713.68	417.774	1201.6	1777.69
aae-miR-10-3p	226	474	3203	1301	4229	279	3045	2517.67	172	257	223	217.333	327	3044	353	1241.33	118.958	121.821	1191.09	477.289	962.531	77.0847	378.133	472.583	349.299	1100.6	1502.29	984.064	1120.27	3086.66	1052.52	1753.15
aae-miR-263a-3p	8132	14705	11521	11452.7	19030	15571	26776	20459	616	281	198	365	463	487	946	632	4280.4	3779.28	4284.27	4114.65	4331.27	4302.1	3325.09	3986.15	1250.98	1203.38	1333.87	1262.74	1586.19	493.825	2820.63	1633.55
aae-miR-100-3p	16691	35323	24616	25543.3	40102	35371	72743	49405.3	893	389	235	505.667	578	573	626	592.333	8785.56	9078.24	9153.85	9005.88	9127.31	9772.62	9033.35	9311.09	1813.51	1665.9	1583.13	1687.51	1980.17	581.03	1866.51	1475.9
aae-miR-71-3p	1078	3844	2458	2460	3365	2681	7560	4535.33	509	422	330	420.333	445	1031	556	677.333	567.421	987.933	914.047	823.134	765.882	740.731	938.813	815.142	1033.68	1807.22	2223.12	1688.01	1524.53	1045.45	1657.79	1409.26
aae-miR-843a	6633	9276	7901	7936.67	14694	18107	47176	26659	1433	298	2774	1501.67	1010	277	146	477.667	3491.38	2383.99	2938.11	2937.83	3344.39	5002.77	5858.39	4735.18	2910.15	1276.19	18687.7	7624.67	3460.17	280.882	435.319	1392.12
aae-miR-11-3p	4687	10429	7330	7482	10801	10607	28141	16516.3	827	416	175	472.667	455	1383	393	743.667	2467.07	2680.32	2725.78	2624.39	2458.33	2930.6	3494.6	2961.18	1679.48	1781.52	1178.93	1546.64	1558.79	1402.38	1171.78	1377.65
aae-miR-306-5p	5939	8965	6568	7157.33	12126	9515	19427	13689.3	484	181	77	247.333	252	2317	274	947.667	3126.08	2304.06	2442.42	2624.19	2759.91	2628.89	2412.48	2600.43	982.911	775.134	518.727	758.924	863.329	2349.47	816.969	1343.26
aae-miR-278-3p	2142	4195	4638	3658.33	6520	2747	8735	6000.67	629	287	227	381	346	697	693	578.667	1127.47	1078.14	1724.71	1310.11	1483.97	758.966	1084.73	1109.22	1277.38	1229.08	1529.24	1345.23	1185.36	706.768	2066.27	1319.47
novelMiR-13799	8553	32489	24993	22011.7	47886	44076	55875	49279	524	178	241	314.333	175	323	968	488.667	4502	8349.89	9294.05	7381.98	10899	12177.7	6938.65	10005.1	1064.14	762.287	1623.55	1149.99	599.534	327.526	2886.23	1271.1
aae-miR-12-5p	26946	36736	26981	30221	45719	42251	72526	53498.7	740	294	90	374.667	401	487	610	499.333	14183.4	9441.39	10033.3	11219.4	10405.8	11673.5	9006.4	10361.9	1502.8	1259.06	606.305	1122.72	1373.79	493.825	1818.8	1228.8
aae-miR-31-5p	464	688	561	571	840	979	1645	1154.67	422	149	121	230.667	256	2573	43	957.333	244.233	176.821	208.617	209.89	191.186	270.487	204.279	221.984	857.001	638.094	815.143	770.079	877.032	2609.06	128.21	1204.77
aae-miR-9c-5p	7409	10804	7473	8562	12191	9708	19271	13723.3	457	129	133	239.667	401	1290	310	667	3899.84	2776.7	2778.95	3151.83	2774.7	2682.22	2393.1	2616.67	928.079	552.444	895.984	792.169	1373.79	1308.08	924.308	1202.06
aae-miR-34-3p	340	1902	1265	1169	1495	1783	2955	2077.67	210	154	137	167	491	462	483	478.667	178.964	488.826	470.411	379.4	340.266	492.624	366.957	399.949	426.469	659.506	922.931	669.636	1682.12	468.474	1440.13	1196.91
aae-miR-13-3p	1160	2612	1745	1839	3483	2866	6093	4147.33	516	383	189	362.667	328	1294	318	646.667	610.583	671.301	648.906	643.597	792.739	791.845	756.639	780.408	1047.9	1640.2	1273.24	1320.45	1123.7	1312.13	948.161	1128
aae-miR-999-3p	5043	8641	8814	7499.33	10556	7281	17915	11917.3	357	124	37	172.667	337	1576	177	696.667	2654.46	2220.79	3277.63	2717.63	2402.57	2011.66	2224.71	2212.98	724.998	531.031	249.259	501.763	1154.53	1598.09	527.75	1093.46
novelMiR-12744	4296	8033	5985	6104.67	8048	5768	9357	7724.33	622	218	134	324.667	249	1042	347	546	2261.26	2064.53	2225.62	2183.81	1831.74	1593.64	1161.97	1529.12	1263.16	933.587	902.721	1033.16	853.051	1056.6	1034.63	981.427
aae-miR-927-5p	69	191	1943	734.333	2476	160	1769	1468.33	173	297	126	198.667	191	1640	88	639.667	36.3192	49.0882	722.536	269.314	563.544	44.2063	219.677	275.809	351.33	1271.91	848.827	824.021	654.348	1662.98	262.384	859.905
aae-miR-2944b-5p	49	0	11	20	19	0	15	11.3333	22	3	2	9	0	2540	1	847	25.7919	0	4.09053	9.9608	4.32445	0	1.86272	2.06239	44.6778	12.8475	13.4734	23.6662	0	2575.59	2.98164	859.525
aae-miR-2796-3p	280	252	797	443	856	390	947	731	298	171	69	179.333	225	1561	42	609.333	147.382	64.7656	296.377	169.508	194.828	107.753	117.6	140.06	605.18	732.309	464.834	600.774	770.829	1582.88	125.229	826.311
aae-miR-133-3p	101	193	2153	815.667	2126	124	2103	1451	52	140	177	123	23	1914	151	696	53.1628	49.6023	800.628	301.131	483.883	34.2599	261.154	259.766	105.602	599.551	1192.4	632.518	78.7959	1940.82	450.227	823.282
aae-miR-998-3p	2908	6703	5191	4934	9093	8403	18854	12116.7	421	163	171	251.667	224	1250	139	537.667	1530.67	1722.71	1930.36	1727.91	2069.59	2321.66	2341.32	2244.19	854.97	698.049	1151.98	901.666	767.403	1267.52	414.448	816.456
aae-miR-988-3p	398	1887	1241	1175.33	1538	1925	4432	2631.67	214	258	141	204.333	228	292	423	314.333	209.493	484.971	461.486	385.317	350.053	531.857	550.373	477.427	434.593	1104.89	949.878	829.786	781.107	296.092	1261.23	779.477
aae-miR-1174-3p	2187	3192	18	1799	1142	9	4177	1776	0	2	9	3.66667	13	1925	9	649	1151.16	820.365	6.69359	659.406	259.922	2.4866	518.707	260.372	0	8.56502	60.6305	23.0652	44.5368	1951.98	26.8347	674.449
aae-miR-13-5p	2280	4391	2825	3165.33	3957	3603	7632	5064	166	64	59	96.3333	170	285	294	249.667	1200.11	1128.52	1050.52	1126.38	900.623	995.47	947.754	947.949	337.114	274.081	397.467	336.22	582.404	288.994	876.601	582.667
aae-miR-276-1-5p	74	268	95	145.667	300	327	654	427	309	155	82	182	201	238	237	225.333	38.951	68.8778	35.3273	47.7187	68.2807	90.3466	81.2148	79.9474	627.519	663.789	552.411	614.573	688.607	241.335	706.648	545.53
aae-miR-10365-5p	468	732	836	678.667	963	520	1050	844.333	389	116	59	188	192	495	144	277	246.339	188.129	310.88	248.449	219.181	143.67	130.391	164.414	789.984	496.771	397.467	561.407	657.774	501.937	429.356	529.689
aae-miR-1175-5p	1113	1870	1	994.667	713	1	1417	710.333	0	0	0	0	4	1352	0	452	585.844	480.602	0.371866	355.606	162.281	0.276289	175.965	112.841	0	0	0	0	13.7036	1370.95	0	461.55
aae-miR-283-5p	3326	8167	2205	4566	5394	4315	13950	7886.33	102	28	6	45.3333	66	831	95	330.667	1750.69	2098.97	819.965	1556.54	1227.69	1192.19	1732.33	1384.07	207.142	119.91	40.4203	122.491	226.11	842.645	283.256	450.67
aae-miR-305-5p	347	1113	755	738.333	1056	1172	3156	1794.67	139	139	57	111.667	139	166	222	175.667	182.649	286.048	280.759	249.819	240.348	323.811	391.917	318.692	282.282	595.269	383.993	420.515	476.201	168.326	661.924	435.484
novelMiR-10860	2684	3190	2814	2896	5084	4141	6056	5093.67	299	163	84	182	88	504	164	252	1412.76	819.851	1046.43	1093.02	1157.13	1144.11	752.044	1017.76	607.211	698.049	565.885	623.715	301.48	511.063	488.989	433.844
aae-miR-new12-3p	1441	28	6	491.667	0	62	7	23	116	9	0	41.6667	0	1183	1	394.667	758.492	7.19618	2.2312	255.973	0	17.1299	0.869272	5.99973	235.574	38.5426	0	91.3721	0	1199.58	2.98164	400.853
aae-miR-11893-1-3p	143	441	417	333.667	350	312	634	432	70	56	77	67.6667	167	245	64	158.667	75.2702	113.34	155.068	114.559	79.6609	86.2022	78.7312	81.5314	142.156	239.82	518.727	300.235	572.126	248.433	190.825	337.128
aae-miR-316-5p	206	226	36	156	297	54	426	259	42	124	4	56.6667	169	359	0	176	108.431	58.0835	13.3872	59.9673	67.5979	14.9196	52.9014	45.1396	85.2939	531.031	26.9469	214.424	578.978	364.031	0	314.336
aae-miR-2c	322	702	412	478.667	510	779	1787	1025.33	109	64	26	66.3333	131	286	66	161	169.489	180.419	153.209	167.706	116.077	215.229	221.913	184.406	221.358	274.081	175.155	223.531	448.794	290.008	196.788	311.863
aae-miR-11-5p	2247	4882	3239	3456	5523	5373	10925	7273.67	104	38	54	65.3333	63	429	82	191.333	1182.74	1254.71	1204.47	1213.97	1257.05	1484.5	1356.68	1366.08	211.204	162.735	363.783	245.907	215.832	435.012	244.494	298.446
aae-miR-957-3p	48	45	2299	797.333	2712	97	1631	1480	143	33	28	68	7	503	116	208.667	25.2655	11.5653	854.92	297.25	617.258	26.8	202.54	282.199	290.405	141.323	188.628	206.785	23.9813	510.049	345.87	293.3
aae-bantam-5p	550	1502	916	989.333	1888	1559	3459	2302	129	53	29	70.3333	83	116	153	117.333	289.501	386.024	340.629	338.718	429.713	430.735	429.544	429.998	261.974	226.973	195.365	228.104	284.35	117.626	456.191	286.055
aae-miR-3	31	83	17	43.6667	19	19	42	26.6667	143	520	13	225.333	184	121	31	112	16.3173	21.3315	6.32172	14.6569	4.32445	5.24949	5.21563	4.92986	290.405	2226.9	87.5774	868.296	630.367	122.696	92.4308	281.831
aae-miR-315-5p	1	27	979	335.667	766	31	320	372.333	7	1	1	3	0	791	14	268.333	0.526365	6.93918	364.057	123.841	174.343	8.56496	39.7381	74.2155	14.2156	4.28251	6.73672	8.41163	0	802.085	41.7429	281.276
aae-miR-989-3p	387	22	23	144	77	33	38	49.3333	2218	23	53	764.667	166	269	0	145	203.703	5.65414	8.55292	72.6368	17.5254	9.11754	4.7189	10.4539	4504.33	98.4977	357.046	1653.29	568.701	272.77	0	280.49
aae-miR-375-3p	176513	339962	254938	257138	296373	249233	602208	382605	113	74	50	79	46	514	45	201.667	92910.2	87372.5	94802.8	91695.2	67455.2	68860.4	74783.2	70366.3	229.481	316.906	336.836	294.408	157.592	521.203	134.174	270.989
aae-miR-1000-1	1	35	285	107	632	47	305	328	141	35	39	71.6667	30	388	68	162	0.526365	8.99523	105.982	38.5011	143.845	12.9856	37.8754	64.9019	286.344	149.888	262.732	232.988	102.777	393.437	202.751	232.989
aae-miR-137-1-3p	107	197	404	236	700	258	531	496.333	2	14	13	9.66667	11	639	0	216.667	56.321	50.6303	150.234	85.7284	159.322	71.2826	65.9405	98.8483	4.06161	59.9551	87.5774	50.5314	37.685	647.955	0	228.547
aae-miR-981-3p	1190	2430	1331	1650.33	2246	2338	6884	3822.67	65	145	44	84.6667	3	493	54	183.333	626.374	624.526	494.954	581.951	511.195	645.964	854.867	670.675	132.002	620.964	296.416	349.794	10.2777	499.909	161.008	223.732
aae-miR-124-3p	41	101	839	327	1465	65	767	765.667	12	2	7	7	12	485	0	165.667	21.581	25.9577	311.996	119.845	333.438	17.9588	95.2473	148.881	24.3697	8.56502	47.157	26.6972	41.1109	491.797	0	177.636
aae-miR-305-3p	500	384	430	438	418	671	1503	864	49	83	12	48	31	112	77	73.3333	263.182	98.6905	159.902	173.925	95.1378	185.39	186.645	155.724	99.5095	355.448	80.8406	178.599	106.203	113.57	229.586	149.786
aae-miR-11900-3p	415	845	597	619	1092	726	1297	1038.33	88	27	9	41.3333	35	78	82	65	218.441	217.171	222.004	219.205	248.542	200.586	161.064	203.397	178.711	115.628	60.6305	118.323	119.907	79.0931	244.494	147.831
aae-miR-12-3p	5512	16162	10698	10790.7	15894	18344	45355	26531	66	33	35	44.6667	54	87	56	65.6667	2901.32	4153.74	3978.22	3677.76	3617.51	5068.25	5632.26	4772.67	134.033	141.323	235.785	170.38	184.999	88.2192	166.972	146.73
aae-miR-2941-1-3p	1752	95	55	634	73	86	166	108.333	305	29	18	117.333	77	61	34	57.3333	922.191	24.4156	20.4526	322.353	16.615	23.7609	20.6142	20.33	619.396	124.193	121.261	288.283	263.795	61.8548	101.376	142.342
aae-miR-275-5p	229	364	297	296.667	486	455	964	635	33	26	41	33.3333	18	2	114	44.6667	120.538	93.5504	110.444	108.177	110.615	125.712	119.711	118.679	67.0166	111.345	276.206	151.522	61.6663	2.02803	339.907	134.534
aae-miR-2943-1-5p	16	2	22	13.3333	40	45	98	61	0	0	0	0	16	280	0	98.6667	8.42184	0.514013	8.18105	5.70563	9.1041	12.433	12.1698	11.2356	0	0	0	0	54.8145	283.924	0	112.913
aae-miR-927-3p	3	7	232	80.6667	432	19	156	202.333	7	12	0	6.33333	23	248	0	90.3333	1.57909	1.79905	86.2729	29.8837	98.3243	5.24949	19.3723	40.982	14.2156	51.3901	0	21.8686	78.7959	251.475	0	110.09
aae-miR-317-1-5p	311	467	263	347	631	781	2855	1422.33	51	56	6	37.6667	6	25	91	40.6667	163.699	120.022	97.8008	127.174	143.617	215.782	354.539	237.979	103.571	239.82	40.4203	127.937	20.5554	25.3503	271.329	105.745
aae-miR-2946-3p	1140	59	34	411	45	104	151	100	195	3	10	69.3333	0	217	23	80	600.056	15.1634	12.6434	209.288	10.2421	28.7341	18.7514	19.2425	396.007	12.8475	67.3672	158.741	0	220.041	68.5777	96.2062
aae-miR-11894b-1	212	1120	475	602.333	758	756	2173	1229	23	38	56	39	40	31	33	34.6667	111.589	287.847	176.636	192.024	172.523	208.875	269.847	217.081	46.7086	162.735	377.256	195.567	137.036	31.4344	98.394	88.9549
aae-miR-184-5p	5	19	30	18	10	32	167	69.6667	16	11	3	10	23	0	62	28.3333	2.63182	4.88312	11.156	6.22364	2.27602	8.84125	20.7383	10.6185	32.4929	47.1076	20.2102	33.2702	78.7959	0	184.862	87.8858
aae-miR-2b-5p	236	279	229	248	314	333	621	422.667	14	87	19	40	10	83	44	45.6667	124.222	71.7048	85.1573	93.6948	71.4672	92.0043	77.1168	80.1961	28.4313	372.578	127.998	176.336	34.2591	84.1631	131.192	83.2048
aae-miR-11895-1-5p	283	405	648	445.333	499	729	1252	826.667	28	29	10	22.3333	22	109	20	50.3333	148.961	104.088	240.969	164.673	113.574	201.415	155.475	156.821	56.8626	124.193	67.3672	82.8075	75.37	110.527	59.6327	81.8434
aae-miR-190-5p	153	130	219	167.333	284	207	546	345.667	24	3	0	9	23	130	7	53.3333	80.5338	33.4109	81.4387	65.1278	64.6391	57.1919	67.8032	63.2114	48.7394	12.8475	0	20.529	78.7959	131.822	20.8715	77.163
novelMiR-3875	14	0	83	32.3333	32	8	48	29.3333	3	17	3	7.66667	0	104	38	47.3333	7.36911	0	30.8649	12.7447	7.28328	2.21031	5.96072	5.15144	6.09242	72.8026	20.2102	33.0351	0	105.457	113.302	72.9199
aae-miR-92a-5p	16	96	44	52	34	62	146	80.6667	13	58	10	27	8	136	16	53.3333	8.42184	24.6726	16.3621	16.4855	7.73848	17.1299	18.1305	14.333	26.4005	248.386	67.3672	114.051	27.4073	137.906	47.7062	71.0064
novelMiR-10576	159	76	241	158.667	337	232	416	328.333	34	14	5	17.6667	1	204	0	68.3333	83.692	19.5325	89.6197	64.2814	76.702	64.0991	51.6596	64.1536	69.0474	59.9551	33.6836	54.2287	3.42591	206.859	0	70.0949
novelMiR-17374	199	221	153	191	248	384	839	490.333	39	29	11	26.3333	28	86	0	38	104.747	56.7984	56.8955	72.8135	56.4454	106.095	104.188	88.9096	79.2015	124.193	74.1039	92.4994	95.9254	87.2052	0	61.0435
aae-miR-H-65	0	26	147	57.6667	148	12	106	88.6667	3	10	15	9.33333	16	83	14	37.6667	0	6.68217	54.6643	20.4488	33.6852	3.31547	13.1633	16.7213	6.09242	42.8251	101.051	49.9894	54.8145	84.1631	41.7429	60.2402
aae-miR-996-3p	78	155	53	95.3333	165	216	381	254	51	4	10	21.6667	0	60	38	32.6667	41.0565	39.836	19.7089	33.5338	37.5544	59.6785	47.3132	48.182	103.571	17.13	67.3672	62.6895	0	60.8408	113.302	58.0477
aae-miR-11895-1-3p	142	229	135	168.667	275	291	677	414.333	38	6	34	26	23	0	29	17.3333	74.7438	58.8545	50.2019	61.2667	62.5907	80.4001	84.071	75.6873	77.1707	25.6951	229.049	110.638	78.7959	0	86.4675	55.0878
aae-miR-9c-3p	11	315	124	150	167	349	558	358	49	8	6	21	42	17	1	20	5.79001	80.9571	46.1114	44.2862	38.0096	96.4249	69.2934	67.9093	99.5095	34.2601	40.4203	58.0633	143.888	17.2382	2.98164	54.7027
novelMiR-7651	70	64	87	73.6667	48	20	224	97.3333	0	4	0	1.33333	44	12	0	18.6667	36.8455	16.4484	32.3523	28.5488	10.9249	5.52578	27.8167	14.7558	0	17.13	0	5.71001	150.74	12.1682	0	54.3027
aae-miR-2b-3p	6	173	73	84	78	99	237	138	8	3	13	8	21	33	17	23.6667	3.15819	44.4621	27.1462	24.9222	17.753	27.3526	29.4311	24.8456	16.2465	12.8475	87.5774	38.8905	71.944	33.4625	50.6878	52.0314
aae-miR-279-5p	125	145	61	110.333	109	195	325	209.667	12	16	0	9.33333	30	0	17	15.6667	65.7956	37.2659	22.6838	41.9151	24.8087	53.8764	40.359	39.6814	24.3697	68.5201	0	30.9633	102.777	0	50.6878	51.155
aae-miR-359	69	0	3	24	36	0	31	22.3333	83	42	71	65.3333	19	10	19	16	36.3192	0	1.1156	12.4783	8.19369	0	3.84963	4.01444	168.557	179.865	478.307	275.577	65.0922	10.1401	56.6511	43.9612
aae-miR-210-5p	0	0	0	0	0	0	0	0	43	15	14	24	11	79	0	30	0	0	0	0	0	0	0	0	87.3247	64.2376	94.3141	81.9588	37.685	80.1071	0	39.264
novelMiR-13078	184	382	312	292.667	218	363	432	337.667	0	0	5	1.66667	14	0	23	12.3333	96.8511	98.1765	116.022	103.683	49.6173	100.293	53.6465	67.8523	0	0	33.6836	11.2279	47.9627	0	68.5777	38.8468
novelMiR-23102	167	531	287	328.333	376	532	836	581.333	100	26	9	45	22	0	13	11.6667	87.9029	136.47	106.726	110.366	85.5785	146.986	103.816	112.127	203.081	111.345	60.6305	125.019	75.37	0	38.7613	38.0437
aae-miR-87-5p	100	287	124	170.333	285	121	278	228	15	0	3	6	5	8	27	13.3333	52.6365	73.7609	46.1114	57.5029	64.8667	33.431	34.5225	44.2734	30.4621	0	20.2102	16.8908	17.1295	8.11211	80.5042	35.2486
novelMiR-18248	85	177	156	139.333	152	157	355	221.333	2	6	0	2.66667	18	37	1	18.6667	44.741	45.4902	58.0111	49.4141	34.5956	43.3774	44.0845	40.6858	4.06161	25.6951	0	9.91889	61.6663	37.5185	2.98164	34.0555
aae-miR-1889-3p	1106	2918	1849	1957.67	3217	2956	7526	4566.33	18	11	0	9.66667	17	15	8	13.3333	582.16	749.945	687.58	673.228	732.197	816.711	934.591	827.833	36.5545	47.1076	0	27.8874	58.2404	15.2102	23.8531	32.4346
novelMiR-13998	469	956	630	685	2195	1918	2821	2311.33	3	1	0	1.33333	5	0	25	10	246.865	245.698	234.276	242.28	499.587	529.923	350.316	459.942	6.09242	4.28251	0	3.45831	17.1295	0	74.5409	30.5568
novelMiR-934	74	65	103	80.6667	62	176	275	171	11	15	21	15.6667	18	29	0	15.6667	38.951	16.7054	38.3022	31.3195	14.1114	48.6269	34.15	32.2961	22.3389	64.2376	141.471	76.0159	61.6663	29.4064	0	30.3576
aae-miR-993-5p	0	0	112	37.3333	27	0	83	36.6667	0	1	0	0.333333	8	49	0	19	0	0	41.649	13.883	6.14527	0	10.3071	5.48411	0	4.28251	0	1.4275	27.4073	49.6867	0	25.698
aae-miR-252-3p	75	168	94	112.333	73	191	200	154.667	38	7	0	15	6	20	9	11.6667	39.4774	43.1771	34.9554	39.2033	16.615	52.7712	24.8363	31.4075	77.1707	29.9776	0	35.7161	20.5554	20.2803	26.8347	22.5568
aae-miR-92b-5p	0	0	0	0	0	0	5	1.66667	3	4	0	2.33333	0	42	8	16.6667	0	0	0	0	0	0	0.620908	0.206969	6.09242	17.13	0	7.74082	0	42.5886	23.8531	22.1472
aae-miR-988-5p	566	574	510	550	1339	1033	1571	1314.33	94	25	27	48.6667	4	0	16	6.66667	297.923	147.522	189.652	211.699	304.76	285.407	195.089	261.752	190.896	107.063	181.891	159.95	13.7036	0	47.7062	20.4699
aae-miR-210-3p	0	0	0	0	30	0	11	13.6667	23	0	6	9.66667	15	8	0	7.66667	0	0	0	0	6.82807	0	1.366	2.73136	46.7086	0	40.4203	29.043	51.3886	8.11211	0	19.8336
novelMiR-7670	7	0	48	18.3333	136	43	164	114.333	13	0	0	4.33333	9	24	0	11	3.68455	0	17.8496	7.17804	30.9539	11.8804	20.3658	21.0667	26.4005	0	0	8.80016	30.8332	24.3363	0	18.3898
aae-miR-932-5p	2	9	33	14.6667	196	34	120	116.667	0	8	0	2.66667	0	5	14	6.33333	1.05273	2.31306	12.2716	5.21246	44.6101	9.39383	14.9018	22.9686	0	34.2601	0	11.42	0	5.07007	41.7429	15.6043
aae-miR-31-3p	0	16	3	6.33333	46	50	53	49.6667	12	0	1	4.33333	7	18	0	8.33333	0	4.1121	1.1156	1.74257	10.4697	13.8145	6.58163	10.2886	24.3697	0	6.73672	10.3688	23.9813	18.2522	0	14.0779
aae-miR-79-3p	53	330	201	194.667	350	237	796	461	10	4	6	6.66667	7	16	0	7.66667	27.8973	84.8122	74.7451	62.4849	79.6609	65.4805	98.8486	81.33	20.3081	17.13	40.4203	25.9528	23.9813	16.2242	0	13.4019
aae-miR-980-3p	46	0	7	17.6667	1	27	17	15	4	0	3	2.33333	5	5	6	5.33333	24.2128	0	2.60306	8.93861	0.227602	7.45981	2.11109	3.26617	8.12323	0	20.2102	9.44446	17.1295	5.07007	17.8898	13.3631
aae-miR-282-1-5p	0	9	0	3	0	10	38	16	0	6	6	4	0	18	7	8.33333	0	2.31306	0	0.77102	0	2.76289	4.7189	2.49393	0	25.6951	40.4203	22.0385	0	18.2522	20.8715	13.0412
aae-miR-125-3p	80	135	145	120	245	177	438	286.667	23	9	0	10.6667	4	1	8	4.33333	42.1092	34.6959	53.9206	43.5752	55.7626	48.9032	54.3916	53.0191	46.7086	38.5426	0	28.417	13.7036	1.01401	23.8531	12.8569
aae-miR-11893-1-5p	0	0	0	0	0	15	24	13	3	0	0	1	0	1	12	4.33333	0	0	0	0	0	4.14434	2.98036	2.3749	6.09242	0	0	2.03081	0	1.01401	35.7796	12.2646
aae-miR-981-5p	44	206	90	113.333	82	212	255	183	5	0	3	2.66667	0	15	7	7.33333	23.1601	52.9433	33.4679	36.5238	18.6634	58.5733	31.6663	36.301	10.154	0	20.2102	10.1214	0	15.2102	20.8715	12.0272
aae-miR-375-5p	3681	6677	4602	4986.67	6976	6499	12177	8550.67	1	3	0	1.33333	1	27	0	9.33333	1937.55	1716.03	1711.33	1788.3	1587.75	1795.6	1512.16	1631.84	2.03081	12.8475	0	4.95944	3.42591	27.3784	0	10.2681
novelMiR-6523	3	6	6	5	11	7	32	16.6667	1	0	0	0.333333	1	17	0	6	1.57909	1.54204	2.2312	1.78411	2.50363	1.93402	3.97381	2.80382	2.03081	0	0	0.676936	3.42591	17.2382	0	6.88805
aae-miR-9a-1-3p	6	0	13	6.33333	0	39	27	22	2	8	7	5.66667	0	8	4	4	3.15819	0	4.83426	2.66415	0	10.7753	3.3529	4.70939	4.06161	34.2601	47.157	28.4929	0	8.11211	11.9265	6.67955

## Sheet: G_173
ID	G1	G2	G3	G mean counts	GCK1	GCK2	GCK3	GCK mean counts	S1	S2	S3	S mean counts	SCK1	SCK2	SCK3	SCK mean counts	G1	G2	G3	G mean cpm	GCK1	GCK2	GCK3	GCK mean cpm	S1	S2	S3	S mean cpm	SCK1	SCK2	SCK3	SCK mean cpm
aae-miR-14-3p	144676	429288	319491	297818	388203	345819	541416	425146	83442	37073	35109	51874.7	79690	150079	100343	110037	76152.4	110330	118808	101763	88355.9	95546	67233.9	83712	169455	158765	236520	188247	273011	152182	299186	241460
aae-miR-375-3p	176513	339962	254938	257138	296373	249233	602208	382605	113	74	50	79	46	514	45	201.667	92910.2	87372.5	94802.8	91695.2	67455.2	68860.4	74783.2	70366.3	229.481	316.906	336.836	294.408	157.592	521.203	134.174	270.989
aae-miR-34-5p	126536	253174	194759	191490	250631	233692	454202	312842	30263	16156	11277	19232	26732	20675	23891	23766	66604.1	65067.4	72424.3	68031.9	57044.2	64566.6	56403.6	59338.1	61458.3	69188.2	75970	68872.2	91581.3	20964.7	71234.3	61260.1
aae-miR-281-5p	140945	224411	169014	178123	247001	220707	419072	295593	15679	827	666	5724	885	11651	350	4295.33	74188.5	57675.1	62850.6	64904.7	56218	60979	52041.1	56412.7	31841	3541.63	4486.66	13289.8	3031.93	11814.3	1043.57	5296.59
aae-miR-317-1-3p	127865	206682	168092	167546	230869	207932	416491	285097	20865	10408	5812	12361.7	18863	13538	18062	16821	67303.6	53118.6	62507.7	60976.7	52546.3	57449.4	51720.5	53905.4	42372.8	44572.4	39153.8	42033	64622.9	13727.7	53854.3	44068.3
aae-miR-281-3p	138579	214938	144639	166052	212999	193084	405557	270547	21302	235	256	7264.33	368	12806	154	4442.67	72943.1	55240.5	53786.3	60656.6	48479.1	53347	50362.7	50729.6	43260.3	1006.39	1724.6	15330.4	1260.73	12985.5	459.172	4901.79
aae-miR-263a-5p	129925	191152	152566	157881	226394	209665	415484	283848	26939	28071	12960	22656.7	19817	68915	25934	38222	68388	49127.3	56734.1	58083.1	51527.8	57928.2	51595.5	53683.8	54707.9	120214	87307.9	87410	67891.2	69880.8	77325.8	71699.2
aae-let-7-5p	113070	147530	165216	141939	208946	143504	245371	199274	17002	9031	5289	10440.7	10751	8650	9625	9675.33	59516.1	37916.2	61438.2	52956.8	47556.6	39648.6	30470.6	39225.3	34527.8	38675.3	35630.5	36277.9	36831.9	8771.22	28698.3	24767.1
aae-miR-2940-3p	84166	168548	115388	122701	212641	277921	485141	325234	18852	20619	7035	15502	14277	12863	33163	20101	44302	43317.9	42908.9	43509.6	48397.6	76786.6	60245.6	61809.9	38284.8	88301	47392.8	57992.9	48911.7	13043.3	98880	53611.7
aae-miR-1889-5p	64678	155351	91344	103791	153992	135621	322345	203986	2590	1085	623	1432.67	1224	1155	1114	1164.33	34044.2	39926.2	33967.7	35979.4	35049	37470.6	40029.3	37516.3	5259.79	4646.52	4196.98	4701.1	4193.31	1171.19	3321.54	2895.35
aae-miR-8-3p	64161	144105	76723	94996.3	142540	178040	418736	246439	19633	2072	1578	7761	4603	5617	2961	4393.67	33772.1	37035.9	28530.7	33112.9	32442.5	49190.5	51999.3	44544.1	39870.8	8873.36	10630.5	19791.6	15769.5	5695.72	8828.63	10097.9
aae-miR-2940-5p	49547	106882	84848	80425.7	134152	188986	279260	200799	7390	6823	2352	5521.67	7811	7362	15015	10062.7	26079.8	27469.4	31552.1	28367.1	30533.3	52214.8	34679	39142.4	15007.7	29219.6	15844.8	20024	26759.8	7465.17	44769.3	26331.4
aae-miR-184-3p	41597	60567	67593	56585.7	90910	72180	167980	110357	14223	2748	1720	6230.33	4692	32095	2452	13079.7	21895.2	15566.1	25135.5	20865.6	20691.3	19942.6	20860	20498	28884.2	11768.3	11587.2	17413.2	16074.4	32544.8	7310.97	18643.4
aae-miR-970-3p	28804	65137	51974	48638.3	78409	66532	137469	94136.7	2343	1869	994	1735.33	1819	7350	2126	3765	15161.4	16740.6	19327.4	17076.5	17846.1	18382.1	17071.1	17766.4	4758.18	8004.01	6696.3	6486.16	6231.72	7453	6338.96	6674.56
aae-miR-100-5p	32875	53290	37467	41210.7	60809	49279	123492	77860	5594	4116	2042	3917.33	3431	3487	4754	3890.67	17304.2	13695.9	13932.7	14977.6	13840.3	13615.3	15335.4	14263.7	11360.3	17626.8	13756.4	14247.8	11754.3	3535.87	14174.7	9821.62
aae-miR-308-5p	21717	52720	41566	38667.7	56917	50861	82298	63358.7	808	391	155	451.333	537	3516	933	1662	11431.1	13549.4	15457	13479.1	12954.4	14052.3	10219.9	12408.9	1640.89	1674.46	1044.19	1453.18	1839.71	3565.27	2781.87	2728.95
aae-miR-12-5p	26946	36736	26981	30221	45719	42251	72526	53498.7	740	294	90	374.667	401	487	610	499.333	14183.4	9441.39	10033.3	11219.4	10405.8	11673.5	9006.4	10361.9	1502.8	1259.06	606.305	1122.72	1373.79	493.825	1818.8	1228.8
aae-miR-87-3p	23904	33783	29120	28935.7	41769	42728	63672	49389.7	2608	2010	1442	2020	1073	2639	1814	1842	12582.2	8682.45	10828.7	10697.8	9506.73	11805.3	7906.89	9739.63	5296.34	8607.84	9714.35	7872.85	3676	2675.98	5408.69	3920.22
aae-miR-9b-5p	23999	32491	29204	28564.7	38506	36391	62355	45750.7	1427	312	284	674.333	897	2818	580	1431.67	12632.2	8350.4	10860	10614.2	8764.06	10054.4	7743.35	8853.95	2897.96	1336.14	1913.23	2049.11	3073.04	2857.49	1729.35	2553.29
aae-miR-279-3p	18819	35603	26247	26889.7	36457	46577	83738	55590.7	8025	2902	1305	4077.33	3978	6790	3172	4646.67	9905.66	9150.2	9760.37	9605.41	8297.7	12868.7	10398.7	10521.7	16297.2	12427.8	8791.42	12505.5	13628.3	6885.15	9457.75	9990.39
aae-miR-100-3p	16691	35323	24616	25543.3	40102	35371	72743	49405.3	893	389	235	505.667	578	573	626	592.333	8785.56	9078.24	9153.85	9005.88	9127.31	9772.62	9033.35	9311.09	1813.51	1665.9	1583.13	1687.51	1980.17	581.03	1866.51	1475.9
aae-miR-1-3p	23363	23501	22019	22961	25955	16577	39443	27325	20952	47304	8640	25632	50804	83366	3536	45902	12297.5	6039.91	8188.12	8841.83	5907.42	4580.05	4898.1	5128.52	42549.5	202580	58205.3	101112	174050	84534.3	10543.1	89709
aae-miR-2945-3p	19612	29785	22638	24011.7	34060	32610	53486	40052	2355	1070	593	1339.33	955	3029	1410	1798	10323.1	7654.94	8418.3	8798.77	7752.14	9009.79	6641.98	7801.3	4782.55	4582.28	3994.88	4453.24	3271.74	3071.45	4204.11	3515.77
aae-miR-276-1-3p	15484	27478	18997	20653	29666	26132	69904	41900.7	30285	27803	14742	24276.7	33510	28440	42964	34971.3	8150.23	7062.03	7064.34	7425.53	6752.05	7219.99	8680.8	7550.95	61503	119067	99312.7	93294.1	114802	28838.6	128103	90581.3
novelMiR-13799	8553	32489	24993	22011.7	47886	44076	55875	49279	524	178	241	314.333	175	323	968	488.667	4502	8349.89	9294.05	7381.98	10899	12177.7	6938.65	10005.1	1064.14	762.287	1623.55	1149.99	599.534	327.526	2886.23	1271.1
aae-bantam-3p	12258	21302	13297	15619	23544	25673	39422	29546.3	3972	2109	1347	2476	2700	5815	3087	3867.33	6452.18	5474.75	4944.7	5623.88	5358.67	7093.17	4895.49	5782.44	8066.37	9031.81	9074.36	8724.18	9249.95	5896.49	9204.31	8116.92
aae-miR-277-3p	10856	20286	15664	15602	24340	23444	48912	32232	3104	3191	1301	2532	3114	2152	1485	2250.33	5714.22	5213.63	5824.91	5584.25	5539.84	6477.32	6073.97	6030.38	6303.62	13665.5	8764.47	9577.86	10668.3	2182.16	4427.73	5759.39
aae-miR-11894a-1	7653	22378	13646	14559	22472	16105	57369	31982	1513	331	525	789.667	738	1870	392	1000	4028.27	5751.29	5074.48	4951.35	5114.68	4449.64	7124.18	5562.83	3072.61	1417.51	3536.78	2675.63	2528.32	1896.21	1168.8	1864.44
aae-miR-252-5p	5347	13587	22376	13770	24477	20645	42312	29144.7	1757	1219	642	1206	1272	3921	1643	2278.67	2814.47	3491.95	8320.87	4875.77	5571.02	5703.99	5254.37	5509.8	3568.13	5220.38	4324.97	4371.16	4357.75	3975.95	4898.83	4410.84
aae-miR-8-5p	8442	20153	12860	13818.3	15557	22379	40963	26299.7	3297	1665	701	1887.67	1484	5927	657	2689.33	4443.57	5179.45	4782.2	4801.74	3540.81	6183.07	5086.85	4936.91	6695.57	7130.38	4722.44	6182.8	5084.05	6010.06	1958.94	4351.01
aae-miR-263a-3p	8132	14705	11521	11452.7	19030	15571	26776	20459	616	281	198	365	463	487	946	632	4280.4	3779.28	4284.27	4114.65	4331.27	4302.1	3325.09	3986.15	1250.98	1203.38	1333.87	1262.74	1586.19	493.825	2820.63	1633.55
aae-miR-125-5p	7737	12873	10803	10471	16328	14288	28075	19563.7	1858	1516	942	1438.67	1577	910	1906	1464.33	4072.48	3308.45	4017.27	3799.4	3716.29	3947.62	3486.4	3716.77	3773.24	6492.28	6345.99	5537.17	5402.66	922.752	5683	4002.8
aae-miR-12-3p	5512	16162	10698	10790.7	15894	18344	45355	26531	66	33	35	44.6667	54	87	56	65.6667	2901.32	4153.74	3978.22	3677.76	3617.51	5068.25	5632.26	4772.67	134.033	141.323	235.785	170.38	184.999	88.2192	166.972	146.73
aae-miR-9c-5p	7409	10804	7473	8562	12191	9708	19271	13723.3	457	129	133	239.667	401	1290	310	667	3899.84	2776.7	2778.95	3151.83	2774.7	2682.22	2393.1	2616.67	928.079	552.444	895.984	792.169	1373.79	1308.08	924.308	1202.06
aae-miR-843a	6633	9276	7901	7936.67	14694	18107	47176	26659	1433	298	2774	1501.67	1010	277	146	477.667	3491.38	2383.99	2938.11	2937.83	3344.39	5002.77	5858.39	4735.18	2910.15	1276.19	18687.7	7624.67	3460.17	280.882	435.319	1392.12
aae-miR-214	4604	10963	7886	7817.67	13296	13777	25355	17476	894	591	985	823.333	1084	412	403	633	2423.38	2817.56	2932.54	2724.49	3026.2	3806.44	3148.63	3327.09	1815.54	2530.96	6635.67	3660.72	3713.68	417.774	1201.6	1777.69
aae-miR-999-3p	5043	8641	8814	7499.33	10556	7281	17915	11917.3	357	124	37	172.667	337	1576	177	696.667	2654.46	2220.79	3277.63	2717.63	2402.57	2011.66	2224.71	2212.98	724.998	531.031	249.259	501.763	1154.53	1598.09	527.75	1093.46
aae-miR-11-3p	4687	10429	7330	7482	10801	10607	28141	16516.3	827	416	175	472.667	455	1383	393	743.667	2467.07	2680.32	2725.78	2624.39	2458.33	2930.6	3494.6	2961.18	1679.48	1781.52	1178.93	1546.64	1558.79	1402.38	1171.78	1377.65
aae-miR-306-5p	5939	8965	6568	7157.33	12126	9515	19427	13689.3	484	181	77	247.333	252	2317	274	947.667	3126.08	2304.06	2442.42	2624.19	2759.91	2628.89	2412.48	2600.43	982.911	775.134	518.727	758.924	863.329	2349.47	816.969	1343.26
novelMiR-12744	4296	8033	5985	6104.67	8048	5768	9357	7724.33	622	218	134	324.667	249	1042	347	546	2261.26	2064.53	2225.62	2183.81	1831.74	1593.64	1161.97	1529.12	1263.16	933.587	902.721	1033.16	853.051	1056.6	1034.63	981.427
aae-miR-7-5p	1619	9071	8513	6401	9856	2268	8188	6770.67	55313	21266	7474	28017.7	19807	27013	5869	17563	852.185	2331.31	3165.7	2116.4	2243.25	626.624	1016.8	1295.56	112330	91071.8	50350.3	84584	67856.9	27391.6	17499.2	37582.6
aae-miR-375-5p	3681	6677	4602	4986.67	6976	6499	12177	8550.67	1	3	0	1.33333	1	27	0	9.33333	1937.55	1716.03	1711.33	1788.3	1587.75	1795.6	1512.16	1631.84	2.03081	12.8475	0	4.95944	3.42591	27.3784	0	10.2681
aae-miR-998-3p	2908	6703	5191	4934	9093	8403	18854	12116.7	421	163	171	251.667	224	1250	139	537.667	1530.67	1722.71	1930.36	1727.91	2069.59	2321.66	2341.32	2244.19	854.97	698.049	1151.98	901.666	767.403	1267.52	414.448	816.456
aae-miR-10-5p	435	1068	12436	4646.33	16523	1062	9109	8898	808	976	664	816	1031	16287	1460	6259.33	228.969	274.483	4624.53	1709.33	3760.68	293.419	1131.17	1728.42	1640.89	4179.73	4473.18	3431.27	3532.11	16515.2	4353.19	8133.51
aae-miR-71-5p	2405	4341	6651	4465.67	8480	5499	11184	8387.67	1134	1180	450	921.333	733	7652	1315	3233.33	1265.91	1115.67	2473.28	1618.28	1930.07	1519.31	1388.85	1612.74	2302.94	5053.36	3031.52	3462.61	2511.19	7759.23	3920.85	4730.43
aae-miR-283-5p	3326	8167	2205	4566	5394	4315	13950	7886.33	102	28	6	45.3333	66	831	95	330.667	1750.69	2098.97	819.965	1556.54	1227.69	1192.19	1732.33	1384.07	207.142	119.91	40.4203	122.491	226.11	842.645	283.256	450.67
aae-miR-2a-3p	2693	5471	3255	3806.33	6405	4679	11885	7656.33	724	564	195	494.333	477	3290	664	1477	1417.5	1406.08	1210.42	1344.67	1457.79	1292.76	1475.9	1408.82	1470.3	2415.33	1313.66	1733.1	1634.16	3336.11	1979.81	2316.69
aae-miR-278-3p	2142	4195	4638	3658.33	6520	2747	8735	6000.67	629	287	227	381	346	697	693	578.667	1127.47	1078.14	1724.71	1310.11	1483.97	758.966	1084.73	1109.22	1277.38	1229.08	1529.24	1345.23	1185.36	706.768	2066.27	1319.47
aae-miR-9a-1-5p	4006	5405	1126	3512.33	4619	1723	7442	4594.67	3114	875	1130	1706.33	1965	14343	1832	6046.67	2108.62	1389.12	418.721	1305.49	1051.3	476.046	924.16	817.167	6323.93	3747.2	7612.49	5894.54	6731.91	14544	5462.36	8912.76
aae-miR-275-3p	2134	4630	3745	3503	5494	7502	26538	13178	445	1176	779	800	754	819	1352	975	1123.26	1189.94	1392.64	1235.28	1250.45	2072.72	3295.53	2206.23	903.709	5036.23	5247.91	3729.28	2583.13	830.477	4031.17	2481.59
aae-miR-11-5p	2247	4882	3239	3456	5523	5373	10925	7273.67	104	38	54	65.3333	63	429	82	191.333	1182.74	1254.71	1204.47	1213.97	1257.05	1484.5	1356.68	1366.08	211.204	162.735	363.783	245.907	215.832	435.012	244.494	298.446
aae-miR-13-5p	2280	4391	2825	3165.33	3957	3603	7632	5064	166	64	59	96.3333	170	285	294	249.667	1200.11	1128.52	1050.52	1126.38	900.623	995.47	947.754	947.949	337.114	274.081	397.467	336.22	582.404	288.994	876.601	582.667
novelMiR-10860	2684	3190	2814	2896	5084	4141	6056	5093.67	299	163	84	182	88	504	164	252	1412.76	819.851	1046.43	1093.02	1157.13	1144.11	752.044	1017.76	607.211	698.049	565.885	623.715	301.48	511.063	488.989	433.844
aae-miR-263b-5p	657	1034	6254	2648.33	5075	1233	5941	4083	6765	10240	5750	7585	10081	11234	10348	10554.3	345.822	265.745	2325.65	979.072	1155.08	340.665	737.763	744.503	13738.4	43852.9	38736.1	32109.1	34536.6	11391.4	30854	25594
aae-miR-71-3p	1078	3844	2458	2460	3365	2681	7560	4535.33	509	422	330	420.333	445	1031	556	677.333	567.421	987.933	914.047	823.134	765.882	740.731	938.813	815.142	1033.68	1807.22	2223.12	1688.01	1524.53	1045.45	1657.79	1409.26
aae-miR-1891-2-5p	2144	1787	1213	1714.67	146	1508	6451	2701.67	34780	40070	9580	28143.3	29997	60474	97617	62696	1128.53	459.271	451.074	679.623	33.23	416.644	801.096	416.99	70631.5	171600	64537.8	102256	102767	61321.5	291058	151716
aae-miR-1889-3p	1106	2918	1849	1957.67	3217	2956	7526	4566.33	18	11	0	9.66667	17	15	8	13.3333	582.16	749.945	687.58	673.228	732.197	816.711	934.591	827.833	36.5545	47.1076	0	27.8874	58.2404	15.2102	23.8531	32.4346
aae-miR-1174-3p	2187	3192	18	1799	1142	9	4177	1776	0	2	9	3.66667	13	1925	9	649	1151.16	820.365	6.69359	659.406	259.922	2.4866	518.707	260.372	0	8.56502	60.6305	23.0652	44.5368	1951.98	26.8347	674.449
aae-miR-13-3p	1160	2612	1745	1839	3483	2866	6093	4147.33	516	383	189	362.667	328	1294	318	646.667	610.583	671.301	648.906	643.597	792.739	791.845	756.639	780.408	1047.9	1640.2	1273.24	1320.45	1123.7	1312.13	948.161	1128
aae-miR-981-3p	1190	2430	1331	1650.33	2246	2338	6884	3822.67	65	145	44	84.6667	3	493	54	183.333	626.374	624.526	494.954	581.951	511.195	645.964	854.867	670.675	132.002	620.964	296.416	349.794	10.2777	499.909	161.008	223.732
aae-miR-10-3p	226	474	3203	1301	4229	279	3045	2517.67	172	257	223	217.333	327	3044	353	1241.33	118.958	121.821	1191.09	477.289	962.531	77.0847	378.133	472.583	349.299	1100.6	1502.29	984.064	1120.27	3086.66	1052.52	1753.15
aae-miR-988-3p	398	1887	1241	1175.33	1538	1925	4432	2631.67	214	258	141	204.333	228	292	423	314.333	209.493	484.971	461.486	385.317	350.053	531.857	550.373	477.427	434.593	1104.89	949.878	829.786	781.107	296.092	1261.23	779.477
aae-miR-34-3p	340	1902	1265	1169	1495	1783	2955	2077.67	210	154	137	167	491	462	483	478.667	178.964	488.826	470.411	379.4	340.266	492.624	366.957	399.949	426.469	659.506	922.931	669.636	1682.12	468.474	1440.13	1196.91
aae-miR-1175-5p	1113	1870	1	994.667	713	1	1417	710.333	0	0	0	0	4	1352	0	452	585.844	480.602	0.371866	355.606	162.281	0.276289	175.965	112.841	0	0	0	0	13.7036	1370.95	0	461.55
aae-bantam-5p	550	1502	916	989.333	1888	1559	3459	2302	129	53	29	70.3333	83	116	153	117.333	289.501	386.024	340.629	338.718	429.713	430.735	429.544	429.998	261.974	226.973	195.365	228.104	284.35	117.626	456.191	286.055
aae-miR-2941-1-3p	1752	95	55	634	73	86	166	108.333	305	29	18	117.333	77	61	34	57.3333	922.191	24.4156	20.4526	322.353	16.615	23.7609	20.6142	20.33	619.396	124.193	121.261	288.283	263.795	61.8548	101.376	142.342
aae-miR-133-3p	101	193	2153	815.667	2126	124	2103	1451	52	140	177	123	23	1914	151	696	53.1628	49.6023	800.628	301.131	483.883	34.2599	261.154	259.766	105.602	599.551	1192.4	632.518	78.7959	1940.82	450.227	823.282
aae-miR-957-3p	48	45	2299	797.333	2712	97	1631	1480	143	33	28	68	7	503	116	208.667	25.2655	11.5653	854.92	297.25	617.258	26.8	202.54	282.199	290.405	141.323	188.628	206.785	23.9813	510.049	345.87	293.3
aae-miR-927-5p	69	191	1943	734.333	2476	160	1769	1468.33	173	297	126	198.667	191	1640	88	639.667	36.3192	49.0882	722.536	269.314	563.544	44.2063	219.677	275.809	351.33	1271.91	848.827	824.021	654.348	1662.98	262.384	859.905
aae-miR-new12-3p	1441	28	6	491.667	0	62	7	23	116	9	0	41.6667	0	1183	1	394.667	758.492	7.19618	2.2312	255.973	0	17.1299	0.869272	5.99973	235.574	38.5426	0	91.3721	0	1199.58	2.98164	400.853
aae-miR-305-5p	347	1113	755	738.333	1056	1172	3156	1794.67	139	139	57	111.667	139	166	222	175.667	182.649	286.048	280.759	249.819	240.348	323.811	391.917	318.692	282.282	595.269	383.993	420.515	476.201	168.326	661.924	435.484
aae-miR-10365-5p	468	732	836	678.667	963	520	1050	844.333	389	116	59	188	192	495	144	277	246.339	188.129	310.88	248.449	219.181	143.67	130.391	164.414	789.984	496.771	397.467	561.407	657.774	501.937	429.356	529.689
novelMiR-13998	469	956	630	685	2195	1918	2821	2311.33	3	1	0	1.33333	5	0	25	10	246.865	245.698	234.276	242.28	499.587	529.923	350.316	459.942	6.09242	4.28251	0	3.45831	17.1295	0	74.5409	30.5568
aae-miR-1890-3p	574	716	571	620.333	1327	865	1725	1305.67	715	354	174	414.333	805	967	740	837.333	302.133	184.017	212.336	232.829	302.028	238.99	214.213	251.744	1452.03	1516.01	1172.19	1380.07	2757.86	980.551	2206.41	1981.61
aae-miR-11900-3p	415	845	597	619	1092	726	1297	1038.33	88	27	9	41.3333	35	78	82	65	218.441	217.171	222.004	219.205	248.542	200.586	161.064	203.397	178.711	115.628	60.6305	118.323	119.907	79.0931	244.494	147.831
aae-miR-988-5p	566	574	510	550	1339	1033	1571	1314.33	94	25	27	48.6667	4	0	16	6.66667	297.923	147.522	189.652	211.699	304.76	285.407	195.089	261.752	190.896	107.063	181.891	159.95	13.7036	0	47.7062	20.4699
aae-miR-31-5p	464	688	561	571	840	979	1645	1154.67	422	149	121	230.667	256	2573	43	957.333	244.233	176.821	208.617	209.89	191.186	270.487	204.279	221.984	857.001	638.094	815.143	770.079	877.032	2609.06	128.21	1204.77
aae-miR-2946-3p	1140	59	34	411	45	104	151	100	195	3	10	69.3333	0	217	23	80	600.056	15.1634	12.6434	209.288	10.2421	28.7341	18.7514	19.2425	396.007	12.8475	67.3672	158.741	0	220.041	68.5777	96.2062
aae-miR-92a-3p	360	1057	395	604	369	246	941	518.667	632	457	268	452.333	239	7055	592	2628.67	189.491	271.656	146.887	202.678	83.9853	67.9671	116.855	89.6025	1283.47	1957.11	1805.44	1682.01	818.792	7153.87	1765.13	3245.93
aae-miR-11894b-1	212	1120	475	602.333	758	756	2173	1229	23	38	56	39	40	31	33	34.6667	111.589	287.847	176.636	192.024	172.523	208.875	269.847	217.081	46.7086	162.735	377.256	195.567	137.036	31.4344	98.394	88.9549
aae-miR-305-3p	500	384	430	438	418	671	1503	864	49	83	12	48	31	112	77	73.3333	263.182	98.6905	159.902	173.925	95.1378	185.39	186.645	155.724	99.5095	355.448	80.8406	178.599	106.203	113.57	229.586	149.786
aae-miR-2796-3p	280	252	797	443	856	390	947	731	298	171	69	179.333	225	1561	42	609.333	147.382	64.7656	296.377	169.508	194.828	107.753	117.6	140.06	605.18	732.309	464.834	600.774	770.829	1582.88	125.229	826.311
aae-miR-2c	322	702	412	478.667	510	779	1787	1025.33	109	64	26	66.3333	131	286	66	161	169.489	180.419	153.209	167.706	116.077	215.229	221.913	184.406	221.358	274.081	175.155	223.531	448.794	290.008	196.788	311.863
aae-miR-11895-1-5p	283	405	648	445.333	499	729	1252	826.667	28	29	10	22.3333	22	109	20	50.3333	148.961	104.088	240.969	164.673	113.574	201.415	155.475	156.821	56.8626	124.193	67.3672	82.8075	75.37	110.527	59.6327	81.8434
novelMiR-23246	273	499	416	396	211	961	1319	830.333	0	0	0	0	0	0	0	0	143.698	128.246	154.696	142.213	48.0241	265.514	163.796	159.111	0	0	0	0	0	0	0	0
aae-miR-317-1-5p	311	467	263	347	631	781	2855	1422.33	51	56	6	37.6667	6	25	91	40.6667	163.699	120.022	97.8008	127.174	143.617	215.782	354.539	237.979	103.571	239.82	40.4203	127.937	20.5554	25.3503	271.329	105.745
aae-miR-92b-3p	288	773	84	381.667	199	111	387	232.333	497	136	125	252.667	147	5180	327	1884.67	151.593	198.666	31.2367	127.165	45.2929	30.6681	48.0583	41.3398	1009.31	582.421	842.09	811.274	503.608	5252.59	974.995	2243.73
aae-miR-315-5p	1	27	979	335.667	766	31	320	372.333	7	1	1	3	0	791	14	268.333	0.526365	6.93918	364.057	123.841	174.343	8.56496	39.7381	74.2155	14.2156	4.28251	6.73672	8.41163	0	802.085	41.7429	281.276
aae-miR-H-104	302	343	327	324	676	305	678	553	17	21	22	20	0	234	0	78	158.962	88.1532	121.6	122.905	153.859	84.2682	84.1952	107.441	34.5237	89.9327	148.208	90.8881	0	237.279	0	79.0931
aae-miR-124-3p	41	101	839	327	1465	65	767	765.667	12	2	7	7	12	485	0	165.667	21.581	25.9577	311.996	119.845	333.438	17.9588	95.2473	148.881	24.3697	8.56502	47.157	26.6972	41.1109	491.797	0	177.636
aae-miR-11893-1-3p	143	441	417	333.667	350	312	634	432	70	56	77	67.6667	167	245	64	158.667	75.2702	113.34	155.068	114.559	79.6609	86.2022	78.7312	81.5314	142.156	239.82	518.727	300.235	572.126	248.433	190.825	337.128
novelMiR-23102	167	531	287	328.333	376	532	836	581.333	100	26	9	45	22	0	13	11.6667	87.9029	136.47	106.726	110.366	85.5785	146.986	103.816	112.127	203.081	111.345	60.6305	125.019	75.37	0	38.7613	38.0437
aae-miR-275-5p	229	364	297	296.667	486	455	964	635	33	26	41	33.3333	18	2	114	44.6667	120.538	93.5504	110.444	108.177	110.615	125.712	119.711	118.679	67.0166	111.345	276.206	151.522	61.6663	2.02803	339.907	134.534
aae-miR-1175-3p	434	368	0	267.333	142	2	723	289	0	0	0	0	0	360	0	120	228.442	94.5784	0	107.674	32.3195	0.552578	89.7833	40.8852	0	0	0	0	0	365.045	0	121.682
novelMiR-13078	184	382	312	292.667	218	363	432	337.667	0	0	5	1.66667	14	0	23	12.3333	96.8511	98.1765	116.022	103.683	49.6173	100.293	53.6465	67.8523	0	0	33.6836	11.2279	47.9627	0	68.5777	38.8468
aae-miR-2b-5p	236	279	229	248	314	333	621	422.667	14	87	19	40	10	83	44	45.6667	124.222	71.7048	85.1573	93.6948	71.4672	92.0043	77.1168	80.1961	28.4313	372.578	127.998	176.336	34.2591	84.1631	131.192	83.2048
aae-miR-137-1-3p	107	197	404	236	700	258	531	496.333	2	14	13	9.66667	11	639	0	216.667	56.321	50.6303	150.234	85.7284	159.322	71.2826	65.9405	98.8483	4.06161	59.9551	87.5774	50.5314	37.685	647.955	0	228.547
novelMiR-17374	199	221	153	191	248	384	839	490.333	39	29	11	26.3333	28	86	0	38	104.747	56.7984	56.8955	72.8135	56.4454	106.095	104.188	88.9096	79.2015	124.193	74.1039	92.4994	95.9254	87.2052	0	61.0435
aae-miR-989-3p	387	22	23	144	77	33	38	49.3333	2218	23	53	764.667	166	269	0	145	203.703	5.65414	8.55292	72.6368	17.5254	9.11754	4.7189	10.4539	4504.33	98.4977	357.046	1653.29	568.701	272.77	0	280.49
aae-miR-932-3p	93	86	388	189	402	60	162	208	0	0	0	0	0	63	0	21	48.9519	22.1026	144.284	71.7795	91.4962	16.5773	20.1174	42.7303	0	0	0	0	0	63.8829	0	21.2943
aae-miR-33-5p	187	221	141	183	133	260	272	221.667	30	0	9	13	0	0	0	0	98.4302	56.7984	52.4331	69.2206	30.2711	71.8352	33.7774	45.2946	60.9242	0	60.6305	40.5182	0	0	0	0
aae-miR-65	186	252	117	185	293	231	687	403.667	19	35	8	20.6667	9	0	0	3	97.9039	64.7656	43.5083	68.7259	66.6875	63.8228	85.3128	71.941	38.5853	149.888	53.8938	80.789	30.8332	0	0	10.2777
aae-miR-190-5p	153	130	219	167.333	284	207	546	345.667	24	3	0	9	23	130	7	53.3333	80.5338	33.4109	81.4387	65.1278	64.6391	57.1919	67.8032	63.2114	48.7394	12.8475	0	20.529	78.7959	131.822	20.8715	77.163
novelMiR-10576	159	76	241	158.667	337	232	416	328.333	34	14	5	17.6667	1	204	0	68.3333	83.692	19.5325	89.6197	64.2814	76.702	64.0991	51.6596	64.1536	69.0474	59.9551	33.6836	54.2287	3.42591	206.859	0	70.0949
aae-miR-79-3p	53	330	201	194.667	350	237	796	461	10	4	6	6.66667	7	16	0	7.66667	27.8973	84.8122	74.7451	62.4849	79.6609	65.4805	98.8486	81.33	20.3081	17.13	40.4203	25.9528	23.9813	16.2242	0	13.4019
aae-miR-11895-1-3p	142	229	135	168.667	275	291	677	414.333	38	6	34	26	23	0	29	17.3333	74.7438	58.8545	50.2019	61.2667	62.5907	80.4001	84.071	75.6873	77.1707	25.6951	229.049	110.638	78.7959	0	86.4675	55.0878
aae-miR-316-5p	206	226	36	156	297	54	426	259	42	124	4	56.6667	169	359	0	176	108.431	58.0835	13.3872	59.9673	67.5979	14.9196	52.9014	45.1396	85.2939	531.031	26.9469	214.424	578.978	364.031	0	314.336
aae-miR-87-5p	100	287	124	170.333	285	121	278	228	15	0	3	6	5	8	27	13.3333	52.6365	73.7609	46.1114	57.5029	64.8667	33.431	34.5225	44.2734	30.4621	0	20.2102	16.8908	17.1295	8.11211	80.5042	35.2486
novelMiR-18248	85	177	156	139.333	152	157	355	221.333	2	6	0	2.66667	18	37	1	18.6667	44.741	45.4902	58.0111	49.4141	34.5956	43.3774	44.0845	40.6858	4.06161	25.6951	0	9.91889	61.6663	37.5185	2.98164	34.0555
aae-miR-276-1-5p	74	268	95	145.667	300	327	654	427	309	155	82	182	201	238	237	225.333	38.951	68.8778	35.3273	47.7187	68.2807	90.3466	81.2148	79.9474	627.519	663.789	552.411	614.573	688.607	241.335	706.648	545.53
novelMiR-10227	107	152	102	120.333	209	259	129	199	2	0	0	0.666667	0	0	0	0	56.321	39.065	37.9303	44.4388	47.5689	71.5589	16.0194	45.0491	4.06161	0	0	1.35387	0	0	0	0
aae-miR-9c-3p	11	315	124	150	167	349	558	358	49	8	6	21	42	17	1	20	5.79001	80.9571	46.1114	44.2862	38.0096	96.4249	69.2934	67.9093	99.5095	34.2601	40.4203	58.0633	143.888	17.2382	2.98164	54.7027
aae-miR-125-3p	80	135	145	120	245	177	438	286.667	23	9	0	10.6667	4	1	8	4.33333	42.1092	34.6959	53.9206	43.5752	55.7626	48.9032	54.3916	53.0191	46.7086	38.5426	0	28.417	13.7036	1.01401	23.8531	12.8569
novelMiR-21766	48	176	153	125.667	208	298	254	253.333	16	12	0	9.33333	0	0	0	0	25.2655	45.2332	56.8955	42.4647	47.3413	82.3342	31.5421	53.7392	32.4929	51.3901	0	27.961	0	0	0	0
aae-miR-279-5p	125	145	61	110.333	109	195	325	209.667	12	16	0	9.33333	30	0	17	15.6667	65.7956	37.2659	22.6838	41.9151	24.8087	53.8764	40.359	39.6814	24.3697	68.5201	0	30.9633	102.777	0	50.6878	51.155
aae-miR-252-3p	75	168	94	112.333	73	191	200	154.667	38	7	0	15	6	20	9	11.6667	39.4774	43.1771	34.9554	39.2033	16.615	52.7712	24.8363	31.4075	77.1707	29.9776	0	35.7161	20.5554	20.2803	26.8347	22.5568
aae-miR-1000-1	1	35	285	107	632	47	305	328	141	35	39	71.6667	30	388	68	162	0.526365	8.99523	105.982	38.5011	143.845	12.9856	37.8754	64.9019	286.344	149.888	262.732	232.988	102.777	393.437	202.751	232.989
novelMiR-8989	124	114	47	95	184	185	299	222.667	0	0	0	0	0	0	0	0	65.2692	29.2987	17.4777	37.3486	41.8788	51.1135	37.1303	43.3742	0	0	0	0	0	0	0	0
aae-miR-981-5p	44	206	90	113.333	82	212	255	183	5	0	3	2.66667	0	15	7	7.33333	23.1601	52.9433	33.4679	36.5238	18.6634	58.5733	31.6663	36.301	10.154	0	20.2102	10.1214	0	15.2102	20.8715	12.0272
aae-miR-996-3p	78	155	53	95.3333	165	216	381	254	51	4	10	21.6667	0	60	38	32.6667	41.0565	39.836	19.7089	33.5338	37.5544	59.6785	47.3132	48.182	103.571	17.13	67.3672	62.6895	0	60.8408	113.302	58.0477
aae-miR-11917	54	112	102	89.3333	187	121	423	243.667	22	0	0	7.33333	0	0	0	0	28.4237	28.7847	37.9303	31.7129	42.5617	33.431	52.5288	42.8405	44.6778	0	0	14.8926	0	0	0	0
novelMiR-934	74	65	103	80.6667	62	176	275	171	11	15	21	15.6667	18	29	0	15.6667	38.951	16.7054	38.3022	31.3195	14.1114	48.6269	34.15	32.2961	22.3389	64.2376	141.471	76.0159	61.6663	29.4064	0	30.3576
aae-miR-927-3p	3	7	232	80.6667	432	19	156	202.333	7	12	0	6.33333	23	248	0	90.3333	1.57909	1.79905	86.2729	29.8837	98.3243	5.24949	19.3723	40.982	14.2156	51.3901	0	21.8686	78.7959	251.475	0	110.09
novelMiR-7651	70	64	87	73.6667	48	20	224	97.3333	0	4	0	1.33333	44	12	0	18.6667	36.8455	16.4484	32.3523	28.5488	10.9249	5.52578	27.8167	14.7558	0	17.13	0	5.71001	150.74	12.1682	0	54.3027
aae-miR-993-3p	0	13	216	76.3333	342	1	95	146	0	8	0	2.66667	0	106	0	35.3333	0	3.34109	80.3231	27.888	77.84	0.276289	11.7973	29.9712	0	34.2601	0	11.42	0	107.485	0	35.8285
novelMiR-977	8	168	97	91	38	121	180	113	0	0	0	0	0	0	0	0	4.21092	43.1771	36.071	27.8197	8.64889	33.431	22.3527	21.4775	0	0	0	0	0	0	0	0
aae-miR-998-5p	76	91	53	73.3333	14	71	223	102.667	2	0	0	0.666667	0	7	0	2.33333	40.0037	23.3876	19.7089	27.7001	3.18643	19.6165	27.6925	16.8318	4.06161	0	0	1.35387	0	7.0981	0	2.36603
aae-miR-190-3p	45	78	85	69.3333	143	73	356	190.667	5	0	0	1.66667	3	0	0	1	23.6864	20.0465	31.6086	25.1138	32.5471	20.1691	44.2087	32.3083	10.154	0	0	3.38468	10.2777	0	0	3.42591
aae-miR-2b-3p	6	173	73	84	78	99	237	138	8	3	13	8	21	33	17	23.6667	3.15819	44.4621	27.1462	24.9222	17.753	27.3526	29.4311	24.8456	16.2465	12.8475	87.5774	38.8905	71.944	33.4625	50.6878	52.0314
aae-miR-H-65	0	26	147	57.6667	148	12	106	88.6667	3	10	15	9.33333	16	83	14	37.6667	0	6.68217	54.6643	20.4488	33.6852	3.31547	13.1633	16.7213	6.09242	42.8251	101.051	49.9894	54.8145	84.1631	41.7429	60.2402
aae-miR-2a-5p	74	55	16	48.3333	50	69	95	71.3333	8	0	1	3	0	64	0	21.3333	38.951	14.1354	5.94986	19.6787	11.3801	19.064	11.7973	14.0804	16.2465	0	6.73672	7.66106	0	64.8969	0	21.6323
aae-miR-109	55	90	17	54	30	26	120	58.6667	12	15	15	14	0	0	11	3.66667	28.9501	23.1306	6.32172	19.4675	6.82807	7.18352	14.9018	9.6378	24.3697	64.2376	101.051	63.2194	0	0	32.798	10.9327
novelMiR-14780	12	15	123	50	207	152	200	186.333	0	0	0	0	0	4	0	1.33333	6.31638	3.8551	45.7395	18.637	47.1137	41.996	24.8363	37.982	0	0	0	0	0	4.05605	0	1.35202
aae-miR-2942-3p	74	58	0	44	14	0	85	33	0	0	0	0	0	289	0	96.3333	38.951	14.9064	0	17.9525	3.18643	0	10.5554	4.58063	0	0	0	0	0	293.05	0	97.6833
aae-miR-92a-5p	16	96	44	52	34	62	146	80.6667	13	58	10	27	8	136	16	53.3333	8.42184	24.6726	16.3621	16.4855	7.73848	17.1299	18.1305	14.333	26.4005	248.386	67.3672	114.051	27.4073	137.906	47.7062	71.0064
novelMiR-21670	9	166	0	58.3333	0	20	16	12	73	0	1	24.6667	0	0	5	1.66667	4.73728	42.6631	0	15.8001	0	5.52578	1.98691	2.50423	148.249	0	6.73672	51.6619	0	0	14.9082	4.9694
novelMiR-15636	0	32	105	45.6667	30	95	102	75.6667	0	0	0	0	0	0	0	0	0	8.22421	39.0459	15.7567	6.82807	26.2475	12.6665	15.2474	0	0	0	0	0	0	0	0
aae-miR-14-5p	80	10	0	30	151	47	111	103	7	8	0	5	0	0	0	0	42.1092	2.57007	0	14.8931	34.368	12.9856	13.7842	20.3792	14.2156	34.2601	0	16.1586	0	0	0	0
aae-miR-3	31	83	17	43.6667	19	19	42	26.6667	143	520	13	225.333	184	121	31	112	16.3173	21.3315	6.32172	14.6569	4.32445	5.24949	5.21563	4.92986	290.405	2226.9	87.5774	868.296	630.367	122.696	92.4308	281.831
novelMiR-9982	7	79	40	42	65	94	225	128	2	13	0	5	0	0	0	0	3.68455	20.3035	14.8746	12.9542	14.7942	25.9712	27.9409	22.9021	4.06161	55.6726	0	19.9114	0	0	0	0
novelMiR-3875	14	0	83	32.3333	32	8	48	29.3333	3	17	3	7.66667	0	104	38	47.3333	7.36911	0	30.8649	12.7447	7.28328	2.21031	5.96072	5.15144	6.09242	72.8026	20.2102	33.0351	0	105.457	113.302	72.9199
aae-miR-359	69	0	3	24	36	0	31	22.3333	83	42	71	65.3333	19	10	19	16	36.3192	0	1.1156	12.4783	8.19369	0	3.84963	4.01444	168.557	179.865	478.307	275.577	65.0922	10.1401	56.6511	43.9612
novelMiR-14412	37	55	4	32	21	23	61	35	0	0	2	0.666667	0	15	0	5	19.4755	14.1354	1.48746	11.6994	4.77965	6.35465	7.57508	6.23646	0	0	13.4734	4.49115	0	15.2102	0	5.07007
aae-miR-307-3p	19	48	33	33.3333	68	53	143	88	3	3	0	2	23	0	0	7.66667	10.0009	12.3363	12.2716	11.5363	15.477	14.6433	17.758	15.9594	6.09242	12.8475	0	6.31332	78.7959	0	0	26.2653
novelMiR-706	39	45	0	28	72	60	88	73.3333	3	0	0	1	0	0	21	7	20.5282	11.5653	0	10.6978	16.3874	16.5773	10.928	14.6309	6.09242	0	0	2.03081	0	0	62.6144	20.8715
novelMiR-3872	45	30	0	25	48	32	97	59	1	0	0	0.333333	20	0	0	6.66667	23.6864	7.7102	0	10.4655	10.9249	8.84125	12.0456	10.6039	2.03081	0	0	0.676936	68.5181	0	0	22.8394
novelMiR-20136	11	94	3	36	33	61	59	51	13	2	0	5	0	266	0	88.6667	5.79001	24.1586	1.1156	10.3547	7.51088	16.8536	7.32672	10.5637	26.4005	8.56502	0	11.6552	0	269.728	0	89.9092
aae-miR-965-3p	8	76	19	34.3333	59	19	200	92.6667	2	1	1	1.33333	0	0	60	20	4.21092	19.5325	7.06545	10.2696	13.4285	5.24949	24.8363	14.5048	4.06161	4.28251	6.73672	5.02695	0	0	178.898	59.6327
aae-miR-11900-5p	8	43	41	30.6667	33	7	61	33.6667	0	0	0	0	0	0	0	0	4.21092	11.0513	15.2465	10.1696	7.51088	1.93402	7.57508	5.67333	0	0	0	0	0	0	0	0
aae-miR-2944b-5p	49	0	11	20	19	0	15	11.3333	22	3	2	9	0	2540	1	847	25.7919	0	4.09053	9.9608	4.32445	0	1.86272	2.06239	44.6778	12.8475	13.4734	23.6662	0	2575.59	2.98164	859.525
aae-miR-N010-3p	26	6	39	23.6667	42	31	52	41.6667	2	0	0	0.666667	0	0	0	0	13.6855	1.54204	14.5028	9.9101	9.5593	8.56496	6.45745	8.1939	4.06161	0	0	1.35387	0	0	0	0
aae-miR-11897a/b-3p	29	30	16	25	0	2	24	8.66667	0	0	0	0	0	0	0	0	15.2646	7.7102	5.94986	9.64154	0	0.552578	2.98036	1.17765	0	0	0	0	0	0	0	0
aae-miR-285-3p	0	59	33	30.6667	0	26	30	18.6667	262	4	0	88.6667	0	0	0	0	0	15.1634	12.2716	9.14499	0	7.18352	3.72545	3.63632	532.071	17.13	0	183.067	0	0	0	0
aae-miR-980-3p	46	0	7	17.6667	1	27	17	15	4	0	3	2.33333	5	5	6	5.33333	24.2128	0	2.60306	8.93861	0.227602	7.45981	2.11109	3.26617	8.12323	0	20.2102	9.44446	17.1295	5.07007	17.8898	13.3631
novelMiR-21613	45	0	8	17.6667	0	2	21	7.66667	0	0	0	0	0	0	0	0	23.6864	0	2.97493	8.88712	0	0.552578	2.60781	1.05346	0	0	0	0	0	0	0	0
novelMiR-19596	39	12	7	19.3333	8	18	9	11.6667	0	0	0	0	0	0	0	0	20.5282	3.08408	2.60306	8.73846	1.82082	4.9732	1.11763	2.63722	0	0	0	0	0	0	0	0
aae-miR-79-5p	15	58	9	27.3333	11	18	27	18.6667	0	2	0	0.666667	0	0	0	0	7.89547	14.9064	3.34679	8.71622	2.50363	4.9732	3.3529	3.60991	0	8.56502	0	2.85501	0	0	0	0
aae-miR-2945-5p	0	39	39	26	22	35	54	37	0	0	0	0	0	0	0	0	0	10.0233	14.5028	8.17534	5.00725	9.67012	6.70581	7.12773	0	0	0	0	0	0	0	0
aae-miR-9b-3p	13	22	26	20.3333	2	65	85	50.6667	0	0	0	0	0	0	0	0	6.84274	5.65414	9.66852	7.38847	0.455205	17.9588	10.5554	9.65648	0	0	0	0	0	0	0	0
novelMiR-7670	7	0	48	18.3333	136	43	164	114.333	13	0	0	4.33333	9	24	0	11	3.68455	0	17.8496	7.17804	30.9539	11.8804	20.3658	21.0667	26.4005	0	0	8.80016	30.8332	24.3363	0	18.3898
aae-miR-1891-2-3p	25	19	6	16.6667	0	5	216	73.6667	566	969	134	556.333	474	915	2195	1194.67	13.1591	4.88312	2.2312	6.75781	0	1.38145	26.8232	9.40156	1149.44	4149.75	902.721	2067.3	1623.88	927.823	6544.69	3032.13
aae-let-7-3p	5	20	30	18.3333	31	14	44	29.6667	0	0	0	0	0	0	0	0	2.63182	5.14013	11.156	6.30931	7.05568	3.86805	5.46399	5.46257	0	0	0	0	0	0	0	0
aae-miR-184-5p	5	19	30	18	10	32	167	69.6667	16	11	3	10	23	0	62	28.3333	2.63182	4.88312	11.156	6.22364	2.27602	8.84125	20.7383	10.6185	32.4929	47.1076	20.2102	33.2702	78.7959	0	184.862	87.8858
aae-miR-965-5p	25	0	14	13	17	0	5	7.33333	0	0	0	0	0	0	0	0	13.1591	0	5.20612	6.12175	3.86924	0	0.620908	1.49672	0	0	0	0	0	0	0	0
aae-miR-33-3p	5	7	37	16.3333	59	31	224	104.667	0	0	0	0	0	0	0	0	2.63182	1.79905	13.759	6.0633	13.4285	8.56496	27.8167	16.6034	0	0	0	0	0	0	0	0
novelMiR-12697	3	52	6	20.3333	14	49	28	30.3333	11	0	0	3.66667	0	0	0	0	1.57909	13.3643	2.2312	5.72488	3.18643	13.5382	3.47709	6.7339	22.3389	0	0	7.44629	0	0	0	0
aae-miR-2943-1-5p	16	2	22	13.3333	40	45	98	61	0	0	0	0	16	280	0	98.6667	8.42184	0.514013	8.18105	5.70563	9.1041	12.433	12.1698	11.2356	0	0	0	0	54.8145	283.924	0	112.913
aae-miR-219-3p	0	9	39	16	44	15	14	24.3333	3	0	0	1	0	1	0	0.333333	0	2.31306	14.5028	5.60528	10.0145	4.14434	1.73854	5.29913	6.09242	0	0	2.03081	0	1.01401	0	0.338005
aae-miR-932-5p	2	9	33	14.6667	196	34	120	116.667	0	8	0	2.66667	0	5	14	6.33333	1.05273	2.31306	12.2716	5.21246	44.6101	9.39383	14.9018	22.9686	0	34.2601	0	11.42	0	5.07007	41.7429	15.6043
novelMiR-23603	4	36	5	15	0	8	10	6	0	0	0	0	0	0	0	0	2.10546	9.25224	1.85933	4.40568	0	2.21031	1.24182	1.15071	0	0	0	0	0	0	0	0
aae-miR-11919	0	12	27	13	7	0	15	7.33333	0	0	0	0	0	0	0	0	0	3.08408	10.0404	4.37482	1.59322	0	1.86272	1.15198	0	0	0	0	0	0	0	0
aae-miR-7-3p	0	25	10	11.6667	41	28	44	37.6667	18	1	13	10.6667	3	0	0	1	0	6.42516	3.71866	3.38127	9.3317	7.7361	5.46399	7.5106	36.5545	4.28251	87.5774	42.8048	10.2777	0	0	3.42591
novelMiR-10642	11	0	10	7	0	0	13	4.33333	0	0	0	0	0	0	0	0	5.79001	0	3.71866	3.16956	0	0	1.61436	0.538121	0	0	0	0	0	0	0	0

## Sheet: GCK_192
ID	G1	G2	G3	G mean counts	GCK1	GCK2	GCK3	GCK mean counts	S1	S2	S3	S mean counts	SCK1	SCK2	SCK3	SCK mean counts	G1	G2	G3	G mean cpm	GCK1	GCK2	GCK3	GCK mean cpm	S1	S2	S3	S mean cpm	SCK1	SCK2	SCK3	SCK mean cpm
aae-miR-14-3p	144676	429288	319491	297818	388203	345819	541416	425146	83442	37073	35109	51874.7	79690	150079	100343	110037	76152.4	110330	118808	101763	88355.9	95546	67233.9	83712	169455	158765	236520	188247	273011	152182	299186	241460
aae-miR-375-3p	176513	339962	254938	257138	296373	249233	602208	382605	113	74	50	79	46	514	45	201.667	92910.2	87372.5	94802.8	91695.2	67455.2	68860.4	74783.2	70366.3	229.481	316.906	336.836	294.408	157.592	521.203	134.174	270.989
aae-miR-2940-3p	84166	168548	115388	122701	212641	277921	485141	325234	18852	20619	7035	15502	14277	12863	33163	20101	44302	43317.9	42908.9	43509.6	48397.6	76786.6	60245.6	61809.9	38284.8	88301	47392.8	57992.9	48911.7	13043.3	98880	53611.7
aae-miR-34-5p	126536	253174	194759	191490	250631	233692	454202	312842	30263	16156	11277	19232	26732	20675	23891	23766	66604.1	65067.4	72424.3	68031.9	57044.2	64566.6	56403.6	59338.1	61458.3	69188.2	75970	68872.2	91581.3	20964.7	71234.3	61260.1
aae-miR-281-5p	140945	224411	169014	178123	247001	220707	419072	295593	15679	827	666	5724	885	11651	350	4295.33	74188.5	57675.1	62850.6	64904.7	56218	60979	52041.1	56412.7	31841	3541.63	4486.66	13289.8	3031.93	11814.3	1043.57	5296.59
aae-miR-317-1-3p	127865	206682	168092	167546	230869	207932	416491	285097	20865	10408	5812	12361.7	18863	13538	18062	16821	67303.6	53118.6	62507.7	60976.7	52546.3	57449.4	51720.5	53905.4	42372.8	44572.4	39153.8	42033	64622.9	13727.7	53854.3	44068.3
aae-miR-263a-5p	129925	191152	152566	157881	226394	209665	415484	283848	26939	28071	12960	22656.7	19817	68915	25934	38222	68388	49127.3	56734.1	58083.1	51527.8	57928.2	51595.5	53683.8	54707.9	120214	87307.9	87410	67891.2	69880.8	77325.8	71699.2
aae-miR-281-3p	138579	214938	144639	166052	212999	193084	405557	270547	21302	235	256	7264.33	368	12806	154	4442.67	72943.1	55240.5	53786.3	60656.6	48479.1	53347	50362.7	50729.6	43260.3	1006.39	1724.6	15330.4	1260.73	12985.5	459.172	4901.79
aae-miR-8-3p	64161	144105	76723	94996.3	142540	178040	418736	246439	19633	2072	1578	7761	4603	5617	2961	4393.67	33772.1	37035.9	28530.7	33112.9	32442.5	49190.5	51999.3	44544.1	39870.8	8873.36	10630.5	19791.6	15769.5	5695.72	8828.63	10097.9
aae-let-7-5p	113070	147530	165216	141939	208946	143504	245371	199274	17002	9031	5289	10440.7	10751	8650	9625	9675.33	59516.1	37916.2	61438.2	52956.8	47556.6	39648.6	30470.6	39225.3	34527.8	38675.3	35630.5	36277.9	36831.9	8771.22	28698.3	24767.1
aae-miR-2940-5p	49547	106882	84848	80425.7	134152	188986	279260	200799	7390	6823	2352	5521.67	7811	7362	15015	10062.7	26079.8	27469.4	31552.1	28367.1	30533.3	52214.8	34679	39142.4	15007.7	29219.6	15844.8	20024	26759.8	7465.17	44769.3	26331.4
aae-miR-1889-5p	64678	155351	91344	103791	153992	135621	322345	203986	2590	1085	623	1432.67	1224	1155	1114	1164.33	34044.2	39926.2	33967.7	35979.4	35049	37470.6	40029.3	37516.3	5259.79	4646.52	4196.98	4701.1	4193.31	1171.19	3321.54	2895.35
aae-miR-184-3p	41597	60567	67593	56585.7	90910	72180	167980	110357	14223	2748	1720	6230.33	4692	32095	2452	13079.7	21895.2	15566.1	25135.5	20865.6	20691.3	19942.6	20860	20498	28884.2	11768.3	11587.2	17413.2	16074.4	32544.8	7310.97	18643.4
aae-miR-970-3p	28804	65137	51974	48638.3	78409	66532	137469	94136.7	2343	1869	994	1735.33	1819	7350	2126	3765	15161.4	16740.6	19327.4	17076.5	17846.1	18382.1	17071.1	17766.4	4758.18	8004.01	6696.3	6486.16	6231.72	7453	6338.96	6674.56
aae-miR-100-5p	32875	53290	37467	41210.7	60809	49279	123492	77860	5594	4116	2042	3917.33	3431	3487	4754	3890.67	17304.2	13695.9	13932.7	14977.6	13840.3	13615.3	15335.4	14263.7	11360.3	17626.8	13756.4	14247.8	11754.3	3535.87	14174.7	9821.62
aae-miR-308-5p	21717	52720	41566	38667.7	56917	50861	82298	63358.7	808	391	155	451.333	537	3516	933	1662	11431.1	13549.4	15457	13479.1	12954.4	14052.3	10219.9	12408.9	1640.89	1674.46	1044.19	1453.18	1839.71	3565.27	2781.87	2728.95
aae-miR-279-3p	18819	35603	26247	26889.7	36457	46577	83738	55590.7	8025	2902	1305	4077.33	3978	6790	3172	4646.67	9905.66	9150.2	9760.37	9605.41	8297.7	12868.7	10398.7	10521.7	16297.2	12427.8	8791.42	12505.5	13628.3	6885.15	9457.75	9990.39
aae-miR-12-5p	26946	36736	26981	30221	45719	42251	72526	53498.7	740	294	90	374.667	401	487	610	499.333	14183.4	9441.39	10033.3	11219.4	10405.8	11673.5	9006.4	10361.9	1502.8	1259.06	606.305	1122.72	1373.79	493.825	1818.8	1228.8
novelMiR-13799	8553	32489	24993	22011.7	47886	44076	55875	49279	524	178	241	314.333	175	323	968	488.667	4502	8349.89	9294.05	7381.98	10899	12177.7	6938.65	10005.1	1064.14	762.287	1623.55	1149.99	599.534	327.526	2886.23	1271.1
aae-miR-87-3p	23904	33783	29120	28935.7	41769	42728	63672	49389.7	2608	2010	1442	2020	1073	2639	1814	1842	12582.2	8682.45	10828.7	10697.8	9506.73	11805.3	7906.89	9739.63	5296.34	8607.84	9714.35	7872.85	3676	2675.98	5408.69	3920.22
aae-miR-100-3p	16691	35323	24616	25543.3	40102	35371	72743	49405.3	893	389	235	505.667	578	573	626	592.333	8785.56	9078.24	9153.85	9005.88	9127.31	9772.62	9033.35	9311.09	1813.51	1665.9	1583.13	1687.51	1980.17	581.03	1866.51	1475.9
aae-miR-9b-5p	23999	32491	29204	28564.7	38506	36391	62355	45750.7	1427	312	284	674.333	897	2818	580	1431.67	12632.2	8350.4	10860	10614.2	8764.06	10054.4	7743.35	8853.95	2897.96	1336.14	1913.23	2049.11	3073.04	2857.49	1729.35	2553.29
aae-miR-2945-3p	19612	29785	22638	24011.7	34060	32610	53486	40052	2355	1070	593	1339.33	955	3029	1410	1798	10323.1	7654.94	8418.3	8798.77	7752.14	9009.79	6641.98	7801.3	4782.55	4582.28	3994.88	4453.24	3271.74	3071.45	4204.11	3515.77
aae-miR-276-1-3p	15484	27478	18997	20653	29666	26132	69904	41900.7	30285	27803	14742	24276.7	33510	28440	42964	34971.3	8150.23	7062.03	7064.34	7425.53	6752.05	7219.99	8680.8	7550.95	61503	119067	99312.7	93294.1	114802	28838.6	128103	90581.3
aae-miR-277-3p	10856	20286	15664	15602	24340	23444	48912	32232	3104	3191	1301	2532	3114	2152	1485	2250.33	5714.22	5213.63	5824.91	5584.25	5539.84	6477.32	6073.97	6030.38	6303.62	13665.5	8764.47	9577.86	10668.3	2182.16	4427.73	5759.39
aae-bantam-3p	12258	21302	13297	15619	23544	25673	39422	29546.3	3972	2109	1347	2476	2700	5815	3087	3867.33	6452.18	5474.75	4944.7	5623.88	5358.67	7093.17	4895.49	5782.44	8066.37	9031.81	9074.36	8724.18	9249.95	5896.49	9204.31	8116.92
aae-miR-11894a-1	7653	22378	13646	14559	22472	16105	57369	31982	1513	331	525	789.667	738	1870	392	1000	4028.27	5751.29	5074.48	4951.35	5114.68	4449.64	7124.18	5562.83	3072.61	1417.51	3536.78	2675.63	2528.32	1896.21	1168.8	1864.44
aae-miR-252-5p	5347	13587	22376	13770	24477	20645	42312	29144.7	1757	1219	642	1206	1272	3921	1643	2278.67	2814.47	3491.95	8320.87	4875.77	5571.02	5703.99	5254.37	5509.8	3568.13	5220.38	4324.97	4371.16	4357.75	3975.95	4898.83	4410.84
aae-miR-1-3p	23363	23501	22019	22961	25955	16577	39443	27325	20952	47304	8640	25632	50804	83366	3536	45902	12297.5	6039.91	8188.12	8841.83	5907.42	4580.05	4898.1	5128.52	42549.5	202580	58205.3	101112	174050	84534.3	10543.1	89709
aae-miR-8-5p	8442	20153	12860	13818.3	15557	22379	40963	26299.7	3297	1665	701	1887.67	1484	5927	657	2689.33	4443.57	5179.45	4782.2	4801.74	3540.81	6183.07	5086.85	4936.91	6695.57	7130.38	4722.44	6182.8	5084.05	6010.06	1958.94	4351.01
aae-miR-12-3p	5512	16162	10698	10790.7	15894	18344	45355	26531	66	33	35	44.6667	54	87	56	65.6667	2901.32	4153.74	3978.22	3677.76	3617.51	5068.25	5632.26	4772.67	134.033	141.323	235.785	170.38	184.999	88.2192	166.972	146.73
aae-miR-843a	6633	9276	7901	7936.67	14694	18107	47176	26659	1433	298	2774	1501.67	1010	277	146	477.667	3491.38	2383.99	2938.11	2937.83	3344.39	5002.77	5858.39	4735.18	2910.15	1276.19	18687.7	7624.67	3460.17	280.882	435.319	1392.12
aae-miR-263a-3p	8132	14705	11521	11452.7	19030	15571	26776	20459	616	281	198	365	463	487	946	632	4280.4	3779.28	4284.27	4114.65	4331.27	4302.1	3325.09	3986.15	1250.98	1203.38	1333.87	1262.74	1586.19	493.825	2820.63	1633.55
aae-miR-125-5p	7737	12873	10803	10471	16328	14288	28075	19563.7	1858	1516	942	1438.67	1577	910	1906	1464.33	4072.48	3308.45	4017.27	3799.4	3716.29	3947.62	3486.4	3716.77	3773.24	6492.28	6345.99	5537.17	5402.66	922.752	5683	4002.8
aae-miR-214	4604	10963	7886	7817.67	13296	13777	25355	17476	894	591	985	823.333	1084	412	403	633	2423.38	2817.56	2932.54	2724.49	3026.2	3806.44	3148.63	3327.09	1815.54	2530.96	6635.67	3660.72	3713.68	417.774	1201.6	1777.69
aae-miR-11-3p	4687	10429	7330	7482	10801	10607	28141	16516.3	827	416	175	472.667	455	1383	393	743.667	2467.07	2680.32	2725.78	2624.39	2458.33	2930.6	3494.6	2961.18	1679.48	1781.52	1178.93	1546.64	1558.79	1402.38	1171.78	1377.65
aae-miR-9c-5p	7409	10804	7473	8562	12191	9708	19271	13723.3	457	129	133	239.667	401	1290	310	667	3899.84	2776.7	2778.95	3151.83	2774.7	2682.22	2393.1	2616.67	928.079	552.444	895.984	792.169	1373.79	1308.08	924.308	1202.06
aae-miR-306-5p	5939	8965	6568	7157.33	12126	9515	19427	13689.3	484	181	77	247.333	252	2317	274	947.667	3126.08	2304.06	2442.42	2624.19	2759.91	2628.89	2412.48	2600.43	982.911	775.134	518.727	758.924	863.329	2349.47	816.969	1343.26
aae-miR-998-3p	2908	6703	5191	4934	9093	8403	18854	12116.7	421	163	171	251.667	224	1250	139	537.667	1530.67	1722.71	1930.36	1727.91	2069.59	2321.66	2341.32	2244.19	854.97	698.049	1151.98	901.666	767.403	1267.52	414.448	816.456
aae-miR-999-3p	5043	8641	8814	7499.33	10556	7281	17915	11917.3	357	124	37	172.667	337	1576	177	696.667	2654.46	2220.79	3277.63	2717.63	2402.57	2011.66	2224.71	2212.98	724.998	531.031	249.259	501.763	1154.53	1598.09	527.75	1093.46
aae-miR-275-3p	2134	4630	3745	3503	5494	7502	26538	13178	445	1176	779	800	754	819	1352	975	1123.26	1189.94	1392.64	1235.28	1250.45	2072.72	3295.53	2206.23	903.709	5036.23	5247.91	3729.28	2583.13	830.477	4031.17	2481.59
aae-miR-10-5p	435	1068	12436	4646.33	16523	1062	9109	8898	808	976	664	816	1031	16287	1460	6259.33	228.969	274.483	4624.53	1709.33	3760.68	293.419	1131.17	1728.42	1640.89	4179.73	4473.18	3431.27	3532.11	16515.2	4353.19	8133.51
aae-miR-375-5p	3681	6677	4602	4986.67	6976	6499	12177	8550.67	1	3	0	1.33333	1	27	0	9.33333	1937.55	1716.03	1711.33	1788.3	1587.75	1795.6	1512.16	1631.84	2.03081	12.8475	0	4.95944	3.42591	27.3784	0	10.2681
aae-miR-71-5p	2405	4341	6651	4465.67	8480	5499	11184	8387.67	1134	1180	450	921.333	733	7652	1315	3233.33	1265.91	1115.67	2473.28	1618.28	1930.07	1519.31	1388.85	1612.74	2302.94	5053.36	3031.52	3462.61	2511.19	7759.23	3920.85	4730.43
novelMiR-12744	4296	8033	5985	6104.67	8048	5768	9357	7724.33	622	218	134	324.667	249	1042	347	546	2261.26	2064.53	2225.62	2183.81	1831.74	1593.64	1161.97	1529.12	1263.16	933.587	902.721	1033.16	853.051	1056.6	1034.63	981.427
aae-miR-2a-3p	2693	5471	3255	3806.33	6405	4679	11885	7656.33	724	564	195	494.333	477	3290	664	1477	1417.5	1406.08	1210.42	1344.67	1457.79	1292.76	1475.9	1408.82	1470.3	2415.33	1313.66	1733.1	1634.16	3336.11	1979.81	2316.69
aae-miR-283-5p	3326	8167	2205	4566	5394	4315	13950	7886.33	102	28	6	45.3333	66	831	95	330.667	1750.69	2098.97	819.965	1556.54	1227.69	1192.19	1732.33	1384.07	207.142	119.91	40.4203	122.491	226.11	842.645	283.256	450.67
aae-miR-11-5p	2247	4882	3239	3456	5523	5373	10925	7273.67	104	38	54	65.3333	63	429	82	191.333	1182.74	1254.71	1204.47	1213.97	1257.05	1484.5	1356.68	1366.08	211.204	162.735	363.783	245.907	215.832	435.012	244.494	298.446
aae-miR-7-5p	1619	9071	8513	6401	9856	2268	8188	6770.67	55313	21266	7474	28017.7	19807	27013	5869	17563	852.185	2331.31	3165.7	2116.4	2243.25	626.624	1016.8	1295.56	112330	91071.8	50350.3	84584	67856.9	27391.6	17499.2	37582.6
aae-miR-278-3p	2142	4195	4638	3658.33	6520	2747	8735	6000.67	629	287	227	381	346	697	693	578.667	1127.47	1078.14	1724.71	1310.11	1483.97	758.966	1084.73	1109.22	1277.38	1229.08	1529.24	1345.23	1185.36	706.768	2066.27	1319.47
novelMiR-10860	2684	3190	2814	2896	5084	4141	6056	5093.67	299	163	84	182	88	504	164	252	1412.76	819.851	1046.43	1093.02	1157.13	1144.11	752.044	1017.76	607.211	698.049	565.885	623.715	301.48	511.063	488.989	433.844
aae-miR-13-5p	2280	4391	2825	3165.33	3957	3603	7632	5064	166	64	59	96.3333	170	285	294	249.667	1200.11	1128.52	1050.52	1126.38	900.623	995.47	947.754	947.949	337.114	274.081	397.467	336.22	582.404	288.994	876.601	582.667
aae-miR-1889-3p	1106	2918	1849	1957.67	3217	2956	7526	4566.33	18	11	0	9.66667	17	15	8	13.3333	582.16	749.945	687.58	673.228	732.197	816.711	934.591	827.833	36.5545	47.1076	0	27.8874	58.2404	15.2102	23.8531	32.4346
aae-miR-9a-1-5p	4006	5405	1126	3512.33	4619	1723	7442	4594.67	3114	875	1130	1706.33	1965	14343	1832	6046.67	2108.62	1389.12	418.721	1305.49	1051.3	476.046	924.16	817.167	6323.93	3747.2	7612.49	5894.54	6731.91	14544	5462.36	8912.76
aae-miR-71-3p	1078	3844	2458	2460	3365	2681	7560	4535.33	509	422	330	420.333	445	1031	556	677.333	567.421	987.933	914.047	823.134	765.882	740.731	938.813	815.142	1033.68	1807.22	2223.12	1688.01	1524.53	1045.45	1657.79	1409.26
aae-miR-13-3p	1160	2612	1745	1839	3483	2866	6093	4147.33	516	383	189	362.667	328	1294	318	646.667	610.583	671.301	648.906	643.597	792.739	791.845	756.639	780.408	1047.9	1640.2	1273.24	1320.45	1123.7	1312.13	948.161	1128
aae-miR-263b-5p	657	1034	6254	2648.33	5075	1233	5941	4083	6765	10240	5750	7585	10081	11234	10348	10554.3	345.822	265.745	2325.65	979.072	1155.08	340.665	737.763	744.503	13738.4	43852.9	38736.1	32109.1	34536.6	11391.4	30854	25594
aae-miR-981-3p	1190	2430	1331	1650.33	2246	2338	6884	3822.67	65	145	44	84.6667	3	493	54	183.333	626.374	624.526	494.954	581.951	511.195	645.964	854.867	670.675	132.002	620.964	296.416	349.794	10.2777	499.909	161.008	223.732
aae-miR-988-3p	398	1887	1241	1175.33	1538	1925	4432	2631.67	214	258	141	204.333	228	292	423	314.333	209.493	484.971	461.486	385.317	350.053	531.857	550.373	477.427	434.593	1104.89	949.878	829.786	781.107	296.092	1261.23	779.477
aae-miR-10-3p	226	474	3203	1301	4229	279	3045	2517.67	172	257	223	217.333	327	3044	353	1241.33	118.958	121.821	1191.09	477.289	962.531	77.0847	378.133	472.583	349.299	1100.6	1502.29	984.064	1120.27	3086.66	1052.52	1753.15
novelMiR-13998	469	956	630	685	2195	1918	2821	2311.33	3	1	0	1.33333	5	0	25	10	246.865	245.698	234.276	242.28	499.587	529.923	350.316	459.942	6.09242	4.28251	0	3.45831	17.1295	0	74.5409	30.5568
aae-bantam-5p	550	1502	916	989.333	1888	1559	3459	2302	129	53	29	70.3333	83	116	153	117.333	289.501	386.024	340.629	338.718	429.713	430.735	429.544	429.998	261.974	226.973	195.365	228.104	284.35	117.626	456.191	286.055
aae-miR-1891-2-5p	2144	1787	1213	1714.67	146	1508	6451	2701.67	34780	40070	9580	28143.3	29997	60474	97617	62696	1128.53	459.271	451.074	679.623	33.23	416.644	801.096	416.99	70631.5	171600	64537.8	102256	102767	61321.5	291058	151716
aae-miR-34-3p	340	1902	1265	1169	1495	1783	2955	2077.67	210	154	137	167	491	462	483	478.667	178.964	488.826	470.411	379.4	340.266	492.624	366.957	399.949	426.469	659.506	922.931	669.636	1682.12	468.474	1440.13	1196.91
aae-miR-305-5p	347	1113	755	738.333	1056	1172	3156	1794.67	139	139	57	111.667	139	166	222	175.667	182.649	286.048	280.759	249.819	240.348	323.811	391.917	318.692	282.282	595.269	383.993	420.515	476.201	168.326	661.924	435.484
aae-miR-957-3p	48	45	2299	797.333	2712	97	1631	1480	143	33	28	68	7	503	116	208.667	25.2655	11.5653	854.92	297.25	617.258	26.8	202.54	282.199	290.405	141.323	188.628	206.785	23.9813	510.049	345.87	293.3
aae-miR-927-5p	69	191	1943	734.333	2476	160	1769	1468.33	173	297	126	198.667	191	1640	88	639.667	36.3192	49.0882	722.536	269.314	563.544	44.2063	219.677	275.809	351.33	1271.91	848.827	824.021	654.348	1662.98	262.384	859.905
aae-miR-988-5p	566	574	510	550	1339	1033	1571	1314.33	94	25	27	48.6667	4	0	16	6.66667	297.923	147.522	189.652	211.699	304.76	285.407	195.089	261.752	190.896	107.063	181.891	159.95	13.7036	0	47.7062	20.4699
aae-miR-1174-3p	2187	3192	18	1799	1142	9	4177	1776	0	2	9	3.66667	13	1925	9	649	1151.16	820.365	6.69359	659.406	259.922	2.4866	518.707	260.372	0	8.56502	60.6305	23.0652	44.5368	1951.98	26.8347	674.449
aae-miR-133-3p	101	193	2153	815.667	2126	124	2103	1451	52	140	177	123	23	1914	151	696	53.1628	49.6023	800.628	301.131	483.883	34.2599	261.154	259.766	105.602	599.551	1192.4	632.518	78.7959	1940.82	450.227	823.282
aae-miR-1890-3p	574	716	571	620.333	1327	865	1725	1305.67	715	354	174	414.333	805	967	740	837.333	302.133	184.017	212.336	232.829	302.028	238.99	214.213	251.744	1452.03	1516.01	1172.19	1380.07	2757.86	980.551	2206.41	1981.61
aae-miR-317-1-5p	311	467	263	347	631	781	2855	1422.33	51	56	6	37.6667	6	25	91	40.6667	163.699	120.022	97.8008	127.174	143.617	215.782	354.539	237.979	103.571	239.82	40.4203	127.937	20.5554	25.3503	271.329	105.745
aae-miR-31-5p	464	688	561	571	840	979	1645	1154.67	422	149	121	230.667	256	2573	43	957.333	244.233	176.821	208.617	209.89	191.186	270.487	204.279	221.984	857.001	638.094	815.143	770.079	877.032	2609.06	128.21	1204.77
aae-miR-11894b-1	212	1120	475	602.333	758	756	2173	1229	23	38	56	39	40	31	33	34.6667	111.589	287.847	176.636	192.024	172.523	208.875	269.847	217.081	46.7086	162.735	377.256	195.567	137.036	31.4344	98.394	88.9549
aae-miR-11900-3p	415	845	597	619	1092	726	1297	1038.33	88	27	9	41.3333	35	78	82	65	218.441	217.171	222.004	219.205	248.542	200.586	161.064	203.397	178.711	115.628	60.6305	118.323	119.907	79.0931	244.494	147.831
aae-miR-2c	322	702	412	478.667	510	779	1787	1025.33	109	64	26	66.3333	131	286	66	161	169.489	180.419	153.209	167.706	116.077	215.229	221.913	184.406	221.358	274.081	175.155	223.531	448.794	290.008	196.788	311.863
aae-miR-10365-5p	468	732	836	678.667	963	520	1050	844.333	389	116	59	188	192	495	144	277	246.339	188.129	310.88	248.449	219.181	143.67	130.391	164.414	789.984	496.771	397.467	561.407	657.774	501.937	429.356	529.689
novelMiR-23246	273	499	416	396	211	961	1319	830.333	0	0	0	0	0	0	0	0	143.698	128.246	154.696	142.213	48.0241	265.514	163.796	159.111	0	0	0	0	0	0	0	0
aae-miR-11895-1-5p	283	405	648	445.333	499	729	1252	826.667	28	29	10	22.3333	22	109	20	50.3333	148.961	104.088	240.969	164.673	113.574	201.415	155.475	156.821	56.8626	124.193	67.3672	82.8075	75.37	110.527	59.6327	81.8434
aae-miR-305-3p	500	384	430	438	418	671	1503	864	49	83	12	48	31	112	77	73.3333	263.182	98.6905	159.902	173.925	95.1378	185.39	186.645	155.724	99.5095	355.448	80.8406	178.599	106.203	113.57	229.586	149.786
aae-miR-124-3p	41	101	839	327	1465	65	767	765.667	12	2	7	7	12	485	0	165.667	21.581	25.9577	311.996	119.845	333.438	17.9588	95.2473	148.881	24.3697	8.56502	47.157	26.6972	41.1109	491.797	0	177.636
aae-miR-2796-3p	280	252	797	443	856	390	947	731	298	171	69	179.333	225	1561	42	609.333	147.382	64.7656	296.377	169.508	194.828	107.753	117.6	140.06	605.18	732.309	464.834	600.774	770.829	1582.88	125.229	826.311
aae-miR-275-5p	229	364	297	296.667	486	455	964	635	33	26	41	33.3333	18	2	114	44.6667	120.538	93.5504	110.444	108.177	110.615	125.712	119.711	118.679	67.0166	111.345	276.206	151.522	61.6663	2.02803	339.907	134.534
aae-miR-1175-5p	1113	1870	1	994.667	713	1	1417	710.333	0	0	0	0	4	1352	0	452	585.844	480.602	0.371866	355.606	162.281	0.276289	175.965	112.841	0	0	0	0	13.7036	1370.95	0	461.55
novelMiR-23102	167	531	287	328.333	376	532	836	581.333	100	26	9	45	22	0	13	11.6667	87.9029	136.47	106.726	110.366	85.5785	146.986	103.816	112.127	203.081	111.345	60.6305	125.019	75.37	0	38.7613	38.0437
aae-miR-H-104	302	343	327	324	676	305	678	553	17	21	22	20	0	234	0	78	158.962	88.1532	121.6	122.905	153.859	84.2682	84.1952	107.441	34.5237	89.9327	148.208	90.8881	0	237.279	0	79.0931
aae-miR-137-1-3p	107	197	404	236	700	258	531	496.333	2	14	13	9.66667	11	639	0	216.667	56.321	50.6303	150.234	85.7284	159.322	71.2826	65.9405	98.8483	4.06161	59.9551	87.5774	50.5314	37.685	647.955	0	228.547
aae-miR-92a-3p	360	1057	395	604	369	246	941	518.667	632	457	268	452.333	239	7055	592	2628.67	189.491	271.656	146.887	202.678	83.9853	67.9671	116.855	89.6025	1283.47	1957.11	1805.44	1682.01	818.792	7153.87	1765.13	3245.93
novelMiR-17374	199	221	153	191	248	384	839	490.333	39	29	11	26.3333	28	86	0	38	104.747	56.7984	56.8955	72.8135	56.4454	106.095	104.188	88.9096	79.2015	124.193	74.1039	92.4994	95.9254	87.2052	0	61.0435
aae-miR-11893-1-3p	143	441	417	333.667	350	312	634	432	70	56	77	67.6667	167	245	64	158.667	75.2702	113.34	155.068	114.559	79.6609	86.2022	78.7312	81.5314	142.156	239.82	518.727	300.235	572.126	248.433	190.825	337.128
aae-miR-79-3p	53	330	201	194.667	350	237	796	461	10	4	6	6.66667	7	16	0	7.66667	27.8973	84.8122	74.7451	62.4849	79.6609	65.4805	98.8486	81.33	20.3081	17.13	40.4203	25.9528	23.9813	16.2242	0	13.4019
aae-miR-2b-5p	236	279	229	248	314	333	621	422.667	14	87	19	40	10	83	44	45.6667	124.222	71.7048	85.1573	93.6948	71.4672	92.0043	77.1168	80.1961	28.4313	372.578	127.998	176.336	34.2591	84.1631	131.192	83.2048
aae-miR-276-1-5p	74	268	95	145.667	300	327	654	427	309	155	82	182	201	238	237	225.333	38.951	68.8778	35.3273	47.7187	68.2807	90.3466	81.2148	79.9474	627.519	663.789	552.411	614.573	688.607	241.335	706.648	545.53
aae-miR-11895-1-3p	142	229	135	168.667	275	291	677	414.333	38	6	34	26	23	0	29	17.3333	74.7438	58.8545	50.2019	61.2667	62.5907	80.4001	84.071	75.6873	77.1707	25.6951	229.049	110.638	78.7959	0	86.4675	55.0878
aae-miR-315-5p	1	27	979	335.667	766	31	320	372.333	7	1	1	3	0	791	14	268.333	0.526365	6.93918	364.057	123.841	174.343	8.56496	39.7381	74.2155	14.2156	4.28251	6.73672	8.41163	0	802.085	41.7429	281.276
aae-miR-65	186	252	117	185	293	231	687	403.667	19	35	8	20.6667	9	0	0	3	97.9039	64.7656	43.5083	68.7259	66.6875	63.8228	85.3128	71.941	38.5853	149.888	53.8938	80.789	30.8332	0	0	10.2777
aae-miR-9c-3p	11	315	124	150	167	349	558	358	49	8	6	21	42	17	1	20	5.79001	80.9571	46.1114	44.2862	38.0096	96.4249	69.2934	67.9093	99.5095	34.2601	40.4203	58.0633	143.888	17.2382	2.98164	54.7027
novelMiR-13078	184	382	312	292.667	218	363	432	337.667	0	0	5	1.66667	14	0	23	12.3333	96.8511	98.1765	116.022	103.683	49.6173	100.293	53.6465	67.8523	0	0	33.6836	11.2279	47.9627	0	68.5777	38.8468
aae-miR-1000-1	1	35	285	107	632	47	305	328	141	35	39	71.6667	30	388	68	162	0.526365	8.99523	105.982	38.5011	143.845	12.9856	37.8754	64.9019	286.344	149.888	262.732	232.988	102.777	393.437	202.751	232.989
novelMiR-10576	159	76	241	158.667	337	232	416	328.333	34	14	5	17.6667	1	204	0	68.3333	83.692	19.5325	89.6197	64.2814	76.702	64.0991	51.6596	64.1536	69.0474	59.9551	33.6836	54.2287	3.42591	206.859	0	70.0949
aae-miR-190-5p	153	130	219	167.333	284	207	546	345.667	24	3	0	9	23	130	7	53.3333	80.5338	33.4109	81.4387	65.1278	64.6391	57.1919	67.8032	63.2114	48.7394	12.8475	0	20.529	78.7959	131.822	20.8715	77.163
novelMiR-21766	48	176	153	125.667	208	298	254	253.333	16	12	0	9.33333	0	0	0	0	25.2655	45.2332	56.8955	42.4647	47.3413	82.3342	31.5421	53.7392	32.4929	51.3901	0	27.961	0	0	0	0
aae-miR-125-3p	80	135	145	120	245	177	438	286.667	23	9	0	10.6667	4	1	8	4.33333	42.1092	34.6959	53.9206	43.5752	55.7626	48.9032	54.3916	53.0191	46.7086	38.5426	0	28.417	13.7036	1.01401	23.8531	12.8569
aae-miR-996-3p	78	155	53	95.3333	165	216	381	254	51	4	10	21.6667	0	60	38	32.6667	41.0565	39.836	19.7089	33.5338	37.5544	59.6785	47.3132	48.182	103.571	17.13	67.3672	62.6895	0	60.8408	113.302	58.0477
aae-miR-33-5p	187	221	141	183	133	260	272	221.667	30	0	9	13	0	0	0	0	98.4302	56.7984	52.4331	69.2206	30.2711	71.8352	33.7774	45.2946	60.9242	0	60.6305	40.5182	0	0	0	0
aae-miR-316-5p	206	226	36	156	297	54	426	259	42	124	4	56.6667	169	359	0	176	108.431	58.0835	13.3872	59.9673	67.5979	14.9196	52.9014	45.1396	85.2939	531.031	26.9469	214.424	578.978	364.031	0	314.336
novelMiR-10227	107	152	102	120.333	209	259	129	199	2	0	0	0.666667	0	0	0	0	56.321	39.065	37.9303	44.4388	47.5689	71.5589	16.0194	45.0491	4.06161	0	0	1.35387	0	0	0	0
aae-miR-87-5p	100	287	124	170.333	285	121	278	228	15	0	3	6	5	8	27	13.3333	52.6365	73.7609	46.1114	57.5029	64.8667	33.431	34.5225	44.2734	30.4621	0	20.2102	16.8908	17.1295	8.11211	80.5042	35.2486
novelMiR-8989	124	114	47	95	184	185	299	222.667	0	0	0	0	0	0	0	0	65.2692	29.2987	17.4777	37.3486	41.8788	51.1135	37.1303	43.3742	0	0	0	0	0	0	0	0
aae-miR-11917	54	112	102	89.3333	187	121	423	243.667	22	0	0	7.33333	0	0	0	0	28.4237	28.7847	37.9303	31.7129	42.5617	33.431	52.5288	42.8405	44.6778	0	0	14.8926	0	0	0	0
aae-miR-932-3p	93	86	388	189	402	60	162	208	0	0	0	0	0	63	0	21	48.9519	22.1026	144.284	71.7795	91.4962	16.5773	20.1174	42.7303	0	0	0	0	0	63.8829	0	21.2943
aae-miR-92b-3p	288	773	84	381.667	199	111	387	232.333	497	136	125	252.667	147	5180	327	1884.67	151.593	198.666	31.2367	127.165	45.2929	30.6681	48.0583	41.3398	1009.31	582.421	842.09	811.274	503.608	5252.59	974.995	2243.73
aae-miR-927-3p	3	7	232	80.6667	432	19	156	202.333	7	12	0	6.33333	23	248	0	90.3333	1.57909	1.79905	86.2729	29.8837	98.3243	5.24949	19.3723	40.982	14.2156	51.3901	0	21.8686	78.7959	251.475	0	110.09
aae-miR-1175-3p	434	368	0	267.333	142	2	723	289	0	0	0	0	0	360	0	120	228.442	94.5784	0	107.674	32.3195	0.552578	89.7833	40.8852	0	0	0	0	0	365.045	0	121.682
novelMiR-18248	85	177	156	139.333	152	157	355	221.333	2	6	0	2.66667	18	37	1	18.6667	44.741	45.4902	58.0111	49.4141	34.5956	43.3774	44.0845	40.6858	4.06161	25.6951	0	9.91889	61.6663	37.5185	2.98164	34.0555
aae-miR-279-5p	125	145	61	110.333	109	195	325	209.667	12	16	0	9.33333	30	0	17	15.6667	65.7956	37.2659	22.6838	41.9151	24.8087	53.8764	40.359	39.6814	24.3697	68.5201	0	30.9633	102.777	0	50.6878	51.155
novelMiR-14780	12	15	123	50	207	152	200	186.333	0	0	0	0	0	4	0	1.33333	6.31638	3.8551	45.7395	18.637	47.1137	41.996	24.8363	37.982	0	0	0	0	0	4.05605	0	1.35202
aae-miR-981-5p	44	206	90	113.333	82	212	255	183	5	0	3	2.66667	0	15	7	7.33333	23.1601	52.9433	33.4679	36.5238	18.6634	58.5733	31.6663	36.301	10.154	0	20.2102	10.1214	0	15.2102	20.8715	12.0272
aae-miR-190-3p	45	78	85	69.3333	143	73	356	190.667	5	0	0	1.66667	3	0	0	1	23.6864	20.0465	31.6086	25.1138	32.5471	20.1691	44.2087	32.3083	10.154	0	0	3.38468	10.2777	0	0	3.42591
novelMiR-934	74	65	103	80.6667	62	176	275	171	11	15	21	15.6667	18	29	0	15.6667	38.951	16.7054	38.3022	31.3195	14.1114	48.6269	34.15	32.2961	22.3389	64.2376	141.471	76.0159	61.6663	29.4064	0	30.3576
aae-miR-252-3p	75	168	94	112.333	73	191	200	154.667	38	7	0	15	6	20	9	11.6667	39.4774	43.1771	34.9554	39.2033	16.615	52.7712	24.8363	31.4075	77.1707	29.9776	0	35.7161	20.5554	20.2803	26.8347	22.5568
aae-miR-993-3p	0	13	216	76.3333	342	1	95	146	0	8	0	2.66667	0	106	0	35.3333	0	3.34109	80.3231	27.888	77.84	0.276289	11.7973	29.9712	0	34.2601	0	11.42	0	107.485	0	35.8285
aae-miR-2b-3p	6	173	73	84	78	99	237	138	8	3	13	8	21	33	17	23.6667	3.15819	44.4621	27.1462	24.9222	17.753	27.3526	29.4311	24.8456	16.2465	12.8475	87.5774	38.8905	71.944	33.4625	50.6878	52.0314
aae-miR-932-5p	2	9	33	14.6667	196	34	120	116.667	0	8	0	2.66667	0	5	14	6.33333	1.05273	2.31306	12.2716	5.21246	44.6101	9.39383	14.9018	22.9686	0	34.2601	0	11.42	0	5.07007	41.7429	15.6043
novelMiR-9982	7	79	40	42	65	94	225	128	2	13	0	5	0	0	0	0	3.68455	20.3035	14.8746	12.9542	14.7942	25.9712	27.9409	22.9021	4.06161	55.6726	0	19.9114	0	0	0	0
novelMiR-977	8	168	97	91	38	121	180	113	0	0	0	0	0	0	0	0	4.21092	43.1771	36.071	27.8197	8.64889	33.431	22.3527	21.4775	0	0	0	0	0	0	0	0
novelMiR-7670	7	0	48	18.3333	136	43	164	114.333	13	0	0	4.33333	9	24	0	11	3.68455	0	17.8496	7.17804	30.9539	11.8804	20.3658	21.0667	26.4005	0	0	8.80016	30.8332	24.3363	0	18.3898
aae-miR-14-5p	80	10	0	30	151	47	111	103	7	8	0	5	0	0	0	0	42.1092	2.57007	0	14.8931	34.368	12.9856	13.7842	20.3792	14.2156	34.2601	0	16.1586	0	0	0	0
aae-miR-2941-1-3p	1752	95	55	634	73	86	166	108.333	305	29	18	117.333	77	61	34	57.3333	922.191	24.4156	20.4526	322.353	16.615	23.7609	20.6142	20.33	619.396	124.193	121.261	288.283	263.795	61.8548	101.376	142.342
aae-miR-2946-3p	1140	59	34	411	45	104	151	100	195	3	10	69.3333	0	217	23	80	600.056	15.1634	12.6434	209.288	10.2421	28.7341	18.7514	19.2425	396.007	12.8475	67.3672	158.741	0	220.041	68.5777	96.2062
aae-miR-998-5p	76	91	53	73.3333	14	71	223	102.667	2	0	0	0.666667	0	7	0	2.33333	40.0037	23.3876	19.7089	27.7001	3.18643	19.6165	27.6925	16.8318	4.06161	0	0	1.35387	0	7.0981	0	2.36603
aae-miR-H-65	0	26	147	57.6667	148	12	106	88.6667	3	10	15	9.33333	16	83	14	37.6667	0	6.68217	54.6643	20.4488	33.6852	3.31547	13.1633	16.7213	6.09242	42.8251	101.051	49.9894	54.8145	84.1631	41.7429	60.2402
aae-miR-33-3p	5	7	37	16.3333	59	31	224	104.667	0	0	0	0	0	0	0	0	2.63182	1.79905	13.759	6.0633	13.4285	8.56496	27.8167	16.6034	0	0	0	0	0	0	0	0
aae-miR-307-3p	19	48	33	33.3333	68	53	143	88	3	3	0	2	23	0	0	7.66667	10.0009	12.3363	12.2716	11.5363	15.477	14.6433	17.758	15.9594	6.09242	12.8475	0	6.31332	78.7959	0	0	26.2653
aae-miR-277-5p	0	11	16	9	88	59	84	77	29	7	0	12	0	0	0	0	0	2.82707	5.94986	2.92564	20.029	16.3011	10.4313	15.5871	58.8934	29.9776	0	29.6237	0	0	0	0
novelMiR-15636	0	32	105	45.6667	30	95	102	75.6667	0	0	0	0	0	0	0	0	0	8.22421	39.0459	15.7567	6.82807	26.2475	12.6665	15.2474	0	0	0	0	0	0	0	0
novelMiR-7651	70	64	87	73.6667	48	20	224	97.3333	0	4	0	1.33333	44	12	0	18.6667	36.8455	16.4484	32.3523	28.5488	10.9249	5.52578	27.8167	14.7558	0	17.13	0	5.71001	150.74	12.1682	0	54.3027
novelMiR-706	39	45	0	28	72	60	88	73.3333	3	0	0	1	0	0	21	7	20.5282	11.5653	0	10.6978	16.3874	16.5773	10.928	14.6309	6.09242	0	0	2.03081	0	0	62.6144	20.8715
aae-miR-965-3p	8	76	19	34.3333	59	19	200	92.6667	2	1	1	1.33333	0	0	60	20	4.21092	19.5325	7.06545	10.2696	13.4285	5.24949	24.8363	14.5048	4.06161	4.28251	6.73672	5.02695	0	0	178.898	59.6327
aae-miR-92a-5p	16	96	44	52	34	62	146	80.6667	13	58	10	27	8	136	16	53.3333	8.42184	24.6726	16.3621	16.4855	7.73848	17.1299	18.1305	14.333	26.4005	248.386	67.3672	114.051	27.4073	137.906	47.7062	71.0064
aae-miR-2a-5p	74	55	16	48.3333	50	69	95	71.3333	8	0	1	3	0	64	0	21.3333	38.951	14.1354	5.94986	19.6787	11.3801	19.064	11.7973	14.0804	16.2465	0	6.73672	7.66106	0	64.8969	0	21.6323
novelMiR-4477	25	0	0	8.33333	40	60	112	70.6667	0	0	0	0	0	0	0	0	13.1591	0	0	4.38637	9.1041	16.5773	13.9083	13.1966	0	0	0	0	0	0	0	0
aae-miR-193-5p	0	0	0	0	17	0	264	93.6667	3	0	3	2	5	0	0	1.66667	0	0	0	0	3.86924	0	32.784	12.2177	6.09242	0	20.2102	8.76753	17.1295	0	0	5.70985
aae-miR-2943-1-5p	16	2	22	13.3333	40	45	98	61	0	0	0	0	16	280	0	98.6667	8.42184	0.514013	8.18105	5.70563	9.1041	12.433	12.1698	11.2356	0	0	0	0	54.8145	283.924	0	112.913
aae-miR-184-5p	5	19	30	18	10	32	167	69.6667	16	11	3	10	23	0	62	28.3333	2.63182	4.88312	11.156	6.22364	2.27602	8.84125	20.7383	10.6185	32.4929	47.1076	20.2102	33.2702	78.7959	0	184.862	87.8858
novelMiR-3872	45	30	0	25	48	32	97	59	1	0	0	0.333333	20	0	0	6.66667	23.6864	7.7102	0	10.4655	10.9249	8.84125	12.0456	10.6039	2.03081	0	0	0.676936	68.5181	0	0	22.8394
novelMiR-20136	11	94	3	36	33	61	59	51	13	2	0	5	0	266	0	88.6667	5.79001	24.1586	1.1156	10.3547	7.51088	16.8536	7.32672	10.5637	26.4005	8.56502	0	11.6552	0	269.728	0	89.9092
aae-miR-989-3p	387	22	23	144	77	33	38	49.3333	2218	23	53	764.667	166	269	0	145	203.703	5.65414	8.55292	72.6368	17.5254	9.11754	4.7189	10.4539	4504.33	98.4977	357.046	1653.29	568.701	272.77	0	280.49
aae-miR-31-3p	0	16	3	6.33333	46	50	53	49.6667	12	0	1	4.33333	7	18	0	8.33333	0	4.1121	1.1156	1.74257	10.4697	13.8145	6.58163	10.2886	24.3697	0	6.73672	10.3688	23.9813	18.2522	0	14.0779
novelMiR-23326	8	15	0	7.66667	54	55	21	43.3333	0	0	0	0	0	0	0	0	4.21092	3.8551	0	2.68867	12.2905	15.1959	2.60781	10.0314	0	0	0	0	0	0	0	0
aae-miR-9b-3p	13	22	26	20.3333	2	65	85	50.6667	0	0	0	0	0	0	0	0	6.84274	5.65414	9.66852	7.38847	0.455205	17.9588	10.5554	9.65648	0	0	0	0	0	0	0	0
aae-miR-109	55	90	17	54	30	26	120	58.6667	12	15	15	14	0	0	11	3.66667	28.9501	23.1306	6.32172	19.4675	6.82807	7.18352	14.9018	9.6378	24.3697	64.2376	101.051	63.2194	0	0	32.798	10.9327
aae-miR-1891-2-3p	25	19	6	16.6667	0	5	216	73.6667	566	969	134	556.333	474	915	2195	1194.67	13.1591	4.88312	2.2312	6.75781	0	1.38145	26.8232	9.40156	1149.44	4149.75	902.721	2067.3	1623.88	927.823	6544.69	3032.13
novelMiR-11632	4	0	0	1.33333	13	66	51	43.3333	0	0	0	0	0	0	0	0	2.10546	0	0	0.70182	2.95883	18.2351	6.33326	9.17573	0	0	0	0	0	0	0	0
aae-miR-308-3p	0	21	2	7.66667	57	29	47	44.3333	0	0	0	0	0	0	0	0	0	5.39714	0.743732	2.04696	12.9733	8.01239	5.83654	8.94075	0	0	0	0	0	0	0	0
aae-miR-999-5p	5	0	5	3.33333	37	30	73	46.6667	0	0	0	0	0	0	0	0	2.63182	0	1.85933	1.49705	8.42129	8.28867	9.06526	8.59174	0	0	0	0	0	0	0	0
aae-miR-N010-3p	26	6	39	23.6667	42	31	52	41.6667	2	0	0	0.666667	0	0	0	0	13.6855	1.54204	14.5028	9.9101	9.5593	8.56496	6.45745	8.1939	4.06161	0	0	1.35387	0	0	0	0
aae-miR-137-1-5p	5	0	1	2	48	30	39	39	0	10	0	3.33333	0	0	0	0	2.63182	0	0.371866	1.00123	10.9249	8.28867	4.84308	8.01889	0	42.8251	0	14.275	0	0	0	0
aae-miR-11911-3p	0	0	8	2.66667	4	52	60	38.6667	0	0	0	0	0	0	0	0	0	0	2.97493	0.991643	0.91041	14.367	7.4509	7.57612	0	0	0	0	0	0	0	0
aae-miR-7-3p	0	25	10	11.6667	41	28	44	37.6667	18	1	13	10.6667	3	0	0	1	0	6.42516	3.71866	3.38127	9.3317	7.7361	5.46399	7.5106	36.5545	4.28251	87.5774	42.8048	10.2777	0	0	3.42591
aae-miR-2945-5p	0	39	39	26	22	35	54	37	0	0	0	0	0	0	0	0	0	10.0233	14.5028	8.17534	5.00725	9.67012	6.70581	7.12773	0	0	0	0	0	0	0	0
novelMiR-12697	3	52	6	20.3333	14	49	28	30.3333	11	0	0	3.66667	0	0	0	0	1.57909	13.3643	2.2312	5.72488	3.18643	13.5382	3.47709	6.7339	22.3389	0	0	7.44629	0	0	0	0
novelMiR-14412	37	55	4	32	21	23	61	35	0	0	2	0.666667	0	15	0	5	19.4755	14.1354	1.48746	11.6994	4.77965	6.35465	7.57508	6.23646	0	0	13.4734	4.49115	0	15.2102	0	5.07007
aae-miR-929-1-5p	0	0	4	1.33333	31	31	23	28.3333	11	0	0	3.66667	0	0	0	0	0	0	1.48746	0.495821	7.05568	8.56496	2.85618	6.15894	22.3389	0	0	7.44629	0	0	0	0
aae-miR-11924	0	0	0	0	51	13	26	30	2	4	0	2	0	0	0	0	0	0	0	0	11.6077	3.59176	3.22872	6.14274	4.06161	17.13	0	7.06388	0	0	0	0
aae-miR-new12-3p	1441	28	6	491.667	0	62	7	23	116	9	0	41.6667	0	1183	1	394.667	758.492	7.19618	2.2312	255.973	0	17.1299	0.869272	5.99973	235.574	38.5426	0	91.3721	0	1199.58	2.98164	400.853
aae-miR-11900-5p	8	43	41	30.6667	33	7	61	33.6667	0	0	0	0	0	0	0	0	4.21092	11.0513	15.2465	10.1696	7.51088	1.93402	7.57508	5.67333	0	0	0	0	0	0	0	0
aae-miR-993-5p	0	0	112	37.3333	27	0	83	36.6667	0	1	0	0.333333	8	49	0	19	0	0	41.649	13.883	6.14527	0	10.3071	5.48411	0	4.28251	0	1.4275	27.4073	49.6867	0	25.698
aae-let-7-3p	5	20	30	18.3333	31	14	44	29.6667	0	0	0	0	0	0	0	0	2.63182	5.14013	11.156	6.30931	7.05568	3.86805	5.46399	5.46257	0	0	0	0	0	0	0	0
aae-miR-219-3p	0	9	39	16	44	15	14	24.3333	3	0	0	1	0	1	0	0.333333	0	2.31306	14.5028	5.60528	10.0145	4.14434	1.73854	5.29913	6.09242	0	0	2.03081	0	1.01401	0	0.338005
novelMiR-3875	14	0	83	32.3333	32	8	48	29.3333	3	17	3	7.66667	0	104	38	47.3333	7.36911	0	30.8649	12.7447	7.28328	2.21031	5.96072	5.15144	6.09242	72.8026	20.2102	33.0351	0	105.457	113.302	72.9199
novelMiR-126	13	0	2	5	34	16	23	24.3333	0	0	0	0	0	0	0	0	6.84274	0	0.743732	2.52883	7.73848	4.42063	2.85618	5.0051	0	0	0	0	0	0	0	0
novelMiR-218	34	0	0	11.3333	55	0	19	24.6667	0	0	0	0	0	0	0	0	17.8964	0	0	5.96547	12.5181	0	2.35945	4.9592	0	0	0	0	0	0	0	0
aae-miR-3	31	83	17	43.6667	19	19	42	26.6667	143	520	13	225.333	184	121	31	112	16.3173	21.3315	6.32172	14.6569	4.32445	5.24949	5.21563	4.92986	290.405	2226.9	87.5774	868.296	630.367	122.696	92.4308	281.831
aae-miR-9a-1-3p	6	0	13	6.33333	0	39	27	22	2	8	7	5.66667	0	8	4	4	3.15819	0	4.83426	2.66415	0	10.7753	3.3529	4.70939	4.06161	34.2601	47.157	28.4929	0	8.11211	11.9265	6.67955
novelMiR-8633	0	24	0	8	32	15	21	22.6667	0	0	0	0	7	0	0	2.33333	0	6.16816	0	2.05605	7.28328	4.14434	2.60781	4.67848	0	0	0	0	23.9813	0	0	7.99378
aae-miR-2942-3p	74	58	0	44	14	0	85	33	0	0	0	0	0	289	0	96.3333	38.951	14.9064	0	17.9525	3.18643	0	10.5554	4.58063	0	0	0	0	0	293.05	0	97.6833
aae-miR-957-5p	0	0	152	50.6667	46	0	25	23.6667	0	6	0	2	0	37	0	12.3333	0	0	56.5236	18.8412	10.4697	0	3.10454	4.52475	0	25.6951	0	8.56502	0	37.5185	0	12.5062
novelMiR-24450	0	0	13	4.33333	33	20	0	17.6667	0	0	0	0	0	0	0	0	0	0	4.83426	1.61142	7.51088	5.52578	0	4.34555	0	0	0	0	0	0	0	0
novelMiR-15539	0	158	0	52.6667	11	13	54	26	0	0	0	0	0	0	0	0	0	40.607	0	13.5357	2.50363	3.59176	6.70581	4.26707	0	0	0	0	0	0	0	0
aae-miR-2765	4	0	0	1.33333	30	2	39	23.6667	9	0	0	3	0	0	18	6	2.10546	0	0	0.70182	6.82807	0.552578	4.84308	4.07458	18.2773	0	0	6.09242	0	0	53.6695	17.8898
aae-miR-359	69	0	3	24	36	0	31	22.3333	83	42	71	65.3333	19	10	19	16	36.3192	0	1.1156	12.4783	8.19369	0	3.84963	4.01444	168.557	179.865	478.307	275.577	65.0922	10.1401	56.6511	43.9612
novelMiR-20581	0	1	0	0.333333	28	15	9	17.3333	0	0	0	0	0	0	0	0	0	0.257007	0	0.0856688	6.37287	4.14434	1.11763	3.87828	0	0	0	0	0	0	0	0
novelMiR-18921	2	12	1	5	0	35	12	15.6667	0	0	0	0	0	0	0	0	1.05273	3.08408	0.371866	1.50289	0	9.67012	1.49018	3.7201	0	0	0	0	0	0	0	0
aae-miR-278-5p	4	0	8	4	29	9	15	17.6667	0	0	8	2.66667	0	0	0	0	2.10546	0	2.97493	1.69346	6.60047	2.4866	1.86272	3.64993	0	0	53.8938	17.9646	0	0	0	0
aae-miR-285-3p	0	59	33	30.6667	0	26	30	18.6667	262	4	0	88.6667	0	0	0	0	0	15.1634	12.2716	9.14499	0	7.18352	3.72545	3.63632	532.071	17.13	0	183.067	0	0	0	0
aae-miR-79-5p	15	58	9	27.3333	11	18	27	18.6667	0	2	0	0.666667	0	0	0	0	7.89547	14.9064	3.34679	8.71622	2.50363	4.9732	3.3529	3.60991	0	8.56502	0	2.85501	0	0	0	0
novelMiR-16376	0	39	0	13	0	24	32	18.6667	0	0	0	0	0	0	0	0	0	10.0233	0	3.34109	0	6.63094	3.97381	3.53492	0	0	0	0	0	0	0	0
aae-miR-980-5p	0	0	12	4	0	7	69	25.3333	1	8	0	3	1	0	0	0.333333	0	0	4.46239	1.48746	0	1.93402	8.56853	3.50085	2.03081	34.2601	0	12.097	3.42591	0	0	1.14197
aae-miR-980-3p	46	0	7	17.6667	1	27	17	15	4	0	3	2.33333	5	5	6	5.33333	24.2128	0	2.60306	8.93861	0.227602	7.45981	2.11109	3.26617	8.12323	0	20.2102	9.44446	17.1295	5.07007	17.8898	13.3631
novelMiR-1995	0	0	0	0	15	22	2	13	0	0	0	0	0	10	0	3.33333	0	0	0	0	3.41404	6.07836	0.248363	3.24692	0	0	0	0	0	10.1401	0	3.38005
aae-miR-283-3p	0	0	8	2.66667	11	13	25	16.3333	0	0	0	0	0	0	0	0	0	0	2.97493	0.991643	2.50363	3.59176	3.10454	3.06664	0	0	0	0	0	0	0	0

## Sheet: mature_all_208
ID	G1	G2	G3	G mean counts	GCK1	GCK2	GCK3	GCK mean counts	S1	S2	S3	S mean counts	SCK1	SCK2	SCK3	SCK mean counts	G1	G2	G3	G mean cpm	GCK1	GCK2	GCK3	GCK mean cpm	S1	S2	S3	S mean cpm	SCK1	SCK2	SCK3	SCK mean cpm
aae-bantam-3p	12258	21302	13297	15619	23544	25673	39422	29546.3	3972	2109	1347	2476	2700	5815	3087	3867.33	6452.18	5474.75	4944.7	5623.88	5358.67	7093.17	4895.49	5782.44	8066.37	9031.81	9074.36	8724.18	9249.95	5896.49	9204.31	8116.92
aae-bantam-5p	550	1502	916	989.333	1888	1559	3459	2302	129	53	29	70.3333	83	116	153	117.333	289.501	386.024	340.629	338.718	429.713	430.735	429.544	429.998	261.974	226.973	195.365	228.104	284.35	117.626	456.191	286.055
aae-let-7-3p	5	20	30	18.3333	31	14	44	29.6667	0	0	0	0	0	0	0	0	2.63182	5.14013	11.156	6.30931	7.05568	3.86805	5.46399	5.46257	0	0	0	0	0	0	0	0
aae-let-7-5p	113070	147530	165216	141939	208946	143504	245371	199274	17002	9031	5289	10440.7	10751	8650	9625	9675.33	59516.1	37916.2	61438.2	52956.8	47556.6	39648.6	30470.6	39225.3	34527.8	38675.3	35630.5	36277.9	36831.9	8771.22	28698.3	24767.1
aae-miR-1-3p	23363	23501	22019	22961	25955	16577	39443	27325	20952	47304	8640	25632	50804	83366	3536	45902	12297.5	6039.91	8188.12	8841.83	5907.42	4580.05	4898.1	5128.52	42549.5	202580	58205.3	101112	174050	84534.3	10543.1	89709
aae-miR-10-3p	226	474	3203	1301	4229	279	3045	2517.67	172	257	223	217.333	327	3044	353	1241.33	118.958	121.821	1191.09	477.289	962.531	77.0847	378.133	472.583	349.299	1100.6	1502.29	984.064	1120.27	3086.66	1052.52	1753.15
aae-miR-10-5p	435	1068	12436	4646.33	16523	1062	9109	8898	808	976	664	816	1031	16287	1460	6259.33	228.969	274.483	4624.53	1709.33	3760.68	293.419	1131.17	1728.42	1640.89	4179.73	4473.18	3431.27	3532.11	16515.2	4353.19	8133.51
aae-miR-100-3p	16691	35323	24616	25543.3	40102	35371	72743	49405.3	893	389	235	505.667	578	573	626	592.333	8785.56	9078.24	9153.85	9005.88	9127.31	9772.62	9033.35	9311.09	1813.51	1665.9	1583.13	1687.51	1980.17	581.03	1866.51	1475.9
aae-miR-100-5p	32875	53290	37467	41210.7	60809	49279	123492	77860	5594	4116	2042	3917.33	3431	3487	4754	3890.67	17304.2	13695.9	13932.7	14977.6	13840.3	13615.3	15335.4	14263.7	11360.3	17626.8	13756.4	14247.8	11754.3	3535.87	14174.7	9821.62
aae-miR-1000-1	1	35	285	107	632	47	305	328	141	35	39	71.6667	30	388	68	162	0.526365	8.99523	105.982	38.5011	143.845	12.9856	37.8754	64.9019	286.344	149.888	262.732	232.988	102.777	393.437	202.751	232.989
aae-miR-10365-5p	468	732	836	678.667	963	520	1050	844.333	389	116	59	188	192	495	144	277	246.339	188.129	310.88	248.449	219.181	143.67	130.391	164.414	789.984	496.771	397.467	561.407	657.774	501.937	429.356	529.689
aae-miR-109	55	90	17	54	30	26	120	58.6667	12	15	15	14	0	0	11	3.66667	28.9501	23.1306	6.32172	19.4675	6.82807	7.18352	14.9018	9.6378	24.3697	64.2376	101.051	63.2194	0	0	32.798	10.9327
aae-miR-11-3p	4687	10429	7330	7482	10801	10607	28141	16516.3	827	416	175	472.667	455	1383	393	743.667	2467.07	2680.32	2725.78	2624.39	2458.33	2930.6	3494.6	2961.18	1679.48	1781.52	1178.93	1546.64	1558.79	1402.38	1171.78	1377.65
aae-miR-11-5p	2247	4882	3239	3456	5523	5373	10925	7273.67	104	38	54	65.3333	63	429	82	191.333	1182.74	1254.71	1204.47	1213.97	1257.05	1484.5	1356.68	1366.08	211.204	162.735	363.783	245.907	215.832	435.012	244.494	298.446
aae-miR-1174-3p	2187	3192	18	1799	1142	9	4177	1776	0	2	9	3.66667	13	1925	9	649	1151.16	820.365	6.69359	659.406	259.922	2.4866	518.707	260.372	0	8.56502	60.6305	23.0652	44.5368	1951.98	26.8347	674.449
aae-miR-1175-3p	434	368	0	267.333	142	2	723	289	0	0	0	0	0	360	0	120	228.442	94.5784	0	107.674	32.3195	0.552578	89.7833	40.8852	0	0	0	0	0	365.045	0	121.682
aae-miR-1175-5p	1113	1870	1	994.667	713	1	1417	710.333	0	0	0	0	4	1352	0	452	585.844	480.602	0.371866	355.606	162.281	0.276289	175.965	112.841	0	0	0	0	13.7036	1370.95	0	461.55
aae-miR-11893-1-3p	143	441	417	333.667	350	312	634	432	70	56	77	67.6667	167	245	64	158.667	75.2702	113.34	155.068	114.559	79.6609	86.2022	78.7312	81.5314	142.156	239.82	518.727	300.235	572.126	248.433	190.825	337.128
aae-miR-11893-1-5p	0	0	0	0	0	15	24	13	3	0	0	1	0	1	12	4.33333	0	0	0	0	0	4.14434	2.98036	2.3749	6.09242	0	0	2.03081	0	1.01401	35.7796	12.2646
aae-miR-11894a-1	7653	22378	13646	14559	22472	16105	57369	31982	1513	331	525	789.667	738	1870	392	1000	4028.27	5751.29	5074.48	4951.35	5114.68	4449.64	7124.18	5562.83	3072.61	1417.51	3536.78	2675.63	2528.32	1896.21	1168.8	1864.44
aae-miR-11894b-1	212	1120	475	602.333	758	756	2173	1229	23	38	56	39	40	31	33	34.6667	111.589	287.847	176.636	192.024	172.523	208.875	269.847	217.081	46.7086	162.735	377.256	195.567	137.036	31.4344	98.394	88.9549
aae-miR-11895-1-3p	142	229	135	168.667	275	291	677	414.333	38	6	34	26	23	0	29	17.3333	74.7438	58.8545	50.2019	61.2667	62.5907	80.4001	84.071	75.6873	77.1707	25.6951	229.049	110.638	78.7959	0	86.4675	55.0878
aae-miR-11895-1-5p	283	405	648	445.333	499	729	1252	826.667	28	29	10	22.3333	22	109	20	50.3333	148.961	104.088	240.969	164.673	113.574	201.415	155.475	156.821	56.8626	124.193	67.3672	82.8075	75.37	110.527	59.6327	81.8434
aae-miR-11897a/b-3p	29	30	16	25	0	2	24	8.66667	0	0	0	0	0	0	0	0	15.2646	7.7102	5.94986	9.64154	0	0.552578	2.98036	1.17765	0	0	0	0	0	0	0	0
aae-miR-11900-3p	415	845	597	619	1092	726	1297	1038.33	88	27	9	41.3333	35	78	82	65	218.441	217.171	222.004	219.205	248.542	200.586	161.064	203.397	178.711	115.628	60.6305	118.323	119.907	79.0931	244.494	147.831
aae-miR-11900-5p	8	43	41	30.6667	33	7	61	33.6667	0	0	0	0	0	0	0	0	4.21092	11.0513	15.2465	10.1696	7.51088	1.93402	7.57508	5.67333	0	0	0	0	0	0	0	0
aae-miR-11911-3p	0	0	8	2.66667	4	52	60	38.6667	0	0	0	0	0	0	0	0	0	0	2.97493	0.991643	0.91041	14.367	7.4509	7.57612	0	0	0	0	0	0	0	0
aae-miR-11917	54	112	102	89.3333	187	121	423	243.667	22	0	0	7.33333	0	0	0	0	28.4237	28.7847	37.9303	31.7129	42.5617	33.431	52.5288	42.8405	44.6778	0	0	14.8926	0	0	0	0
aae-miR-11919	0	12	27	13	7	0	15	7.33333	0	0	0	0	0	0	0	0	0	3.08408	10.0404	4.37482	1.59322	0	1.86272	1.15198	0	0	0	0	0	0	0	0
aae-miR-11924	0	0	0	0	51	13	26	30	2	4	0	2	0	0	0	0	0	0	0	0	11.6077	3.59176	3.22872	6.14274	4.06161	17.13	0	7.06388	0	0	0	0
aae-miR-12-3p	5512	16162	10698	10790.7	15894	18344	45355	26531	66	33	35	44.6667	54	87	56	65.6667	2901.32	4153.74	3978.22	3677.76	3617.51	5068.25	5632.26	4772.67	134.033	141.323	235.785	170.38	184.999	88.2192	166.972	146.73
aae-miR-12-5p	26946	36736	26981	30221	45719	42251	72526	53498.7	740	294	90	374.667	401	487	610	499.333	14183.4	9441.39	10033.3	11219.4	10405.8	11673.5	9006.4	10361.9	1502.8	1259.06	606.305	1122.72	1373.79	493.825	1818.8	1228.8
aae-miR-124-3p	41	101	839	327	1465	65	767	765.667	12	2	7	7	12	485	0	165.667	21.581	25.9577	311.996	119.845	333.438	17.9588	95.2473	148.881	24.3697	8.56502	47.157	26.6972	41.1109	491.797	0	177.636
aae-miR-125-3p	80	135	145	120	245	177	438	286.667	23	9	0	10.6667	4	1	8	4.33333	42.1092	34.6959	53.9206	43.5752	55.7626	48.9032	54.3916	53.0191	46.7086	38.5426	0	28.417	13.7036	1.01401	23.8531	12.8569
aae-miR-125-5p	7737	12873	10803	10471	16328	14288	28075	19563.7	1858	1516	942	1438.67	1577	910	1906	1464.33	4072.48	3308.45	4017.27	3799.4	3716.29	3947.62	3486.4	3716.77	3773.24	6492.28	6345.99	5537.17	5402.66	922.752	5683	4002.8
aae-miR-13-3p	1160	2612	1745	1839	3483	2866	6093	4147.33	516	383	189	362.667	328	1294	318	646.667	610.583	671.301	648.906	643.597	792.739	791.845	756.639	780.408	1047.9	1640.2	1273.24	1320.45	1123.7	1312.13	948.161	1128
aae-miR-13-5p	2280	4391	2825	3165.33	3957	3603	7632	5064	166	64	59	96.3333	170	285	294	249.667	1200.11	1128.52	1050.52	1126.38	900.623	995.47	947.754	947.949	337.114	274.081	397.467	336.22	582.404	288.994	876.601	582.667
aae-miR-133-3p	101	193	2153	815.667	2126	124	2103	1451	52	140	177	123	23	1914	151	696	53.1628	49.6023	800.628	301.131	483.883	34.2599	261.154	259.766	105.602	599.551	1192.4	632.518	78.7959	1940.82	450.227	823.282
aae-miR-137-1-3p	107	197	404	236	700	258	531	496.333	2	14	13	9.66667	11	639	0	216.667	56.321	50.6303	150.234	85.7284	159.322	71.2826	65.9405	98.8483	4.06161	59.9551	87.5774	50.5314	37.685	647.955	0	228.547
aae-miR-137-1-5p	5	0	1	2	48	30	39	39	0	10	0	3.33333	0	0	0	0	2.63182	0	0.371866	1.00123	10.9249	8.28867	4.84308	8.01889	0	42.8251	0	14.275	0	0	0	0
aae-miR-14-3p	144676	429288	319491	297818	388203	345819	541416	425146	83442	37073	35109	51874.7	79690	150079	100343	110037	76152.4	110330	118808	101763	88355.9	95546	67233.9	83712	169455	158765	236520	188247	273011	152182	299186	241460
aae-miR-14-5p	80	10	0	30	151	47	111	103	7	8	0	5	0	0	0	0	42.1092	2.57007	0	14.8931	34.368	12.9856	13.7842	20.3792	14.2156	34.2601	0	16.1586	0	0	0	0
aae-miR-184-3p	41597	60567	67593	56585.7	90910	72180	167980	110357	14223	2748	1720	6230.33	4692	32095	2452	13079.7	21895.2	15566.1	25135.5	20865.6	20691.3	19942.6	20860	20498	28884.2	11768.3	11587.2	17413.2	16074.4	32544.8	7310.97	18643.4
aae-miR-184-5p	5	19	30	18	10	32	167	69.6667	16	11	3	10	23	0	62	28.3333	2.63182	4.88312	11.156	6.22364	2.27602	8.84125	20.7383	10.6185	32.4929	47.1076	20.2102	33.2702	78.7959	0	184.862	87.8858
aae-miR-1889-3p	1106	2918	1849	1957.67	3217	2956	7526	4566.33	18	11	0	9.66667	17	15	8	13.3333	582.16	749.945	687.58	673.228	732.197	816.711	934.591	827.833	36.5545	47.1076	0	27.8874	58.2404	15.2102	23.8531	32.4346
aae-miR-1889-5p	64678	155351	91344	103791	153992	135621	322345	203986	2590	1085	623	1432.67	1224	1155	1114	1164.33	34044.2	39926.2	33967.7	35979.4	35049	37470.6	40029.3	37516.3	5259.79	4646.52	4196.98	4701.1	4193.31	1171.19	3321.54	2895.35
aae-miR-1890-3p	574	716	571	620.333	1327	865	1725	1305.67	715	354	174	414.333	805	967	740	837.333	302.133	184.017	212.336	232.829	302.028	238.99	214.213	251.744	1452.03	1516.01	1172.19	1380.07	2757.86	980.551	2206.41	1981.61
aae-miR-1891-2-3p	25	19	6	16.6667	0	5	216	73.6667	566	969	134	556.333	474	915	2195	1194.67	13.1591	4.88312	2.2312	6.75781	0	1.38145	26.8232	9.40156	1149.44	4149.75	902.721	2067.3	1623.88	927.823	6544.69	3032.13
aae-miR-1891-2-5p	2144	1787	1213	1714.67	146	1508	6451	2701.67	34780	40070	9580	28143.3	29997	60474	97617	62696	1128.53	459.271	451.074	679.623	33.23	416.644	801.096	416.99	70631.5	171600	64537.8	102256	102767	61321.5	291058	151716
aae-miR-190-3p	45	78	85	69.3333	143	73	356	190.667	5	0	0	1.66667	3	0	0	1	23.6864	20.0465	31.6086	25.1138	32.5471	20.1691	44.2087	32.3083	10.154	0	0	3.38468	10.2777	0	0	3.42591
aae-miR-190-5p	153	130	219	167.333	284	207	546	345.667	24	3	0	9	23	130	7	53.3333	80.5338	33.4109	81.4387	65.1278	64.6391	57.1919	67.8032	63.2114	48.7394	12.8475	0	20.529	78.7959	131.822	20.8715	77.163
aae-miR-193-5p	0	0	0	0	17	0	264	93.6667	3	0	3	2	5	0	0	1.66667	0	0	0	0	3.86924	0	32.784	12.2177	6.09242	0	20.2102	8.76753	17.1295	0	0	5.70985
aae-miR-210-3p	0	0	0	0	30	0	11	13.6667	23	0	6	9.66667	15	8	0	7.66667	0	0	0	0	6.82807	0	1.366	2.73136	46.7086	0	40.4203	29.043	51.3886	8.11211	0	19.8336
aae-miR-210-5p	0	0	0	0	0	0	0	0	43	15	14	24	11	79	0	30	0	0	0	0	0	0	0	0	87.3247	64.2376	94.3141	81.9588	37.685	80.1071	0	39.264
aae-miR-214	4604	10963	7886	7817.67	13296	13777	25355	17476	894	591	985	823.333	1084	412	403	633	2423.38	2817.56	2932.54	2724.49	3026.2	3806.44	3148.63	3327.09	1815.54	2530.96	6635.67	3660.72	3713.68	417.774	1201.6	1777.69
aae-miR-219-3p	0	9	39	16	44	15	14	24.3333	3	0	0	1	0	1	0	0.333333	0	2.31306	14.5028	5.60528	10.0145	4.14434	1.73854	5.29913	6.09242	0	0	2.03081	0	1.01401	0	0.338005
aae-miR-252-3p	75	168	94	112.333	73	191	200	154.667	38	7	0	15	6	20	9	11.6667	39.4774	43.1771	34.9554	39.2033	16.615	52.7712	24.8363	31.4075	77.1707	29.9776	0	35.7161	20.5554	20.2803	26.8347	22.5568
aae-miR-252-5p	5347	13587	22376	13770	24477	20645	42312	29144.7	1757	1219	642	1206	1272	3921	1643	2278.67	2814.47	3491.95	8320.87	4875.77	5571.02	5703.99	5254.37	5509.8	3568.13	5220.38	4324.97	4371.16	4357.75	3975.95	4898.83	4410.84
aae-miR-263a-3p	8132	14705	11521	11452.7	19030	15571	26776	20459	616	281	198	365	463	487	946	632	4280.4	3779.28	4284.27	4114.65	4331.27	4302.1	3325.09	3986.15	1250.98	1203.38	1333.87	1262.74	1586.19	493.825	2820.63	1633.55
aae-miR-263a-5p	129925	191152	152566	157881	226394	209665	415484	283848	26939	28071	12960	22656.7	19817	68915	25934	38222	68388	49127.3	56734.1	58083.1	51527.8	57928.2	51595.5	53683.8	54707.9	120214	87307.9	87410	67891.2	69880.8	77325.8	71699.2
aae-miR-263b-5p	657	1034	6254	2648.33	5075	1233	5941	4083	6765	10240	5750	7585	10081	11234	10348	10554.3	345.822	265.745	2325.65	979.072	1155.08	340.665	737.763	744.503	13738.4	43852.9	38736.1	32109.1	34536.6	11391.4	30854	25594
aae-miR-275-3p	2134	4630	3745	3503	5494	7502	26538	13178	445	1176	779	800	754	819	1352	975	1123.26	1189.94	1392.64	1235.28	1250.45	2072.72	3295.53	2206.23	903.709	5036.23	5247.91	3729.28	2583.13	830.477	4031.17	2481.59
aae-miR-275-5p	229	364	297	296.667	486	455	964	635	33	26	41	33.3333	18	2	114	44.6667	120.538	93.5504	110.444	108.177	110.615	125.712	119.711	118.679	67.0166	111.345	276.206	151.522	61.6663	2.02803	339.907	134.534
aae-miR-276-1-3p	15484	27478	18997	20653	29666	26132	69904	41900.7	30285	27803	14742	24276.7	33510	28440	42964	34971.3	8150.23	7062.03	7064.34	7425.53	6752.05	7219.99	8680.8	7550.95	61503	119067	99312.7	93294.1	114802	28838.6	128103	90581.3
aae-miR-276-1-5p	74	268	95	145.667	300	327	654	427	309	155	82	182	201	238	237	225.333	38.951	68.8778	35.3273	47.7187	68.2807	90.3466	81.2148	79.9474	627.519	663.789	552.411	614.573	688.607	241.335	706.648	545.53
aae-miR-2765	4	0	0	1.33333	30	2	39	23.6667	9	0	0	3	0	0	18	6	2.10546	0	0	0.70182	6.82807	0.552578	4.84308	4.07458	18.2773	0	0	6.09242	0	0	53.6695	17.8898
aae-miR-277-3p	10856	20286	15664	15602	24340	23444	48912	32232	3104	3191	1301	2532	3114	2152	1485	2250.33	5714.22	5213.63	5824.91	5584.25	5539.84	6477.32	6073.97	6030.38	6303.62	13665.5	8764.47	9577.86	10668.3	2182.16	4427.73	5759.39
aae-miR-277-5p	0	11	16	9	88	59	84	77	29	7	0	12	0	0	0	0	0	2.82707	5.94986	2.92564	20.029	16.3011	10.4313	15.5871	58.8934	29.9776	0	29.6237	0	0	0	0
aae-miR-278-3p	2142	4195	4638	3658.33	6520	2747	8735	6000.67	629	287	227	381	346	697	693	578.667	1127.47	1078.14	1724.71	1310.11	1483.97	758.966	1084.73	1109.22	1277.38	1229.08	1529.24	1345.23	1185.36	706.768	2066.27	1319.47
aae-miR-278-5p	4	0	8	4	29	9	15	17.6667	0	0	8	2.66667	0	0	0	0	2.10546	0	2.97493	1.69346	6.60047	2.4866	1.86272	3.64993	0	0	53.8938	17.9646	0	0	0	0
aae-miR-279-3p	18819	35603	26247	26889.7	36457	46577	83738	55590.7	8025	2902	1305	4077.33	3978	6790	3172	4646.67	9905.66	9150.2	9760.37	9605.41	8297.7	12868.7	10398.7	10521.7	16297.2	12427.8	8791.42	12505.5	13628.3	6885.15	9457.75	9990.39
aae-miR-279-5p	125	145	61	110.333	109	195	325	209.667	12	16	0	9.33333	30	0	17	15.6667	65.7956	37.2659	22.6838	41.9151	24.8087	53.8764	40.359	39.6814	24.3697	68.5201	0	30.9633	102.777	0	50.6878	51.155
aae-miR-2796-3p	280	252	797	443	856	390	947	731	298	171	69	179.333	225	1561	42	609.333	147.382	64.7656	296.377	169.508	194.828	107.753	117.6	140.06	605.18	732.309	464.834	600.774	770.829	1582.88	125.229	826.311
aae-miR-281-3p	138579	214938	144639	166052	212999	193084	405557	270547	21302	235	256	7264.33	368	12806	154	4442.67	72943.1	55240.5	53786.3	60656.6	48479.1	53347	50362.7	50729.6	43260.3	1006.39	1724.6	15330.4	1260.73	12985.5	459.172	4901.79
aae-miR-281-5p	140945	224411	169014	178123	247001	220707	419072	295593	15679	827	666	5724	885	11651	350	4295.33	74188.5	57675.1	62850.6	64904.7	56218	60979	52041.1	56412.7	31841	3541.63	4486.66	13289.8	3031.93	11814.3	1043.57	5296.59
aae-miR-282-1-5p	0	9	0	3	0	10	38	16	0	6	6	4	0	18	7	8.33333	0	2.31306	0	0.77102	0	2.76289	4.7189	2.49393	0	25.6951	40.4203	22.0385	0	18.2522	20.8715	13.0412
aae-miR-283-3p	0	0	8	2.66667	11	13	25	16.3333	0	0	0	0	0	0	0	0	0	0	2.97493	0.991643	2.50363	3.59176	3.10454	3.06664	0	0	0	0	0	0	0	0
aae-miR-283-5p	3326	8167	2205	4566	5394	4315	13950	7886.33	102	28	6	45.3333	66	831	95	330.667	1750.69	2098.97	819.965	1556.54	1227.69	1192.19	1732.33	1384.07	207.142	119.91	40.4203	122.491	226.11	842.645	283.256	450.67
aae-miR-285-3p	0	59	33	30.6667	0	26	30	18.6667	262	4	0	88.6667	0	0	0	0	0	15.1634	12.2716	9.14499	0	7.18352	3.72545	3.63632	532.071	17.13	0	183.067	0	0	0	0
aae-miR-2940-3p	84166	168548	115388	122701	212641	277921	485141	325234	18852	20619	7035	15502	14277	12863	33163	20101	44302	43317.9	42908.9	43509.6	48397.6	76786.6	60245.6	61809.9	38284.8	88301	47392.8	57992.9	48911.7	13043.3	98880	53611.7
aae-miR-2940-5p	49547	106882	84848	80425.7	134152	188986	279260	200799	7390	6823	2352	5521.67	7811	7362	15015	10062.7	26079.8	27469.4	31552.1	28367.1	30533.3	52214.8	34679	39142.4	15007.7	29219.6	15844.8	20024	26759.8	7465.17	44769.3	26331.4
aae-miR-2941-1-3p	1752	95	55	634	73	86	166	108.333	305	29	18	117.333	77	61	34	57.3333	922.191	24.4156	20.4526	322.353	16.615	23.7609	20.6142	20.33	619.396	124.193	121.261	288.283	263.795	61.8548	101.376	142.342
aae-miR-2942-3p	74	58	0	44	14	0	85	33	0	0	0	0	0	289	0	96.3333	38.951	14.9064	0	17.9525	3.18643	0	10.5554	4.58063	0	0	0	0	0	293.05	0	97.6833
aae-miR-2943-1-5p	16	2	22	13.3333	40	45	98	61	0	0	0	0	16	280	0	98.6667	8.42184	0.514013	8.18105	5.70563	9.1041	12.433	12.1698	11.2356	0	0	0	0	54.8145	283.924	0	112.913
aae-miR-2944b-5p	49	0	11	20	19	0	15	11.3333	22	3	2	9	0	2540	1	847	25.7919	0	4.09053	9.9608	4.32445	0	1.86272	2.06239	44.6778	12.8475	13.4734	23.6662	0	2575.59	2.98164	859.525
aae-miR-2945-3p	19612	29785	22638	24011.7	34060	32610	53486	40052	2355	1070	593	1339.33	955	3029	1410	1798	10323.1	7654.94	8418.3	8798.77	7752.14	9009.79	6641.98	7801.3	4782.55	4582.28	3994.88	4453.24	3271.74	3071.45	4204.11	3515.77
aae-miR-2945-5p	0	39	39	26	22	35	54	37	0	0	0	0	0	0	0	0	0	10.0233	14.5028	8.17534	5.00725	9.67012	6.70581	7.12773	0	0	0	0	0	0	0	0
aae-miR-2946-3p	1140	59	34	411	45	104	151	100	195	3	10	69.3333	0	217	23	80	600.056	15.1634	12.6434	209.288	10.2421	28.7341	18.7514	19.2425	396.007	12.8475	67.3672	158.741	0	220.041	68.5777	96.2062
aae-miR-2a-3p	2693	5471	3255	3806.33	6405	4679	11885	7656.33	724	564	195	494.333	477	3290	664	1477	1417.5	1406.08	1210.42	1344.67	1457.79	1292.76	1475.9	1408.82	1470.3	2415.33	1313.66	1733.1	1634.16	3336.11	1979.81	2316.69
aae-miR-2a-5p	74	55	16	48.3333	50	69	95	71.3333	8	0	1	3	0	64	0	21.3333	38.951	14.1354	5.94986	19.6787	11.3801	19.064	11.7973	14.0804	16.2465	0	6.73672	7.66106	0	64.8969	0	21.6323
aae-miR-2b-3p	6	173	73	84	78	99	237	138	8	3	13	8	21	33	17	23.6667	3.15819	44.4621	27.1462	24.9222	17.753	27.3526	29.4311	24.8456	16.2465	12.8475	87.5774	38.8905	71.944	33.4625	50.6878	52.0314
aae-miR-2b-5p	236	279	229	248	314	333	621	422.667	14	87	19	40	10	83	44	45.6667	124.222	71.7048	85.1573	93.6948	71.4672	92.0043	77.1168	80.1961	28.4313	372.578	127.998	176.336	34.2591	84.1631	131.192	83.2048
aae-miR-2c	322	702	412	478.667	510	779	1787	1025.33	109	64	26	66.3333	131	286	66	161	169.489	180.419	153.209	167.706	116.077	215.229	221.913	184.406	221.358	274.081	175.155	223.531	448.794	290.008	196.788	311.863
aae-miR-3	31	83	17	43.6667	19	19	42	26.6667	143	520	13	225.333	184	121	31	112	16.3173	21.3315	6.32172	14.6569	4.32445	5.24949	5.21563	4.92986	290.405	2226.9	87.5774	868.296	630.367	122.696	92.4308	281.831
aae-miR-305-3p	500	384	430	438	418	671	1503	864	49	83	12	48	31	112	77	73.3333	263.182	98.6905	159.902	173.925	95.1378	185.39	186.645	155.724	99.5095	355.448	80.8406	178.599	106.203	113.57	229.586	149.786
aae-miR-305-5p	347	1113	755	738.333	1056	1172	3156	1794.67	139	139	57	111.667	139	166	222	175.667	182.649	286.048	280.759	249.819	240.348	323.811	391.917	318.692	282.282	595.269	383.993	420.515	476.201	168.326	661.924	435.484
aae-miR-306-5p	5939	8965	6568	7157.33	12126	9515	19427	13689.3	484	181	77	247.333	252	2317	274	947.667	3126.08	2304.06	2442.42	2624.19	2759.91	2628.89	2412.48	2600.43	982.911	775.134	518.727	758.924	863.329	2349.47	816.969	1343.26
aae-miR-307-3p	19	48	33	33.3333	68	53	143	88	3	3	0	2	23	0	0	7.66667	10.0009	12.3363	12.2716	11.5363	15.477	14.6433	17.758	15.9594	6.09242	12.8475	0	6.31332	78.7959	0	0	26.2653
aae-miR-308-3p	0	21	2	7.66667	57	29	47	44.3333	0	0	0	0	0	0	0	0	0	5.39714	0.743732	2.04696	12.9733	8.01239	5.83654	8.94075	0	0	0	0	0	0	0	0
aae-miR-308-5p	21717	52720	41566	38667.7	56917	50861	82298	63358.7	808	391	155	451.333	537	3516	933	1662	11431.1	13549.4	15457	13479.1	12954.4	14052.3	10219.9	12408.9	1640.89	1674.46	1044.19	1453.18	1839.71	3565.27	2781.87	2728.95
aae-miR-31-3p	0	16	3	6.33333	46	50	53	49.6667	12	0	1	4.33333	7	18	0	8.33333	0	4.1121	1.1156	1.74257	10.4697	13.8145	6.58163	10.2886	24.3697	0	6.73672	10.3688	23.9813	18.2522	0	14.0779
aae-miR-31-5p	464	688	561	571	840	979	1645	1154.67	422	149	121	230.667	256	2573	43	957.333	244.233	176.821	208.617	209.89	191.186	270.487	204.279	221.984	857.001	638.094	815.143	770.079	877.032	2609.06	128.21	1204.77
aae-miR-315-5p	1	27	979	335.667	766	31	320	372.333	7	1	1	3	0	791	14	268.333	0.526365	6.93918	364.057	123.841	174.343	8.56496	39.7381	74.2155	14.2156	4.28251	6.73672	8.41163	0	802.085	41.7429	281.276
aae-miR-316-5p	206	226	36	156	297	54	426	259	42	124	4	56.6667	169	359	0	176	108.431	58.0835	13.3872	59.9673	67.5979	14.9196	52.9014	45.1396	85.2939	531.031	26.9469	214.424	578.978	364.031	0	314.336
aae-miR-317-1-3p	127865	206682	168092	167546	230869	207932	416491	285097	20865	10408	5812	12361.7	18863	13538	18062	16821	67303.6	53118.6	62507.7	60976.7	52546.3	57449.4	51720.5	53905.4	42372.8	44572.4	39153.8	42033	64622.9	13727.7	53854.3	44068.3
aae-miR-317-1-5p	311	467	263	347	631	781	2855	1422.33	51	56	6	37.6667	6	25	91	40.6667	163.699	120.022	97.8008	127.174	143.617	215.782	354.539	237.979	103.571	239.82	40.4203	127.937	20.5554	25.3503	271.329	105.745
aae-miR-33-3p	5	7	37	16.3333	59	31	224	104.667	0	0	0	0	0	0	0	0	2.63182	1.79905	13.759	6.0633	13.4285	8.56496	27.8167	16.6034	0	0	0	0	0	0	0	0
aae-miR-33-5p	187	221	141	183	133	260	272	221.667	30	0	9	13	0	0	0	0	98.4302	56.7984	52.4331	69.2206	30.2711	71.8352	33.7774	45.2946	60.9242	0	60.6305	40.5182	0	0	0	0
aae-miR-34-3p	340	1902	1265	1169	1495	1783	2955	2077.67	210	154	137	167	491	462	483	478.667	178.964	488.826	470.411	379.4	340.266	492.624	366.957	399.949	426.469	659.506	922.931	669.636	1682.12	468.474	1440.13	1196.91
aae-miR-34-5p	126536	253174	194759	191490	250631	233692	454202	312842	30263	16156	11277	19232	26732	20675	23891	23766	66604.1	65067.4	72424.3	68031.9	57044.2	64566.6	56403.6	59338.1	61458.3	69188.2	75970	68872.2	91581.3	20964.7	71234.3	61260.1
aae-miR-359	69	0	3	24	36	0	31	22.3333	83	42	71	65.3333	19	10	19	16	36.3192	0	1.1156	12.4783	8.19369	0	3.84963	4.01444	168.557	179.865	478.307	275.577	65.0922	10.1401	56.6511	43.9612
aae-miR-375-3p	176513	339962	254938	257138	296373	249233	602208	382605	113	74	50	79	46	514	45	201.667	92910.2	87372.5	94802.8	91695.2	67455.2	68860.4	74783.2	70366.3	229.481	316.906	336.836	294.408	157.592	521.203	134.174	270.989
aae-miR-375-5p	3681	6677	4602	4986.67	6976	6499	12177	8550.67	1	3	0	1.33333	1	27	0	9.33333	1937.55	1716.03	1711.33	1788.3	1587.75	1795.6	1512.16	1631.84	2.03081	12.8475	0	4.95944	3.42591	27.3784	0	10.2681
aae-miR-65	186	252	117	185	293	231	687	403.667	19	35	8	20.6667	9	0	0	3	97.9039	64.7656	43.5083	68.7259	66.6875	63.8228	85.3128	71.941	38.5853	149.888	53.8938	80.789	30.8332	0	0	10.2777
aae-miR-7-3p	0	25	10	11.6667	41	28	44	37.6667	18	1	13	10.6667	3	0	0	1	0	6.42516	3.71866	3.38127	9.3317	7.7361	5.46399	7.5106	36.5545	4.28251	87.5774	42.8048	10.2777	0	0	3.42591
aae-miR-7-5p	1619	9071	8513	6401	9856	2268	8188	6770.67	55313	21266	7474	28017.7	19807	27013	5869	17563	852.185	2331.31	3165.7	2116.4	2243.25	626.624	1016.8	1295.56	112330	91071.8	50350.3	84584	67856.9	27391.6	17499.2	37582.6
aae-miR-71-3p	1078	3844	2458	2460	3365	2681	7560	4535.33	509	422	330	420.333	445	1031	556	677.333	567.421	987.933	914.047	823.134	765.882	740.731	938.813	815.142	1033.68	1807.22	2223.12	1688.01	1524.53	1045.45	1657.79	1409.26
aae-miR-71-5p	2405	4341	6651	4465.67	8480	5499	11184	8387.67	1134	1180	450	921.333	733	7652	1315	3233.33	1265.91	1115.67	2473.28	1618.28	1930.07	1519.31	1388.85	1612.74	2302.94	5053.36	3031.52	3462.61	2511.19	7759.23	3920.85	4730.43
aae-miR-79-3p	53	330	201	194.667	350	237	796	461	10	4	6	6.66667	7	16	0	7.66667	27.8973	84.8122	74.7451	62.4849	79.6609	65.4805	98.8486	81.33	20.3081	17.13	40.4203	25.9528	23.9813	16.2242	0	13.4019
aae-miR-79-5p	15	58	9	27.3333	11	18	27	18.6667	0	2	0	0.666667	0	0	0	0	7.89547	14.9064	3.34679	8.71622	2.50363	4.9732	3.3529	3.60991	0	8.56502	0	2.85501	0	0	0	0
aae-miR-8-3p	64161	144105	76723	94996.3	142540	178040	418736	246439	19633	2072	1578	7761	4603	5617	2961	4393.67	33772.1	37035.9	28530.7	33112.9	32442.5	49190.5	51999.3	44544.1	39870.8	8873.36	10630.5	19791.6	15769.5	5695.72	8828.63	10097.9
aae-miR-8-5p	8442	20153	12860	13818.3	15557	22379	40963	26299.7	3297	1665	701	1887.67	1484	5927	657	2689.33	4443.57	5179.45	4782.2	4801.74	3540.81	6183.07	5086.85	4936.91	6695.57	7130.38	4722.44	6182.8	5084.05	6010.06	1958.94	4351.01
aae-miR-843a	6633	9276	7901	7936.67	14694	18107	47176	26659	1433	298	2774	1501.67	1010	277	146	477.667	3491.38	2383.99	2938.11	2937.83	3344.39	5002.77	5858.39	4735.18	2910.15	1276.19	18687.7	7624.67	3460.17	280.882	435.319	1392.12
aae-miR-87-3p	23904	33783	29120	28935.7	41769	42728	63672	49389.7	2608	2010	1442	2020	1073	2639	1814	1842	12582.2	8682.45	10828.7	10697.8	9506.73	11805.3	7906.89	9739.63	5296.34	8607.84	9714.35	7872.85	3676	2675.98	5408.69	3920.22
aae-miR-87-5p	100	287	124	170.333	285	121	278	228	15	0	3	6	5	8	27	13.3333	52.6365	73.7609	46.1114	57.5029	64.8667	33.431	34.5225	44.2734	30.4621	0	20.2102	16.8908	17.1295	8.11211	80.5042	35.2486
aae-miR-927-3p	3	7	232	80.6667	432	19	156	202.333	7	12	0	6.33333	23	248	0	90.3333	1.57909	1.79905	86.2729	29.8837	98.3243	5.24949	19.3723	40.982	14.2156	51.3901	0	21.8686	78.7959	251.475	0	110.09
aae-miR-927-5p	69	191	1943	734.333	2476	160	1769	1468.33	173	297	126	198.667	191	1640	88	639.667	36.3192	49.0882	722.536	269.314	563.544	44.2063	219.677	275.809	351.33	1271.91	848.827	824.021	654.348	1662.98	262.384	859.905
aae-miR-929-1-5p	0	0	4	1.33333	31	31	23	28.3333	11	0	0	3.66667	0	0	0	0	0	0	1.48746	0.495821	7.05568	8.56496	2.85618	6.15894	22.3389	0	0	7.44629	0	0	0	0
aae-miR-92a-3p	360	1057	395	604	369	246	941	518.667	632	457	268	452.333	239	7055	592	2628.67	189.491	271.656	146.887	202.678	83.9853	67.9671	116.855	89.6025	1283.47	1957.11	1805.44	1682.01	818.792	7153.87	1765.13	3245.93
aae-miR-92a-5p	16	96	44	52	34	62	146	80.6667	13	58	10	27	8	136	16	53.3333	8.42184	24.6726	16.3621	16.4855	7.73848	17.1299	18.1305	14.333	26.4005	248.386	67.3672	114.051	27.4073	137.906	47.7062	71.0064
aae-miR-92b-3p	288	773	84	381.667	199	111	387	232.333	497	136	125	252.667	147	5180	327	1884.67	151.593	198.666	31.2367	127.165	45.2929	30.6681	48.0583	41.3398	1009.31	582.421	842.09	811.274	503.608	5252.59	974.995	2243.73
aae-miR-92b-5p	0	0	0	0	0	0	5	1.66667	3	4	0	2.33333	0	42	8	16.6667	0	0	0	0	0	0	0.620908	0.206969	6.09242	17.13	0	7.74082	0	42.5886	23.8531	22.1472
aae-miR-932-3p	93	86	388	189	402	60	162	208	0	0	0	0	0	63	0	21	48.9519	22.1026	144.284	71.7795	91.4962	16.5773	20.1174	42.7303	0	0	0	0	0	63.8829	0	21.2943
aae-miR-932-5p	2	9	33	14.6667	196	34	120	116.667	0	8	0	2.66667	0	5	14	6.33333	1.05273	2.31306	12.2716	5.21246	44.6101	9.39383	14.9018	22.9686	0	34.2601	0	11.42	0	5.07007	41.7429	15.6043
aae-miR-957-3p	48	45	2299	797.333	2712	97	1631	1480	143	33	28	68	7	503	116	208.667	25.2655	11.5653	854.92	297.25	617.258	26.8	202.54	282.199	290.405	141.323	188.628	206.785	23.9813	510.049	345.87	293.3
aae-miR-957-5p	0	0	152	50.6667	46	0	25	23.6667	0	6	0	2	0	37	0	12.3333	0	0	56.5236	18.8412	10.4697	0	3.10454	4.52475	0	25.6951	0	8.56502	0	37.5185	0	12.5062
aae-miR-965-3p	8	76	19	34.3333	59	19	200	92.6667	2	1	1	1.33333	0	0	60	20	4.21092	19.5325	7.06545	10.2696	13.4285	5.24949	24.8363	14.5048	4.06161	4.28251	6.73672	5.02695	0	0	178.898	59.6327
aae-miR-965-5p	25	0	14	13	17	0	5	7.33333	0	0	0	0	0	0	0	0	13.1591	0	5.20612	6.12175	3.86924	0	0.620908	1.49672	0	0	0	0	0	0	0	0
aae-miR-970-3p	28804	65137	51974	48638.3	78409	66532	137469	94136.7	2343	1869	994	1735.33	1819	7350	2126	3765	15161.4	16740.6	19327.4	17076.5	17846.1	18382.1	17071.1	17766.4	4758.18	8004.01	6696.3	6486.16	6231.72	7453	6338.96	6674.56
aae-miR-980-3p	46	0	7	17.6667	1	27	17	15	4	0	3	2.33333	5	5	6	5.33333	24.2128	0	2.60306	8.93861	0.227602	7.45981	2.11109	3.26617	8.12323	0	20.2102	9.44446	17.1295	5.07007	17.8898	13.3631
aae-miR-980-5p	0	0	12	4	0	7	69	25.3333	1	8	0	3	1	0	0	0.333333	0	0	4.46239	1.48746	0	1.93402	8.56853	3.50085	2.03081	34.2601	0	12.097	3.42591	0	0	1.14197
aae-miR-981-3p	1190	2430	1331	1650.33	2246	2338	6884	3822.67	65	145	44	84.6667	3	493	54	183.333	626.374	624.526	494.954	581.951	511.195	645.964	854.867	670.675	132.002	620.964	296.416	349.794	10.2777	499.909	161.008	223.732
aae-miR-981-5p	44	206	90	113.333	82	212	255	183	5	0	3	2.66667	0	15	7	7.33333	23.1601	52.9433	33.4679	36.5238	18.6634	58.5733	31.6663	36.301	10.154	0	20.2102	10.1214	0	15.2102	20.8715	12.0272
aae-miR-988-3p	398	1887	1241	1175.33	1538	1925	4432	2631.67	214	258	141	204.333	228	292	423	314.333	209.493	484.971	461.486	385.317	350.053	531.857	550.373	477.427	434.593	1104.89	949.878	829.786	781.107	296.092	1261.23	779.477
aae-miR-988-5p	566	574	510	550	1339	1033	1571	1314.33	94	25	27	48.6667	4	0	16	6.66667	297.923	147.522	189.652	211.699	304.76	285.407	195.089	261.752	190.896	107.063	181.891	159.95	13.7036	0	47.7062	20.4699
aae-miR-989-3p	387	22	23	144	77	33	38	49.3333	2218	23	53	764.667	166	269	0	145	203.703	5.65414	8.55292	72.6368	17.5254	9.11754	4.7189	10.4539	4504.33	98.4977	357.046	1653.29	568.701	272.77	0	280.49
aae-miR-993-3p	0	13	216	76.3333	342	1	95	146	0	8	0	2.66667	0	106	0	35.3333	0	3.34109	80.3231	27.888	77.84	0.276289	11.7973	29.9712	0	34.2601	0	11.42	0	107.485	0	35.8285
aae-miR-993-5p	0	0	112	37.3333	27	0	83	36.6667	0	1	0	0.333333	8	49	0	19	0	0	41.649	13.883	6.14527	0	10.3071	5.48411	0	4.28251	0	1.4275	27.4073	49.6867	0	25.698
aae-miR-996-3p	78	155	53	95.3333	165	216	381	254	51	4	10	21.6667	0	60	38	32.6667	41.0565	39.836	19.7089	33.5338	37.5544	59.6785	47.3132	48.182	103.571	17.13	67.3672	62.6895	0	60.8408	113.302	58.0477
aae-miR-998-3p	2908	6703	5191	4934	9093	8403	18854	12116.7	421	163	171	251.667	224	1250	139	537.667	1530.67	1722.71	1930.36	1727.91	2069.59	2321.66	2341.32	2244.19	854.97	698.049	1151.98	901.666	767.403	1267.52	414.448	816.456
aae-miR-998-5p	76	91	53	73.3333	14	71	223	102.667	2	0	0	0.666667	0	7	0	2.33333	40.0037	23.3876	19.7089	27.7001	3.18643	19.6165	27.6925	16.8318	4.06161	0	0	1.35387	0	7.0981	0	2.36603
aae-miR-999-3p	5043	8641	8814	7499.33	10556	7281	17915	11917.3	357	124	37	172.667	337	1576	177	696.667	2654.46	2220.79	3277.63	2717.63	2402.57	2011.66	2224.71	2212.98	724.998	531.031	249.259	501.763	1154.53	1598.09	527.75	1093.46
aae-miR-999-5p	5	0	5	3.33333	37	30	73	46.6667	0	0	0	0	0	0	0	0	2.63182	0	1.85933	1.49705	8.42129	8.28867	9.06526	8.59174	0	0	0	0	0	0	0	0
aae-miR-9a-1-3p	6	0	13	6.33333	0	39	27	22	2	8	7	5.66667	0	8	4	4	3.15819	0	4.83426	2.66415	0	10.7753	3.3529	4.70939	4.06161	34.2601	47.157	28.4929	0	8.11211	11.9265	6.67955
aae-miR-9a-1-5p	4006	5405	1126	3512.33	4619	1723	7442	4594.67	3114	875	1130	1706.33	1965	14343	1832	6046.67	2108.62	1389.12	418.721	1305.49	1051.3	476.046	924.16	817.167	6323.93	3747.2	7612.49	5894.54	6731.91	14544	5462.36	8912.76
aae-miR-9b-3p	13	22	26	20.3333	2	65	85	50.6667	0	0	0	0	0	0	0	0	6.84274	5.65414	9.66852	7.38847	0.455205	17.9588	10.5554	9.65648	0	0	0	0	0	0	0	0
aae-miR-9b-5p	23999	32491	29204	28564.7	38506	36391	62355	45750.7	1427	312	284	674.333	897	2818	580	1431.67	12632.2	8350.4	10860	10614.2	8764.06	10054.4	7743.35	8853.95	2897.96	1336.14	1913.23	2049.11	3073.04	2857.49	1729.35	2553.29
aae-miR-9c-3p	11	315	124	150	167	349	558	358	49	8	6	21	42	17	1	20	5.79001	80.9571	46.1114	44.2862	38.0096	96.4249	69.2934	67.9093	99.5095	34.2601	40.4203	58.0633	143.888	17.2382	2.98164	54.7027
aae-miR-9c-5p	7409	10804	7473	8562	12191	9708	19271	13723.3	457	129	133	239.667	401	1290	310	667	3899.84	2776.7	2778.95	3151.83	2774.7	2682.22	2393.1	2616.67	928.079	552.444	895.984	792.169	1373.79	1308.08	924.308	1202.06
aae-miR-H-104	302	343	327	324	676	305	678	553	17	21	22	20	0	234	0	78	158.962	88.1532	121.6	122.905	153.859	84.2682	84.1952	107.441	34.5237	89.9327	148.208	90.8881	0	237.279	0	79.0931
aae-miR-H-65	0	26	147	57.6667	148	12	106	88.6667	3	10	15	9.33333	16	83	14	37.6667	0	6.68217	54.6643	20.4488	33.6852	3.31547	13.1633	16.7213	6.09242	42.8251	101.051	49.9894	54.8145	84.1631	41.7429	60.2402
aae-miR-N010-3p	26	6	39	23.6667	42	31	52	41.6667	2	0	0	0.666667	0	0	0	0	13.6855	1.54204	14.5028	9.9101	9.5593	8.56496	6.45745	8.1939	4.06161	0	0	1.35387	0	0	0	0
aae-miR-new12-3p	1441	28	6	491.667	0	62	7	23	116	9	0	41.6667	0	1183	1	394.667	758.492	7.19618	2.2312	255.973	0	17.1299	0.869272	5.99973	235.574	38.5426	0	91.3721	0	1199.58	2.98164	400.853
novelMiR-10227	107	152	102	120.333	209	259	129	199	2	0	0	0.666667	0	0	0	0	56.321	39.065	37.9303	44.4388	47.5689	71.5589	16.0194	45.0491	4.06161	0	0	1.35387	0	0	0	0
novelMiR-10576	159	76	241	158.667	337	232	416	328.333	34	14	5	17.6667	1	204	0	68.3333	83.692	19.5325	89.6197	64.2814	76.702	64.0991	51.6596	64.1536	69.0474	59.9551	33.6836	54.2287	3.42591	206.859	0	70.0949
novelMiR-10642	11	0	10	7	0	0	13	4.33333	0	0	0	0	0	0	0	0	5.79001	0	3.71866	3.16956	0	0	1.61436	0.538121	0	0	0	0	0	0	0	0
novelMiR-10860	2684	3190	2814	2896	5084	4141	6056	5093.67	299	163	84	182	88	504	164	252	1412.76	819.851	1046.43	1093.02	1157.13	1144.11	752.044	1017.76	607.211	698.049	565.885	623.715	301.48	511.063	488.989	433.844
novelMiR-11632	4	0	0	1.33333	13	66	51	43.3333	0	0	0	0	0	0	0	0	2.10546	0	0	0.70182	2.95883	18.2351	6.33326	9.17573	0	0	0	0	0	0	0	0
novelMiR-126	13	0	2	5	34	16	23	24.3333	0	0	0	0	0	0	0	0	6.84274	0	0.743732	2.52883	7.73848	4.42063	2.85618	5.0051	0	0	0	0	0	0	0	0
novelMiR-12697	3	52	6	20.3333	14	49	28	30.3333	11	0	0	3.66667	0	0	0	0	1.57909	13.3643	2.2312	5.72488	3.18643	13.5382	3.47709	6.7339	22.3389	0	0	7.44629	0	0	0	0
novelMiR-12744	4296	8033	5985	6104.67	8048	5768	9357	7724.33	622	218	134	324.667	249	1042	347	546	2261.26	2064.53	2225.62	2183.81	1831.74	1593.64	1161.97	1529.12	1263.16	933.587	902.721	1033.16	853.051	1056.6	1034.63	981.427
novelMiR-12819	5	15	6	8.66667	0	16	26	14	36	28	24	29.3333	49	0	0	16.3333	2.63182	3.8551	2.2312	2.90604	0	4.42063	3.22872	2.54978	73.1091	119.91	161.681	118.234	167.869	0	0	55.9565
novelMiR-13078	184	382	312	292.667	218	363	432	337.667	0	0	5	1.66667	14	0	23	12.3333	96.8511	98.1765	116.022	103.683	49.6173	100.293	53.6465	67.8523	0	0	33.6836	11.2279	47.9627	0	68.5777	38.8468
novelMiR-13799	8553	32489	24993	22011.7	47886	44076	55875	49279	524	178	241	314.333	175	323	968	488.667	4502	8349.89	9294.05	7381.98	10899	12177.7	6938.65	10005.1	1064.14	762.287	1623.55	1149.99	599.534	327.526	2886.23	1271.1
novelMiR-13998	469	956	630	685	2195	1918	2821	2311.33	3	1	0	1.33333	5	0	25	10	246.865	245.698	234.276	242.28	499.587	529.923	350.316	459.942	6.09242	4.28251	0	3.45831	17.1295	0	74.5409	30.5568
novelMiR-14412	37	55	4	32	21	23	61	35	0	0	2	0.666667	0	15	0	5	19.4755	14.1354	1.48746	11.6994	4.77965	6.35465	7.57508	6.23646	0	0	13.4734	4.49115	0	15.2102	0	5.07007
novelMiR-14780	12	15	123	50	207	152	200	186.333	0	0	0	0	0	4	0	1.33333	6.31638	3.8551	45.7395	18.637	47.1137	41.996	24.8363	37.982	0	0	0	0	0	4.05605	0	1.35202
novelMiR-15539	0	158	0	52.6667	11	13	54	26	0	0	0	0	0	0	0	0	0	40.607	0	13.5357	2.50363	3.59176	6.70581	4.26707	0	0	0	0	0	0	0	0
novelMiR-15636	0	32	105	45.6667	30	95	102	75.6667	0	0	0	0	0	0	0	0	0	8.22421	39.0459	15.7567	6.82807	26.2475	12.6665	15.2474	0	0	0	0	0	0	0	0
novelMiR-16376	0	39	0	13	0	24	32	18.6667	0	0	0	0	0	0	0	0	0	10.0233	0	3.34109	0	6.63094	3.97381	3.53492	0	0	0	0	0	0	0	0
novelMiR-17374	199	221	153	191	248	384	839	490.333	39	29	11	26.3333	28	86	0	38	104.747	56.7984	56.8955	72.8135	56.4454	106.095	104.188	88.9096	79.2015	124.193	74.1039	92.4994	95.9254	87.2052	0	61.0435
novelMiR-18248	85	177	156	139.333	152	157	355	221.333	2	6	0	2.66667	18	37	1	18.6667	44.741	45.4902	58.0111	49.4141	34.5956	43.3774	44.0845	40.6858	4.06161	25.6951	0	9.91889	61.6663	37.5185	2.98164	34.0555
novelMiR-18921	2	12	1	5	0	35	12	15.6667	0	0	0	0	0	0	0	0	1.05273	3.08408	0.371866	1.50289	0	9.67012	1.49018	3.7201	0	0	0	0	0	0	0	0
novelMiR-19596	39	12	7	19.3333	8	18	9	11.6667	0	0	0	0	0	0	0	0	20.5282	3.08408	2.60306	8.73846	1.82082	4.9732	1.11763	2.63722	0	0	0	0	0	0	0	0
novelMiR-1995	0	0	0	0	15	22	2	13	0	0	0	0	0	10	0	3.33333	0	0	0	0	3.41404	6.07836	0.248363	3.24692	0	0	0	0	0	10.1401	0	3.38005
novelMiR-20136	11	94	3	36	33	61	59	51	13	2	0	5	0	266	0	88.6667	5.79001	24.1586	1.1156	10.3547	7.51088	16.8536	7.32672	10.5637	26.4005	8.56502	0	11.6552	0	269.728	0	89.9092
novelMiR-20581	0	1	0	0.333333	28	15	9	17.3333	0	0	0	0	0	0	0	0	0	0.257007	0	0.0856688	6.37287	4.14434	1.11763	3.87828	0	0	0	0	0	0	0	0
novelMiR-21613	45	0	8	17.6667	0	2	21	7.66667	0	0	0	0	0	0	0	0	23.6864	0	2.97493	8.88712	0	0.552578	2.60781	1.05346	0	0	0	0	0	0	0	0
novelMiR-21670	9	166	0	58.3333	0	20	16	12	73	0	1	24.6667	0	0	5	1.66667	4.73728	42.6631	0	15.8001	0	5.52578	1.98691	2.50423	148.249	0	6.73672	51.6619	0	0	14.9082	4.9694
novelMiR-21766	48	176	153	125.667	208	298	254	253.333	16	12	0	9.33333	0	0	0	0	25.2655	45.2332	56.8955	42.4647	47.3413	82.3342	31.5421	53.7392	32.4929	51.3901	0	27.961	0	0	0	0
novelMiR-218	34	0	0	11.3333	55	0	19	24.6667	0	0	0	0	0	0	0	0	17.8964	0	0	5.96547	12.5181	0	2.35945	4.9592	0	0	0	0	0	0	0	0
novelMiR-23102	167	531	287	328.333	376	532	836	581.333	100	26	9	45	22	0	13	11.6667	87.9029	136.47	106.726	110.366	85.5785	146.986	103.816	112.127	203.081	111.345	60.6305	125.019	75.37	0	38.7613	38.0437
novelMiR-23246	273	499	416	396	211	961	1319	830.333	0	0	0	0	0	0	0	0	143.698	128.246	154.696	142.213	48.0241	265.514	163.796	159.111	0	0	0	0	0	0	0	0
novelMiR-23326	8	15	0	7.66667	54	55	21	43.3333	0	0	0	0	0	0	0	0	4.21092	3.8551	0	2.68867	12.2905	15.1959	2.60781	10.0314	0	0	0	0	0	0	0	0
novelMiR-23603	4	36	5	15	0	8	10	6	0	0	0	0	0	0	0	0	2.10546	9.25224	1.85933	4.40568	0	2.21031	1.24182	1.15071	0	0	0	0	0	0	0	0
novelMiR-24450	0	0	13	4.33333	33	20	0	17.6667	0	0	0	0	0	0	0	0	0	0	4.83426	1.61142	7.51088	5.52578	0	4.34555	0	0	0	0	0	0	0	0
novelMiR-3872	45	30	0	25	48	32	97	59	1	0	0	0.333333	20	0	0	6.66667	23.6864	7.7102	0	10.4655	10.9249	8.84125	12.0456	10.6039	2.03081	0	0	0.676936	68.5181	0	0	22.8394
novelMiR-3875	14	0	83	32.3333	32	8	48	29.3333	3	17	3	7.66667	0	104	38	47.3333	7.36911	0	30.8649	12.7447	7.28328	2.21031	5.96072	5.15144	6.09242	72.8026	20.2102	33.0351	0	105.457	113.302	72.9199
novelMiR-4477	25	0	0	8.33333	40	60	112	70.6667	0	0	0	0	0	0	0	0	13.1591	0	0	4.38637	9.1041	16.5773	13.9083	13.1966	0	0	0	0	0	0	0	0
novelMiR-6523	3	6	6	5	11	7	32	16.6667	1	0	0	0.333333	1	17	0	6	1.57909	1.54204	2.2312	1.78411	2.50363	1.93402	3.97381	2.80382	2.03081	0	0	0.676936	3.42591	17.2382	0	6.88805
novelMiR-706	39	45	0	28	72	60	88	73.3333	3	0	0	1	0	0	21	7	20.5282	11.5653	0	10.6978	16.3874	16.5773	10.928	14.6309	6.09242	0	0	2.03081	0	0	62.6144	20.8715
novelMiR-7651	70	64	87	73.6667	48	20	224	97.3333	0	4	0	1.33333	44	12	0	18.6667	36.8455	16.4484	32.3523	28.5488	10.9249	5.52578	27.8167	14.7558	0	17.13	0	5.71001	150.74	12.1682	0	54.3027
novelMiR-7670	7	0	48	18.3333	136	43	164	114.333	13	0	0	4.33333	9	24	0	11	3.68455	0	17.8496	7.17804	30.9539	11.8804	20.3658	21.0667	26.4005	0	0	8.80016	30.8332	24.3363	0	18.3898
novelMiR-8633	0	24	0	8	32	15	21	22.6667	0	0	0	0	7	0	0	2.33333	0	6.16816	0	2.05605	7.28328	4.14434	2.60781	4.67848	0	0	0	0	23.9813	0	0	7.99378
novelMiR-8989	124	114	47	95	184	185	299	222.667	0	0	0	0	0	0	0	0	65.2692	29.2987	17.4777	37.3486	41.8788	51.1135	37.1303	43.3742	0	0	0	0	0	0	0	0
novelMiR-934	74	65	103	80.6667	62	176	275	171	11	15	21	15.6667	18	29	0	15.6667	38.951	16.7054	38.3022	31.3195	14.1114	48.6269	34.15	32.2961	22.3389	64.2376	141.471	76.0159	61.6663	29.4064	0	30.3576
novelMiR-977	8	168	97	91	38	121	180	113	0	0	0	0	0	0	0	0	4.21092	43.1771	36.071	27.8197	8.64889	33.431	22.3527	21.4775	0	0	0	0	0	0	0	0
novelMiR-9982	7	79	40	42	65	94	225	128	2	13	0	5	0	0	0	0	3.68455	20.3035	14.8746	12.9542	14.7942	25.9712	27.9409	22.9021	4.06161	55.6726	0	19.9114	0	0	0	0

## Sheet: jVenn
S	SCK	G	GCK	S|SCK	S|G	S|GCK	SCK|GCK	G|GCK	S|SCK|G	S|SCK|GCK	S|G|GCK	SCK|G|GCK	S|SCK|G|GCK
novelMiR-12819	aae-miR-11893-1-5p	aae-miR-11897a/b-3p	aae-miR-11911-3p	aae-miR-210-3p	novelMiR-21670	aae-miR-11924	aae-miR-993-5p	aae-let-7-3p	aae-miR-2944b-5p	aae-miR-31-3p	aae-miR-109	aae-miR-1175-5p	aae-bantam-3p
	novelMiR-6523	aae-miR-11919	aae-miR-137-1-5p	aae-miR-210-5p		aae-miR-193-5p		aae-miR-1175-3p		aae-miR-9a-1-3p	aae-miR-14-5p	aae-miR-2943-1-5p	aae-bantam-5p
		aae-miR-965-5p	aae-miR-2765	aae-miR-282-1-5p		aae-miR-277-5p		aae-miR-11900-5p			aae-miR-285-3p	aae-miR-932-5p	aae-let-7-5p
		novelMiR-10642	aae-miR-278-5p	aae-miR-92b-5p		aae-miR-980-5p		aae-miR-11917			aae-miR-2a-5p	novelMiR-13078	aae-miR-1-3p
		novelMiR-19596	aae-miR-283-3p					aae-miR-190-3p			aae-miR-307-3p	novelMiR-7651	aae-miR-10-3p
		novelMiR-21613	aae-miR-308-3p					aae-miR-219-3p			aae-miR-33-5p	novelMiR-7670	aae-miR-10-5p
		novelMiR-23603	aae-miR-929-1-5p					aae-miR-2942-3p			aae-miR-65		aae-miR-100-3p
			aae-miR-957-5p					aae-miR-2945-5p			aae-miR-7-3p		aae-miR-100-5p
			aae-miR-999-5p					aae-miR-33-3p			aae-miR-965-3p		aae-miR-1000-1
			novelMiR-11632					aae-miR-79-5p			aae-miR-H-104		aae-miR-10365-5p
			novelMiR-126					aae-miR-932-3p			novelMiR-20136		aae-miR-11-3p
			novelMiR-15539					aae-miR-993-3p			novelMiR-21766		aae-miR-11-5p
			novelMiR-16376					aae-miR-998-5p			novelMiR-9982		aae-miR-1174-3p
			novelMiR-18921					aae-miR-9b-3p					aae-miR-11893-1-3p
			novelMiR-1995					aae-miR-N010-3p					aae-miR-11894a-1
			novelMiR-20581					novelMiR-10227					aae-miR-11894b-1
			novelMiR-218					novelMiR-12697					aae-miR-11895-1-3p
			novelMiR-23326					novelMiR-14412					aae-miR-11895-1-5p
			novelMiR-24450					novelMiR-14780					aae-miR-11900-3p
			novelMiR-4477					novelMiR-15636					aae-miR-12-3p
			novelMiR-8633					novelMiR-23246					aae-miR-12-5p
								novelMiR-3872					aae-miR-124-3p
								novelMiR-706					aae-miR-125-3p
								novelMiR-8989					aae-miR-125-5p
								novelMiR-977					aae-miR-13-3p
													aae-miR-13-5p
													aae-miR-133-3p
													aae-miR-137-1-3p
													aae-miR-14-3p
													aae-miR-184-3p
													aae-miR-184-5p
													aae-miR-1889-3p
													aae-miR-1889-5p
													aae-miR-1890-3p
													aae-miR-1891-2-3p
													aae-miR-1891-2-5p
													aae-miR-190-5p
													aae-miR-214
													aae-miR-252-3p
													aae-miR-252-5p
													aae-miR-263a-3p
													aae-miR-263a-5p
													aae-miR-263b-5p
													aae-miR-275-3p
													aae-miR-275-5p
													aae-miR-276-1-3p
													aae-miR-276-1-5p
													aae-miR-277-3p
													aae-miR-278-3p
													aae-miR-279-3p
													aae-miR-279-5p
													aae-miR-2796-3p
													aae-miR-281-3p
													aae-miR-281-5p
													aae-miR-283-5p
													aae-miR-2940-3p
													aae-miR-2940-5p
													aae-miR-2941-1-3p
													aae-miR-2945-3p
													aae-miR-2946-3p
													aae-miR-2a-3p
													aae-miR-2b-3p
													aae-miR-2b-5p
													aae-miR-2c
													aae-miR-3
													aae-miR-305-3p
													aae-miR-305-5p
													aae-miR-306-5p
													aae-miR-308-5p
													aae-miR-31-5p
													aae-miR-315-5p
													aae-miR-316-5p
													aae-miR-317-1-3p
													aae-miR-317-1-5p
													aae-miR-34-3p
													aae-miR-34-5p
													aae-miR-359
													aae-miR-375-3p
													aae-miR-375-5p
													aae-miR-7-5p
													aae-miR-71-3p
													aae-miR-71-5p
													aae-miR-79-3p
													aae-miR-8-3p
													aae-miR-8-5p
													aae-miR-843a
													aae-miR-87-3p
													aae-miR-87-5p
													aae-miR-927-3p
													aae-miR-927-5p
													aae-miR-92a-3p
													aae-miR-92a-5p
													aae-miR-92b-3p
													aae-miR-957-3p
													aae-miR-970-3p
													aae-miR-980-3p
													aae-miR-981-3p
													aae-miR-981-5p
													aae-miR-988-3p
													aae-miR-988-5p
													aae-miR-989-3p
													aae-miR-996-3p
													aae-miR-998-3p
													aae-miR-999-3p
													aae-miR-9a-1-5p
													aae-miR-9b-5p
													aae-miR-9c-3p
													aae-miR-9c-5p
													aae-miR-H-65
													aae-miR-new12-3p
													novelMiR-10576
													novelMiR-10860
													novelMiR-12744
													novelMiR-13799
													novelMiR-13998
													novelMiR-17374
													novelMiR-18248
													novelMiR-23102
													novelMiR-3875
													novelMiR-934

## Sheet: Sample specific_abundance
SAMPLE	ID	Rep1	Rep2	Rep3	mean counts	Rep1	Rep2	Rep3	mean cpm
S	novelMiR-12819	36	28	24	29.3333	73.1091	119.91	161.681	118.234
SCK	aae-miR-11893-1-5p	0	1	12	4.33333	0	1.01401	35.7796	12.2646
	novelMiR-6523	1	17	0	6	3.42591	17.2382	0	6.88805
G	aae-miR-11897a/b-3p	29	30	16	25	15.2646	7.7102	5.94986	9.64154
	aae-miR-11919	0	12	27	13	0	3.08408	10.0404	4.37482
	aae-miR-965-5p	25	0	14	13	13.1591	0	5.20612	6.12175
	novelMiR-10642	11	0	10	7	5.79001	0	3.71866	3.16956
	novelMiR-19596	39	12	7	19.3333	20.5282	3.08408	2.60306	8.73846
	novelMiR-21613	45	0	8	17.6667	23.6864	0	2.97493	8.88712
	novelMiR-23603	4	36	5	15	2.10546	9.25224	1.85933	4.40568
GCK	aae-miR-11911-3p	4	52	60	38.6667	0.91041	14.367	7.4509	7.57612
	aae-miR-137-1-5p	48	30	39	39	10.9249	8.28867	4.84308	8.01889
	aae-miR-2765	30	2	39	23.6667	6.82807	0.552578	4.84308	4.07458
	aae-miR-278-5p	29	9	15	17.6667	6.60047	2.4866	1.86272	3.64993
	aae-miR-283-3p	11	13	25	16.3333	2.50363	3.59176	3.10454	3.06664
	aae-miR-308-3p	57	29	47	44.3333	12.9733	8.01239	5.83654	8.94075
	aae-miR-929-1-5p	31	31	23	28.3333	7.05568	8.56496	2.85618	6.15894
	aae-miR-957-5p	46	0	25	23.6667	10.4697	0	3.10454	4.52475
	aae-miR-999-5p	37	30	73	46.6667	8.42129	8.28867	9.06526	8.59174
	novelMiR-11632	13	66	51	43.3333	2.95883	18.2351	6.33326	9.17573
	novelMiR-126	34	16	23	24.3333	7.73848	4.42063	2.85618	5.0051
	novelMiR-15539	11	13	54	26	2.50363	3.59176	6.70581	4.26707
	novelMiR-16376	0	24	32	18.6667	0	6.63094	3.97381	3.53492
	novelMiR-18921	0	35	12	15.6667	0	9.67012	1.49018	3.7201
	novelMiR-1995	15	22	2	13	3.41404	6.07836	0.248363	3.24692
	novelMiR-20581	28	15	9	17.3333	6.37287	4.14434	1.11763	3.87828
	novelMiR-218	55	0	19	24.6667	12.5181	0	2.35945	4.9592
	novelMiR-23326	54	55	21	43.3333	12.2905	15.1959	2.60781	10.0314
	novelMiR-24450	33	20	0	17.6667	7.51088	5.52578	0	4.34555
	novelMiR-4477	40	60	112	70.6667	9.1041	16.5773	13.9083	13.1966
	novelMiR-8633	32	15	21	22.6667	7.28328	4.14434	2.60781	4.67848
