# Supplementary material for: MicroRNAs and other small RNAs in Aedes aegypti saliva and salivary glands following chikungunya virus infection
Source: Sci Rep. 2022 Jun 9;12:9536. doi: 10.1038/s41598-022-13780-3 (PMC9184468; doi:10.1038/s41598-022-13780-3)
Supplement: Supplementary file 3 — Supplementary Information 3. [file 41598_2022_13780_MOESM3_ESM.xlsx]

## Sheet: Info
Article title	MicroRNAs and other small RNAs in Aedes aegypti saliva and salivary glands following chikungunya virus infection
Journal name	Scientific Reports
Author names	Carmine Fiorillo1†, Pei-Shi Yen2†, Alessio Colantoni3, Marina Mariconti2, Nayara Azevedo4, Fabrizio Lombardo1, Anna-Bella Failloux2, Bruno Arcà1*
Affiliations	1. Department of Public Health and Infectious Diseases, “Sapienza” University, Piazzale Aldo Moro 5 – 00185 Rome, Italy. 2. Arboviruses and Insect Vectors Unit, Institute Pasteur, 25 rue Dr. Roux, CEDEX 15, 75724 Paris, France. 3. Department of Biology and Biotechnology, “Sapienza” University, Piazzale Aldo Moro 5 – 00185 Rome, Italy. 4. Genomics Core Facility, European Molecular Biology Laborato…
Corresponding author	Bruno Arcà, Department of Public Health and Infectious Diseases – Division of Parasitology, Sapienza University, Piazzale Aldo Moro 5, 00185 Rome, Italy. Tel: +39 06 4991 4413. E-mail: bruno.arca@uniroma1.it
Legend	Supplementary File S3. List of the putative novel Aedes aegypti miRNAs. Number of reads mapping to the different samples, score and expression values as obtained by the miRDeep* software, AaegL5 chromosomal coordinates, length and sequence of precursor and mature miRNAs, hairpins free energy as calculated by the RNA fold software, and normalized counts (CPM) are reported.

## Sheet: mature_novel_cpm >= 3_45
ID	G1	G2	G3	G mean reads	GCK1	GCK2	GCK3	GCK mean reads	S1	S2	S3	S mean reads	SCK1	SCK2	SCK3	SCK mean reads	score	expr	loci	length	hairpin	DG kcal/mol	length	mature	G1	G2	G3	G mean cpm	GCK1	GCK2	GCK3	GCK mean cpm	S1	S2	S3	S mean cpm	SCK1	SCK2	SCK3	SCK mean cpm	Libraries cpm ≥3 (n°)	total cpm	total cpm/n° libraries	Log10 cpm/library
novelMiR-13799	8553	32489	24993	22011.7	47886	44076	55875	49279	524	178	241	314.333	175	323	968	488.667	2.06	126	aae_chr1-102511126~102511198	73	TGAAATTATGAAAAACAAATCCACGTGCTCGGCTGGGATCCCAGCCGAGCACGTGGATTTTTCTCGTAATTTC	-48.97	19	CCGAGCACGTGGATTTTTC	4502	8349.89	9294.05	7381.98	10899	12177.7	6938.65	10005.1	1064.14	762.287	1623.55	1149.99	599.534	327.526	2886.23	1271.1	12	59424.5	4952.04	3.69478
novelMiR-12744	4296	8033	5985	6104.67	8048	5768	9357	7724.33	622	218	134	324.667	249	1042	347	546	23346.2	43431	aae_chr1-9914670~9914750	81	TTGGATTTGAATTGGGTTTGGATTGGATTAGGATTGCATTTGAACTCCAATCCAATCCAAACCCAATCCGAAACCAACCCT	-40.44	23	ATTGGGTTTGGATTGGATTAGGA	2261.26	2064.53	2225.62	2183.81	1831.74	1593.64	1161.97	1529.12	1263.16	933.587	902.721	1033.16	853.051	1056.6	1034.63	981.427	12	17182.5	1431.88	3.15591
novelMiR-10860	2684	3190	2814	2896	5084	4141	6056	5093.67	299	163	84	182	88	504	164	252	8470.4	15741	aae_chr3+314104079~314104157	79	CTGGCACGTGTGTATGTGTGGTTGATCTCTCACCCTCTCCGCTCTGCTTGCCTCCAACCAAAACTATGTACATATGGTG	-16.4	22	TGTATGTGTGGTTGATCTCTCA	1412.76	819.851	1046.43	1093.02	1157.13	1144.11	752.044	1017.76	607.211	698.049	565.885	623.715	301.48	511.063	488.989	433.844	12	9505.01	792.084	2.89877
novelMiR-13998	469	956	630	685	2195	1918	2821	2311.33	3	1	0	1.33333	5	0	25	10	0.17	115	aae_chr1-123015962~123016032	71	TGAAATTATGAAAAAAATCCACGTGCTTAGCAGGAATTCCCAGTCGAGCACGTGGATTTTTTTTTCATAAT	-34.52	18	TCGAGCACGTGGATTTTT	246.865	245.698	234.276	242.28	499.587	529.923	350.316	459.942	6.09242	4.28251	0	3.45831	17.1295	0	74.5409	30.5568	10	2208.71	220.871	2.34414
novelMiR-23246	273	499	416	396	211	961	1319	830.333	0	0	0	0	0	0	0	0	1175.52	1350	aae_chr3-290533396~290533472	77	AATTCTTCAAGCTTATGAATATATTGAAGCTCCTTTTACAATTGCCGATAATGTTTATGGGTCTACATTTTTTGTTG	-12.6	21	GATAATGTTTATGGGTCTACA	143.698	128.246	154.696	142.213	48.0241	265.514	163.796	159.111	0	0	0	0	0	0	0	0	6	903.974	150.662	2.178
novelMiR-23102	167	531	287	328.333	376	532	836	581.333	100	26	9	45	22	0	13	11.6667	1996.23	1777	aae_chr3-275414392~275414472	81	TTCTTTCGTTTATTGCGCTTGTAGTGTTGGGTTTGTAAAAATGAATGATACCTTCGACGTCACTGATCCAATTTGAAAATT	-11.71	23	TATTGCGCTTGTAGTGTTGGGTT	87.9029	136.47	106.726	110.366	85.5785	146.986	103.816	112.127	203.081	111.345	60.6305	125.019	75.37	0	38.7613	38.0437	11	1156.67	105.152	2.02182
novelMiR-17374	199	221	153	191	248	384	839	490.333	39	29	11	26.3333	28	86	0	38	306.4	313	aae_chr2-165795727~165795807	81	ATAACAATTTCACATTAGGAACCTTTCTACTTCTACAATATGAGGAGAAATGGGCCGAAAAATGTGAGACATTACACCGAA	-19.63	23	AATGGGCCGAAAAATGTGAGACA	104.747	56.7984	56.8955	72.8135	56.4454	106.095	104.188	88.9096	79.2015	124.193	74.1039	92.4994	95.9254	87.2052	0	61.0435	11	945.798	85.9816	1.93441
novelMiR-13078	184	382	312	292.667	218	363	432	337.667	0	0	5	1.66667	14	0	23	12.3333	186.42	392	aae_chr1-31881416~31881492	77	TCCAATGATGTCGGAATTGATAAGTATTATAAAATTATAAAATGGACGATTTGGACTGTTCATGGACATAGGTGGCC	-16.31	21	CGATTTGGACTGTTCATGGAC	96.8511	98.1765	116.022	103.683	49.6173	100.293	53.6465	67.8523	0	0	33.6836	11.2279	47.9627	0	68.5777	38.8468	9	664.831	73.8701	1.86847
novelMiR-10576	159	76	241	158.667	337	232	416	328.333	34	14	5	17.6667	1	204	0	68.3333	1.56	29	aae_chr3+285672447~285672525	79	CGCCCCGTACTCGCATAACAGTCCCCTATTCTATGGGATTCCCTATATAAATGGGACTGTTATGCGAGCATGGGCAGTG	-45.1	22	TAAATGGGACTGTTATGCGAGC	83.692	19.5325	89.6197	64.2814	76.702	64.0991	51.6596	64.1536	69.0474	59.9551	33.6836	54.2287	3.42591	206.859	0	70.0949	11	758.276	68.9342	1.83843
novelMiR-12819	5	15	6	8.66667	0	16	26	14	36	28	24	29.3333	49	0	0	16.3333	1.24	15	aae_chr1-14878164~14878236	73	CGCTGCCGCCGCCGATGGTACTGCAGCCGCTGCCGGAGCGGCTGCCTCGAGTGCCGGGGGTGGTGGTGGAGGT	-48.67	19	GCCGATGGTACTGCAGCCG	2.63182	3.8551	2.2312	2.90604	0	4.42063	3.22872	2.54978	73.1091	119.91	161.681	118.234	167.869	0	0	55.9565	8	538.938	67.3672	1.82845
novelMiR-21766	48	176	153	125.667	208	298	254	253.333	16	12	0	9.33333	0	0	0	0	1.6	178	aae_chr3-148026300~148026376	77	TGGCGCAGATCATTGATGCGTGCCACTAGTTCTCTCTTTGAAAGAGAGAACTAGTGGCACGCTTCAATGATCTGCGC	-48.67	21	AGAACTAGTGGCACGCTTCAA	25.2655	45.2332	56.8955	42.4647	47.3413	82.3342	31.5421	53.7392	32.4929	51.3901	0	27.961	0	0	0	0	8	372.495	46.5619	1.66803
novelMiR-934	74	65	103	80.6667	62	176	275	171	11	15	21	15.6667	18	29	0	15.6667	544.68	667	aae_chr1+91834814~91834894	81	TCCTGTACAATCCTTGTGGGACATGATGAGGGTTCCGAACCGGAGCTTGGCACGTGGATGATGGGGGAACACTGAGAAGAA	-24.24	23	TCCTTGTGGGACATGATGAGGGT	38.951	16.7054	38.3022	31.3195	14.1114	48.6269	34.15	32.2961	22.3389	64.2376	141.471	76.0159	61.6663	29.4064	0	30.3576	11	509.967	46.3607	1.66615
novelMiR-20136	11	94	3	36	33	61	59	51	13	2	0	5	0	266	0	88.6667	92.88	93	aae_chr2-461304494~461304574	81	TAACGGTATATGTGTTAACGGGCGTGAATTAAGATAGAACTCTGCTTGGATTAGCGCGCCTCTCAGTATCTCGACATTTGG	-17.3	23	TGTGTTAACGGGCGTGAATTAAG	5.79001	24.1586	1.1156	10.3547	7.51088	16.8536	7.32672	10.5637	26.4005	8.56502	0	11.6552	0	269.728	0	89.9092	8	367.449	45.9311	1.66211
novelMiR-3875	14	0	83	32.3333	32	8	48	29.3333	3	17	3	7.66667	0	104	38	47.3333	220.51	110	aae_chr2+84073003~84073083	81	TTATCGGCACTAAGTGAGTGGACTCGTGAGTGATACACGATCTAGTGGTGCTCATGGTTGATCGGGATCTCTGATAACGGG	-22.7	23	TGCTCATGGTTGATCGGGATCTC	7.36911	0	30.8649	12.7447	7.28328	2.21031	5.96072	5.15144	6.09242	72.8026	20.2102	33.0351	0	105.457	113.302	72.9199	9	371.553	41.2837	1.61578
novelMiR-8989	124	114	47	95	184	185	299	222.667	0	0	0	0	0	0	0	0	0.13	295	aae_chr3+123651094~123651174	81	TACCCGTTCTGTGGCGTAGTTGGTTAACGCGCCCAGTCTAGCGTATTGGGAGTCGTGGGATCGTAGCCCACCAGAACGATT	-29.05	23	GGAGTCGTGGGATCGTAGCCCAC	65.2692	29.2987	17.4777	37.3486	41.8788	51.1135	37.1303	43.3742	0	0	0	0	0	0	0	0	6	242.168	40.3614	1.60597
novelMiR-10227	107	152	102	120.333	209	259	129	199	2	0	0	0.666667	0	0	0	0	2536.15	371	aae_chr3+243481003~243481077	75	ACGATCGGGCATGGAAGATGGGCTGTTCGATGGTGCACTACAAGAATGGAAGGGTCATCAAATATTACTTGGTGT	-16.94	20	ATGGAAGATGGGCTGTTCGA	56.321	39.065	37.9303	44.4388	47.5689	71.5589	16.0194	45.0491	4.06161	0	0	1.35387	0	0	0	0	7	272.525	38.9322	1.59031
novelMiR-21670	9	166	0	58.3333	0	20	16	12	73	0	1	24.6667	0	0	5	1.66667	50.92	107	aae_chr3-138252777~138252851	75	TAAAGCAGCAGCAGAAGTGTCGAGTCGAGTTGAACGAAAAGCTCCTCGCTCGCTGCTCTGCTCTGTGTGGTGTGC	-27.77	20	TCGCTCGCTGCTCTGCTCTG	4.73728	42.6631	0	15.8001	0	5.52578	1.98691	2.50423	148.249	0	6.73672	51.6619	0	0	14.9082	4.9694	6	224.807	37.4678	1.57366
novelMiR-18248	85	177	156	139.333	152	157	355	221.333	2	6	0	2.66667	18	37	1	18.6667	8455.19	799	aae_chr2-255906303~255906375	73	GTGTTTTAGAAAAAGTAGGGTCAAATGGTCCAAAATGCCACTTTTTGAATTTGCGTCGTTTTCTCCTATTGAG	-11.06	19	TTGAATTTGCGTCGTTTTC	44.741	45.4902	58.0111	49.4141	34.5956	43.3774	44.0845	40.6858	4.06161	25.6951	0	9.91889	61.6663	37.5185	2.98164	34.0555	11	402.223	36.5657	1.56307
novelMiR-7651	70	64	87	73.6667	48	20	224	97.3333	0	4	0	1.33333	44	12	0	18.6667	1260.14	624	aae_chr2+469218388~469218462	75	ACCTGAAAAGAATTGCTGGAGGTTGTCCGATTGCTTGAGGTTGCCTGAAAGGAATTTGTTGAGGTTGCCTGTATG	-16.98	20	TGAAAGGAATTTGTTGAGGT	36.8455	16.4484	32.3523	28.5488	10.9249	5.52578	27.8167	14.7558	0	17.13	0	5.71001	150.74	12.1682	0	54.3027	9	309.952	34.4391	1.53705
novelMiR-14780	12	15	123	50	207	152	200	186.333	0	0	0	0	0	4	0	1.33333	721.55	493	aae_chr1-200232072~200232144	73	CGGAACGAACGTCTATGTCGGTGTTCATCCTTCCAAGTGCTTGATCGTGAAGCTGAAGATGGACAAGGACCGG	-19.75	19	GTCTATGTCGGTGTTCATC	6.31638	3.8551	45.7395	18.637	47.1137	41.996	24.8363	37.982	0	0	0	0	0	4.05605	0	1.35202	7	173.913	24.8447	1.39523
novelMiR-977	8	168	97	91	38	121	180	113	0	0	0	0	0	0	0	0	2859.66	588	aae_chr1+97009769~97009847	79	CTGGTTTGTGTCATTTGACAGTTGATCGGTAAGATCGATCATCTGTCTTCTGGATCAACTGTCATAAGACACAAGCTAG	-41.76	22	TTCTGGATCAACTGTCATAAGA	4.21092	43.1771	36.071	27.8197	8.64889	33.431	22.3527	21.4775	0	0	0	0	0	0	0	0	6	147.892	24.6486	1.39179
novelMiR-3872	45	30	0	25	48	32	97	59	1	0	0	0.333333	20	0	0	6.66667	1.29	8	aae_chr2+83916028~83916104	77	TTTTCAAGAGCACGGATCTGGAGAAGCAAACATCCGAACGGATGTTCGGTCCTCCAGATCCGTGCTCTTGAAAATTT	-52.14	21	CACGGATCTGGAGAAGCAAAC	23.6864	7.7102	0	10.4655	10.9249	8.84125	12.0456	10.6039	2.03081	0	0	0.676936	68.5181	0	0	22.8394	6	133.757	22.2929	1.34817
novelMiR-9982	7	79	40	42	65	94	225	128	2	13	0	5	0	0	0	0	146.49	320	aae_chr3+214829020~214829094	75	ACGGTACACGCAACTTTAACATTGATTTATTTGAGCAATGAGAAGAACATAGAGTTCGCGGTTCATGAAGAAGTA	-11.93	20	AACATAGAGTTCGCGGTTCA	3.68455	20.3035	14.8746	12.9542	14.7942	25.9712	27.9409	22.9021	4.06161	55.6726	0	19.9114	0	0	0	0	8	167.303	20.9129	1.32041
novelMiR-7670	7	0	48	18.3333	136	43	164	114.333	13	0	0	4.33333	9	24	0	11	69.11	106	aae_chr2+469278307~469278387	81	TTTTTTCGTCGTTGGTTGTCAACCCTCCGTGTATCAACCAACCTAATTTGGTTCGCATCGCTATCGGCTCATCTTGATTTC	-14.12	23	TGGTTCGCATCGCTATCGGCTCA	3.68455	0	17.8496	7.17804	30.9539	11.8804	20.3658	21.0667	26.4005	0	0	8.80016	30.8332	24.3363	0	18.3898	8	166.304	20.788	1.31781
novelMiR-706	39	45	0	28	72	60	88	73.3333	3	0	0	1	0	0	21	7	178.11	328	aae_chr1+69177220~69177294	75	GTTACAAATTCAGTTCGATATCGTAGGTGATGCAGAACAAACCGCTCGCCTTGTTATCGCTCTGATAACGATGTA	-21.77	20	TCGCCTTGTTATCGCTCTGA	20.5282	11.5653	0	10.6978	16.3874	16.5773	10.928	14.6309	6.09242	0	0	2.03081	0	0	62.6144	20.8715	7	144.693	20.6704	1.31535
novelMiR-15636	0	32	105	45.6667	30	95	102	75.6667	0	0	0	0	0	0	0	0	1.04	314	aae_chr1-287269093~287269173	81	TACCGAGCCACTTGGTGACACAATGATTCAAATTCCAAATCTAGTAACCTTCTGAGTTATTGGGTCACCAAGTGGCTCGGT	-46.36	23	CTTCTGAGTTATTGGGTCACCAA	0	8.22421	39.0459	15.7567	6.82807	26.2475	12.6665	15.2474	0	0	0	0	0	0	0	0	5	93.0122	18.6024	1.26957
novelMiR-23603	4	36	5	15	0	8	10	6	0	0	0	0	0	0	0	0	1.79	40	aae_chr3-324191661~324191735	75	TTTGTATCCTTTGACAGATACGCGTATTTCGACCTCAATGCGAAATGCGCGTATCTGTCAAAGGATACAAACTCT	-50.64	20	TGCGCGTATCTGTCAAAGGA	2.10546	9.25224	1.85933	4.40568	0	2.21031	1.24182	1.15071	0	0	0	0	0	0	0	0	1	16.6692	16.6692	1.22191
novelMiR-218	34	0	0	11.3333	55	0	19	24.6667	0	0	0	0	0	0	0	0	2.23	93	aae_chr1+22430167~22430243	77	GACCTCAACTCTAATGCCGTCTTCAGTGTCGTGTACTAGTCGAGTACACGACACTGAGGACGGCTTTTCAGTTGAGG	-55.31	21	CACGACACTGAGGACGGCTTT	17.8964	0	0	5.96547	12.5181	0	2.35945	4.9592	0	0	0	0	0	0	0	0	2	32.774	16.387	1.2145
novelMiR-15539	0	158	0	52.6667	11	13	54	26	0	0	0	0	0	0	0	0	1.29	38	aae_chr1-276529822~276529898	77	ATTGACAAAAATGCAAAAGTTTGGGTTCACCTGAGCCGCACGCACATGGTGAACCCAAACTTTTGCACGATTTGCAT	-38.96	21	TGGTGAACCCAAACTTTTGCA	0	40.607	0	13.5357	2.50363	3.59176	6.70581	4.26707	0	0	0	0	0	0	0	0	4	53.4082	13.3521	1.12555
novelMiR-4477	25	0	0	8.33333	40	60	112	70.6667	0	0	0	0	0	0	0	0	1.72	177	aae_chr2+143205941~143206015	75	CTTCTTTGACTGATACGCATTTTTCGACCTCAACTGTGAGGCCGTTGGGGTCGAAATACGCGTATCTGTCGAGGG	-41.77	20	TGGGGTCGAAATACGCGTAT	13.1591	0	0	4.38637	9.1041	16.5773	13.9083	13.1966	0	0	0	0	0	0	0	0	4	52.7489	13.1872	1.12015
novelMiR-12697	3	52	6	20.3333	14	49	28	30.3333	11	0	0	3.66667	0	0	0	0	0.54	8	aae_chr1-4077193~4077269	77	TGTGTAGGCTTCCAATGGGTCGCGACGTTCTCAAACGACCGGTTACGGAACGTCGCGACCCATTGGAAGCCTACACA	-64.58	21	GGAACGTCGCGACCCATTGGA	1.57909	13.3643	2.2312	5.72488	3.18643	13.5382	3.47709	6.7339	22.3389	0	0	7.44629	0	0	0	0	5	59.7152	11.943	1.07711
novelMiR-14412	37	55	4	32	21	23	61	35	0	0	2	0.666667	0	15	0	5	75.69	137	aae_chr1-159428098~159428178	81	TTTCTCCGTGTGCTGCTTACGGACGTTACAGATTGCATAAGTCGTTGATTATGTTCTTCTTGCACTTTACACGTTTTCGAT	-15.99	23	TGCTGCTTACGGACGTTACAGAT	19.4755	14.1354	1.48746	11.6994	4.77965	6.35465	7.57508	6.23646	0	0	13.4734	4.49115	0	15.2102	0	5.07007	7	82.4914	11.7845	1.07131
novelMiR-21613	45	0	8	17.6667	0	2	21	7.66667	0	0	0	0	0	0	0	0	1.55	76	aae_chr3-133748345~133748423	79	TGAAAACCGAATCCCTTGGCATTCACTGGATTGGAAGGAGCAAACCTTCCGTTCCAGTGAATGCCAAGGGATTCGGTTT	-63.65	22	TCCGTTCCAGTGAATGCCAAGG	23.6864	0	2.97493	8.88712	0	0.552578	2.60781	1.05346	0	0	0	0	0	0	0	0	3	29.8217	9.94058	0.997412
novelMiR-11632	4	0	0	1.33333	13	66	51	43.3333	0	0	0	0	0	0	0	0	76.39	38	aae_chr3+396935938~396936016	79	TCGGTAAATATGTTGGTCGATTGACGCTTTACTTCGACGATACAGGTGAAGTGCAACACTGGGAGGGTTATCCTGTGTT	-20.1	22	TGTTGGTCGATTGACGCTTTAC	2.10546	0	0	0.70182	2.95883	18.2351	6.33326	9.17573	0	0	0	0	0	0	0	0	3	29.6326	9.87755	0.994649
novelMiR-6523	3	6	6	5	11	7	32	16.6667	1	0	0	0.333333	1	17	0	6	1.1	72	aae_chr2+341218101~341218171	71	GAAATTATGAAAAAAAAATCCACGTGCTCGGCTGGAATCCCAGCCGAGCATGTGGATTTTTTTCATAATTT	-49.32	18	CCGAGCATGTGGATTTTT	1.57909	1.54204	2.2312	1.78411	2.50363	1.93402	3.97381	2.80382	2.03081	0	0	0.676936	3.42591	17.2382	0	6.88805	4	36.4587	9.11469	0.959742
novelMiR-8633	0	24	0	8	32	15	21	22.6667	0	0	0	0	7	0	0	2.33333	1.32	53	aae_chr3+87292863~87292935	73	CCTCACTTCTGTGAAAGGTGACAAGATGCAAGTTTCTTAGCACATGCATCTTGTCACGTTTATTCGCAGAAGA	-36.87	19	TGCATCTTGTCACGTTTAT	0	6.16816	0	2.05605	7.28328	4.14434	2.60781	4.67848	0	0	0	0	23.9813	0	0	7.99378	5	44.1849	8.83699	0.946304
novelMiR-19596	39	12	7	19.3333	8	18	9	11.6667	0	0	0	0	0	0	0	0	1.7	17	aae_chr2-394662795~394662871	77	ATGTGAAGTTTGCGAAAAAGTTACACGTCACCCCTACGCCACGAGAGGACGTGTAACTTTTTCGCAAAATTCACATC	-40.99	21	GGACGTGTAACTTTTTCGCAA	20.5282	3.08408	2.60306	8.73846	1.82082	4.9732	1.11763	2.63722	0	0	0	0	0	0	0	0	4	34.127	8.53176	0.931038
novelMiR-18921	2	12	1	5	0	35	12	15.6667	0	0	0	0	0	0	0	0	6.35	37	aae_chr2-319701334~319701410	77	TCAACTTTGGCATGCTGTAACTTCGTTTCCATATGAGCAATCTACATGAAATTTTGACAGTGAACTACAAATATATT	-8.68	21	TGAAATTTTGACAGTGAACTA	1.05273	3.08408	0.371866	1.50289	0	9.67012	1.49018	3.7201	0	0	0	0	0	0	0	0	2	15.669	7.83449	0.894011
novelMiR-23326	8	15	0	7.66667	54	55	21	43.3333	0	0	0	0	0	0	0	0	161.23	132	aae_chr3-297307991~297308067	77	GATATGGAAGTGCACAGCAAGAGAACTCCGAATCCTCTTCTATCGGATTCGGAGTTCCCTTGCTGTGCACTTCCATA	-58.38	21	ATTCGGAGTTCCCTTGCTGTG	4.21092	3.8551	0	2.68867	12.2905	15.1959	2.60781	10.0314	0	0	0	0	0	0	0	0	5	38.1603	7.63205	0.882641
novelMiR-16376	0	39	0	13	0	24	32	18.6667	0	0	0	0	0	0	0	0	28.29	95	aae_chr2-59380134~59380210	77	ATCGATGCCGTGATGTACTCTTTCTCTGCTGTCTTCTTAATATGTTGTGGGATATGGGGCCCATCTTAATCCTATGG	-12.23	21	TGATGTACTCTTTCTCTGCTG	0	10.0233	0	3.34109	0	6.63094	3.97381	3.53492	0	0	0	0	0	0	0	0	3	20.628	6.876	0.837336
novelMiR-1995	0	0	0	0	15	22	2	13	0	0	0	0	0	10	0	3.33333	22.38	39	aae_chr1+196024928~196025004	77	GGCTGGTCATATTGTATGAGTGTGCGTAGGATGCTCAATTTAAAACATCTGATAATTCATTCGTGTTCAATATACGT	-15.06	21	ATTGTATGAGTGTGCGTAGGA	0	0	0	0	3.41404	6.07836	0.248363	3.24692	0	0	0	0	0	10.1401	0	3.38005	3	19.8809	6.62697	0.821315
novelMiR-24450	0	0	13	4.33333	33	20	0	17.6667	0	0	0	0	0	0	0	0	80.86	53	aae_scaffolds-630694~630770	77	ATCCCGATGCCCCAGTAGAATCGAAAGTGACCACCTAAGCCCCGAGGTGTACAAAATGAATTCCTGCACAAAAAACT	-11.62	21	GTGTACAAAATGAATTCCTGC	0	0	4.83426	1.61142	7.51088	5.52578	0	4.34555	0	0	0	0	0	0	0	0	3	17.8709	5.95697	0.775026
novelMiR-20581	0	1	0	0.333333	28	15	9	17.3333	0	0	0	0	0	0	0	0	1.99	44	aae_chr3-25886350~25886420	71	AATTATGAAAAAAATCCACGTACTCGGCTGGGATGAATCCCAGCCGAGCAGGTGGATTTTTTTCATAATTT	-46.72	18	CCGAGCAGGTGGATTTTT	0	0.257007	0	0.0856688	6.37287	4.14434	1.11763	3.87828	0	0	0	0	0	0	0	0	2	11.8918	5.94592	0.774219
novelMiR-126	13	0	2	5	34	16	23	24.3333	0	0	0	0	0	0	0	0	1.73	88	aae_chr1+14440787~14440863	77	GTTTTGATATTGAAGAAGATTGGCTGGACTTTGATGATGCTAATTGCAAAGTCCAGTCAATCTTCTTCAATATCAAA	-49.18	21	TGAAGAAGATTGGCTGGACTT	6.84274	0	0.743732	2.52883	7.73848	4.42063	2.85618	5.0051	0	0	0	0	0	0	0	0	4	22.6018	5.65044	0.752082
novelMiR-10642	11	0	10	7	0	0	13	4.33333	0	0	0	0	0	0	0	0	1.58	34	aae_chr3+291819223~291819299	77	ATGATAGATTGGCTTTTCAGTCTTGACAACATTTAAGACTGTTATTTTGTCAATACTGAAAAGCCAATCTATCATCA	-40.06	21	TTGTCAATACTGAAAAGCCAA	5.79001	0	3.71866	3.16956	0	0	1.61436	0.538121	0	0	0	0	0	0	0	0	2	11.123	5.56152	0.745193
