# Supplementary material for: MicroRNAs and other small RNAs in Aedes aegypti saliva and salivary glands following chikungunya virus infection
Source: Sci Rep. 2022 Jun 9;12:9536. doi: 10.1038/s41598-022-13780-3 (PMC9184468; doi:10.1038/s41598-022-13780-3)
Supplement: Supplementary file 4 — Supplementary Information 4. [file 41598_2022_13780_MOESM4_ESM.xlsx]

## Sheet: Info
Article title	MicroRNAs and other small RNAs in Aedes aegypti saliva and salivary glands following chikungunya virus infection
Journal name	Scientific Reports
Author names	Carmine Fiorillo1†, Pei-Shi Yen2†, Alessio Colantoni3, Marina Mariconti2, Nayara Azevedo4, Fabrizio Lombardo1, Anna-Bella Failloux2, Bruno Arcà1*
Affiliations	1. Department of Public Health and Infectious Diseases, “Sapienza” University, Piazzale Aldo Moro 5 – 00185 Rome, Italy. 2. Arboviruses and Insect Vectors Unit, Institute Pasteur, 25 rue Dr. Roux, CEDEX 15, 75724 Paris, France. 3. Department of Biology and Biotechnology, “Sapienza” University, Piazzale Aldo Moro 5 – 00185 Rome, Italy. 4. Genomics Core Facility, European Molecular Biology Laborato…
Corresponding author	Bruno Arcà, Department of Public Health and Infectious Diseases – Division of Parasitology, Sapienza University, Piazzale Aldo Moro 5, 00185 Rome, Italy. Tel: +39 06 4991 4413. E-mail: bruno.arca@uniroma1.it
Legend	Supplementary File S4. Lists of differentially expressed miRNAs. Lists of miRNAs differentially expressed (|log2(FC)| > 1, FDR < 0.05) in the following pairwise comparisons: (i) salivary glands and saliva of uninfected mosquitoes (worksheets GvsS_S enriched and GvsS_G enriched ); (ii) salivary glands and saliva of CHIKV-infected mosquitoes (worksheets GCKvsSCK_SCK enriched and GCKvsSCK_GCK enrich…

## Sheet: GvsS_S enriched
ID	logFC	logCPM	LR	PValue	FDR	G1	G2	G3	G mean counts	GCK1	GCK2	GCK3	GCK mean counts	S1	S2	S3	S mean counts	SCK1	SCK2	SCK3	SCK mean counts	G1	G2	G3	G mean cpm	GCK1	GCK2	GCK3	GCK mean cpm	S1	S2	S3	S mean cpm	SCK1	SCK2	SCK3	SCK mean cpm
aae-miR-9a-1-5p	-2.1747	12.0474	10.5695	0.00114966	0.00952576	4006	5405	1126	3512.33	4619	1723	7442	4594.67	3114	875	1130	1706.33	1965	14343	1832	6046.67	2108.62	1389.12	418.721	1305.49	1051.3	476.046	924.16	817.167	6323.93	3747.2	7612.49	5894.54	6731.91	14544	5462.36	8912.76
aae-miR-1890-3p	-2.56796	9.90918	11.3219	0.000765991	0.0071084	574	716	571	620.333	1327	865	1725	1305.67	715	354	174	414.333	805	967	740	837.333	302.133	184.017	212.336	232.829	302.028	238.99	214.213	251.744	1452.03	1516.01	1172.19	1380.07	2757.86	980.551	2206.41	1981.61
aae-miR-92b-3p	-2.67319	9.65565	7.64124	0.00570486	0.0378151	288	773	84	381.667	199	111	387	232.333	497	136	125	252.667	147	5180	327	1884.67	151.593	198.666	31.2367	127.165	45.2929	30.6681	48.0583	41.3398	1009.31	582.421	842.09	811.274	503.608	5252.59	974.995	2243.73
aae-miR-92a-3p	-3.05185	10.3503	13.0125	0.000309412	0.00312102	360	1057	395	604	369	246	941	518.667	632	457	268	452.333	239	7055	592	2628.67	189.491	271.656	146.887	202.678	83.9853	67.9671	116.855	89.6025	1283.47	1957.11	1805.44	1682.01	818.792	7153.87	1765.13	3245.93
aae-miR-1-3p	-3.51546	15.6438	20.8651	4.92784e-06	9.52715e-05	23363	23501	22019	22961	25955	16577	39443	27325	20952	47304	8640	25632	50804	83366	3536	45902	12297.5	6039.91	8188.12	8841.83	5907.42	4580.05	4898.1	5128.52	42549.5	202580	58205.3	101112	174050	84534.3	10543.1	89709
aae-miR-276-1-3p	-3.65119	15.6013	42.847	5.9192e-11	2.74651e-09	15484	27478	18997	20653	29666	26132	69904	41900.7	30285	27803	14742	24276.7	33510	28440	42964	34971.3	8150.23	7062.03	7064.34	7425.53	6752.05	7219.99	8680.8	7550.95	61503	119067	99312.7	93294.1	114802	28838.6	128103	90581.3
aae-miR-276-1-5p	-3.68421	8.32958	16.9513	3.83514e-05	0.000468291	74	268	95	145.667	300	327	654	427	309	155	82	182	201	238	237	225.333	38.951	68.8778	35.3273	47.7187	68.2807	90.3466	81.2148	79.9474	627.519	663.789	552.411	614.573	688.607	241.335	706.648	545.53
aae-miR-989-3p	-4.51024	8.97927	7.25755	0.00706037	0.0431054	387	22	23	144	77	33	38	49.3333	2218	23	53	764.667	166	269	0	145	203.703	5.65414	8.55292	72.6368	17.5254	9.11754	4.7189	10.4539	4504.33	98.4977	357.046	1653.29	568.701	272.77	0	280.49
aae-miR-263b-5p	-5.03525	13.8587	35.688	2.31582e-09	6.71588e-08	657	1034	6254	2648.33	5075	1233	5941	4083	6765	10240	5750	7585	10081	11234	10348	10554.3	345.822	265.745	2325.65	979.072	1155.08	340.665	737.763	744.503	13738.4	43852.9	38736.1	32109.1	34536.6	11391.4	30854	25594
aae-miR-7-5p	-5.32062	14.9382	53.1261	3.12801e-13	3.542e-11	1619	9071	8513	6401	9856	2268	8188	6770.67	55313	21266	7474	28017.7	19807	27013	5869	17563	852.185	2331.31	3165.7	2116.4	2243.25	626.624	1016.8	1295.56	112330	91071.8	50350.3	84584	67856.9	27391.6	17499.2	37582.6
aae-miR-3	-5.88228	8.18872	19.7169	8.98024e-06	0.000148815	31	83	17	43.6667	19	19	42	26.6667	143	520	13	225.333	184	121	31	112	16.3173	21.3315	6.32172	14.6569	4.32445	5.24949	5.21563	4.92986	290.405	2226.9	87.5774	868.296	630.367	122.696	92.4308	281.831
aae-miR-1891-2-5p	-7.23336	15.9605	52.3772	4.58017e-13	3.542e-11	2144	1787	1213	1714.67	146	1508	6451	2701.67	34780	40070	9580	28143.3	29997	60474	97617	62696	1128.53	459.271	451.074	679.623	33.23	416.644	801.096	416.99	70631.5	171600	64537.8	102256	102767	61321.5	291058	151716
aae-miR-1891-2-3p	-8.25717	10.3203	26.0184	3.3818e-07	7.13253e-06	25	19	6	16.6667	0	5	216	73.6667	566	969	134	556.333	474	915	2195	1194.67	13.1591	4.88312	2.2312	6.75781	0	1.38145	26.8232	9.40156	1149.44	4149.75	902.721	2067.3	1623.88	927.823	6544.69	3032.13
aae-miR-210-3p	-9.03687	3.65962	9.6162	0.00192869	0.0140117	0	0	0	0	30	0	11	13.6667	23	0	6	9.66667	15	8	0	7.66667	0	0	0	0	6.82807	0	1.366	2.73136	46.7086	0	40.4203	29.043	51.3886	8.11211	0	19.8336
aae-miR-210-5p	-10.5289	4.90369	16.9659	3.80564e-05	0.000468291	0	0	0	0	0	0	0	0	43	15	14	24	11	79	0	30	0	0	0	0	0	0	0	0	87.3247	64.2376	94.3141	81.9588	37.685	80.1071	0	39.264
shared between S and SCK

## Sheet: GvsS_G enriched
ID	logFC	logCPM	LR	PValue	FDR	G1	G2	G3	G mean counts	GCK1	GCK2	GCK3	GCK mean counts	S1	S2	S3	S mean counts	SCK1	SCK2	SCK3	SCK mean counts	G1	G2	G3	G mean cpm	GCK1	GCK2	GCK3	GCK mean cpm	S1	S2	S3	S mean cpm	SCK1	SCK2	SCK3	SCK mean cpm
aae-miR-970-3p	1.39697	13.551	10.7125	0.00106414	0.00914375	28804	65137	51974	48638.3	78409	66532	137469	94136.7	2343	1869	994	1735.33	1819	7350	2126	3765	15161.4	16740.6	19327.4	17076.5	17846.1	18382.1	17071.1	17766.4	4758.18	8004.01	6696.3	6486.16	6231.72	7453	6338.96	6674.56
aae-miR-9c-5p	1.99205	10.9235	9.61243	0.00193265	0.0140117	7409	10804	7473	8562	12191	9708	19271	13723.3	457	129	133	239.667	401	1290	310	667	3899.84	2776.7	2778.95	3151.83	2774.7	2682.22	2393.1	2616.67	928.079	552.444	895.984	792.169	1373.79	1308.08	924.308	1202.06
aae-miR-281-5p	2.28756	15.0942	8.72297	0.00314226	0.0214413	140945	224411	169014	178123	247001	220707	419072	295593	15679	827	666	5724	885	11651	350	4295.33	74188.5	57675.1	62850.6	64904.7	56218	60979	52041.1	56412.7	31841	3541.63	4486.66	13289.8	3031.93	11814.3	1043.57	5296.59
aae-miR-11-5p	2.31045	9.61251	8.82836	0.00296584	0.0208508	2247	4882	3239	3456	5523	5373	10925	7273.67	104	38	54	65.3333	63	429	82	191.333	1182.74	1254.71	1204.47	1213.97	1257.05	1484.5	1356.68	1366.08	211.204	162.735	363.783	245.907	215.832	435.012	244.494	298.446
aae-miR-9b-5p	2.37144	12.5554	20.5959	5.67161e-06	0.000101216	23999	32491	29204	28564.7	38506	36391	62355	45750.7	1427	312	284	674.333	897	2818	580	1431.67	12632.2	8350.4	10860	10614.2	8764.06	10054.4	7743.35	8853.95	2897.96	1336.14	1913.23	2049.11	3073.04	2857.49	1729.35	2553.29
aae-miR-100-3p	2.4155	12.3912	18.3423	1.84559e-05	0.000267611	16691	35323	24616	25543.3	40102	35371	72743	49405.3	893	389	235	505.667	578	573	626	592.333	8785.56	9078.24	9153.85	9005.88	9127.31	9772.62	9033.35	9311.09	1813.51	1665.9	1583.13	1687.51	1980.17	581.03	1866.51	1475.9
aae-miR-999-3p	2.43101	10.6734	11.2318	0.000804073	0.0071748	5043	8641	8814	7499.33	10556	7281	17915	11917.3	357	124	37	172.667	337	1576	177	696.667	2654.46	2220.79	3277.63	2717.63	2402.57	2011.66	2224.71	2212.98	724.998	531.031	249.259	501.763	1154.53	1598.09	527.75	1093.46
novelMiR-13799	2.6838	12.2743	13.7248	0.000211636	0.0022318	8553	32489	24993	22011.7	47886	44076	55875	49279	524	178	241	314.333	175	323	968	488.667	4502	8349.89	9294.05	7381.98	10899	12177.7	6938.65	10005.1	1064.14	762.287	1623.55	1149.99	599.534	327.526	2886.23	1271.1
aae-miR-1889-5p	2.93576	14.3074	32.2653	1.34493e-08	3.46693e-07	64678	155351	91344	103791	153992	135621	322345	203986	2590	1085	623	1432.67	1224	1155	1114	1164.33	34044.2	39926.2	33967.7	35979.4	35049	37470.6	40029.3	37516.3	5259.79	4646.52	4196.98	4701.1	4193.31	1171.19	3321.54	2895.35
aae-miR-308-5p	3.21122	12.8764	42.9225	5.69523e-11	2.74651e-09	21717	52720	41566	38667.7	56917	50861	82298	63358.7	808	391	155	451.333	537	3516	933	1662	11431.1	13549.4	15457	13479.1	12954.4	14052.3	10219.9	12408.9	1640.89	1674.46	1044.19	1453.18	1839.71	3565.27	2781.87	2728.95
aae-miR-12-5p	3.31719	12.5472	30.4878	3.3598e-08	7.79473e-07	26946	36736	26981	30221	45719	42251	72526	53498.7	740	294	90	374.667	401	487	610	499.333	14183.4	9441.39	10033.3	11219.4	10405.8	11673.5	9006.4	10361.9	1502.8	1259.06	606.305	1122.72	1373.79	493.825	1818.8	1228.8
aae-miR-283-5p	3.64307	9.7819	16.0269	6.24486e-05	0.000724403	3326	8167	2205	4566	5394	4315	13950	7886.33	102	28	6	45.3333	66	831	95	330.667	1750.69	2098.97	819.965	1556.54	1227.69	1192.19	1732.33	1384.07	207.142	119.91	40.4203	122.491	226.11	842.645	283.256	450.67
aae-miR-12-3p	4.44466	11.0993	37.26	1.03384e-09	3.42645e-08	5512	16162	10698	10790.7	15894	18344	45355	26531	66	33	35	44.6667	54	87	56	65.6667	2901.32	4153.74	3978.22	3677.76	3617.51	5068.25	5632.26	4772.67	134.033	141.323	235.785	170.38	184.999	88.2192	166.972	146.73
aae-miR-1889-3p	4.52239	8.61615	19.1809	1.18899e-05	0.000183897	1106	2918	1849	1957.67	3217	2956	7526	4566.33	18	11	0	9.66667	17	15	8	13.3333	582.16	749.945	687.58	673.228	732.197	816.711	934.591	827.833	36.5545	47.1076	0	27.8874	58.2404	15.2102	23.8531	32.4346
novelMiR-13998	5.89266	7.53976	14.8026	0.000119368	0.00131873	469	956	630	685	2195	1918	2821	2311.33	3	1	0	1.33333	5	0	25	10	246.865	245.698	234.276	242.28	499.587	529.923	350.316	459.942	6.09242	4.28251	0	3.45831	17.1295	0	74.5409	30.5568
aae-miR-375-3p	8.29021	15.3113	151.643	7.58502e-35	1.75972e-32	176513	339962	254938	257138	296373	249233	602208	382605	113	74	50	79	46	514	45	201.667	92910.2	87372.5	94802.8	91695.2	67455.2	68860.4	74783.2	70366.3	229.481	316.906	336.836	294.408	157.592	521.203	134.174	270.989
aae-miR-375-5p	8.48557	9.74979	42.0067	9.09629e-11	3.51723e-09	3681	6677	4602	4986.67	6976	6499	12177	8550.67	1	3	0	1.33333	1	27	0	9.33333	1937.55	1716.03	1711.33	1788.3	1587.75	1795.6	1512.16	1631.84	2.03081	12.8475	0	4.95944	3.42591	27.3784	0	10.2681
novelMiR-977	8.97435	3.8243	7.44464	0.00636257	0.0400502	8	168	97	91	38	121	180	113	0	0	0	0	0	0	0	0	4.21092	43.1771	36.071	27.8197	8.64889	33.431	22.3527	21.4775	0	0	0	0	0	0	0	0
novelMiR-8989	9.39553	4.46511	10.233	0.00137948	0.0110359	124	114	47	95	184	185	299	222.667	0	0	0	0	0	0	0	0	65.2692	29.2987	17.4777	37.3486	41.8788	51.1135	37.1303	43.3742	0	0	0	0	0	0	0	0
aae-miR-932-3p	10.3382	5.16354	9.70351	0.00183917	0.0140117	93	86	388	189	402	60	162	208	0	0	0	0	0	63	0	21	48.9519	22.1026	144.284	71.7795	91.4962	16.5773	20.1174	42.7303	0	0	0	0	0	63.8829	0	21.2943
aae-miR-1175-3p	10.9227	6.1156	7.43765	0.00638732	0.0400502	434	368	0	267.333	142	2	723	289	0	0	0	0	0	360	0	120	228.442	94.5784	0	107.674	32.3195	0.552578	89.7833	40.8852	0	0	0	0	0	365.045	0	121.682
novelMiR-23246	11.3242	6.27415	18.0908	2.10621e-05	0.000287436	273	499	416	396	211	961	1319	830.333	0	0	0	0	0	0	0	0	143.698	128.246	154.696	142.213	48.0241	265.514	163.796	159.111	0	0	0	0	0	0	0	0
aae-miR-1175-5p	12.646	7.87219	11.6783	0.000632327	0.00611249	1113	1870	1	994.667	713	1	1417	710.333	0	0	0	0	4	1352	0	452	585.844	480.602	0.371866	355.606	162.281	0.276289	175.965	112.841	0	0	0	0	13.7036	1370.95	0	461.55
shared between G and GCK

## Sheet: GCKvsSCK_SCK enriched
ID	logFC	logCPM	LR	PValue	FDR	G1	G2	G3	G mean counts	GCK1	GCK2	GCK3	GCK mean counts	S1	S2	S3	S mean counts	SCK1	SCK2	SCK3	SCK mean counts	G1	G2	G3	G mean cpm	GCK1	GCK2	GCK3	GCK mean cpm	S1	S2	S3	S mean cpm	SCK1	SCK2	SCK3	SCK mean cpm
aae-miR-14-3p	-1.52827	17.2307	11.1236	0.000852352	0.00617955	144676	429288	319491	297818	388203	345819	541416	425146	83442	37073	35109	51874.7	79690	150079	100343	110037	76152.4	110330	118808	101763	88355.9	95546	67233.9	83712	169455	158765	236520	188247	273011	152182	299186	241460
aae-miR-31-5p	-2.44169	9.23418	6.7871	0.00918187	0.0453233	464	688	561	571	840	979	1645	1154.67	422	149	121	230.667	256	2573	43	957.333	244.233	176.821	208.617	209.89	191.186	270.487	204.279	221.984	857.001	638.094	815.143	770.079	877.032	2609.06	128.21	1204.77
aae-miR-2796-3p	-2.56196	8.76365	7.01898	0.00806504	0.0412002	280	252	797	443	856	390	947	731	298	171	69	179.333	225	1561	42	609.333	147.382	64.7656	296.377	169.508	194.828	107.753	117.6	140.06	605.18	732.309	464.834	600.774	770.829	1582.88	125.229	826.311
aae-miR-276-1-5p	-2.76744	8.32958	10.3997	0.00126035	0.00860006	74	268	95	145.667	300	327	654	427	309	155	82	182	201	238	237	225.333	38.951	68.8778	35.3273	47.7187	68.2807	90.3466	81.2148	79.9474	627.519	663.789	552.411	614.573	688.607	241.335	706.648	545.53
aae-miR-1890-3p	-2.97567	9.90918	14.7343	0.000123771	0.00124847	574	716	571	620.333	1327	865	1725	1305.67	715	354	174	414.333	805	967	740	837.333	302.133	184.017	212.336	232.829	302.028	238.99	214.213	251.744	1452.03	1516.01	1172.19	1380.07	2757.86	980.551	2206.41	1981.61
aae-miR-9a-1-5p	-3.44726	12.0474	23.9227	1.00282e-06	1.66181e-05	4006	5405	1126	3512.33	4619	1723	7442	4594.67	3114	875	1130	1706.33	1965	14343	1832	6046.67	2108.62	1389.12	418.721	1305.49	1051.3	476.046	924.16	817.167	6323.93	3747.2	7612.49	5894.54	6731.91	14544	5462.36	8912.76
aae-miR-276-1-3p	-3.58442	15.6013	41.5519	1.14783e-10	4.43826e-09	15484	27478	18997	20653	29666	26132	69904	41900.7	30285	27803	14742	24276.7	33510	28440	42964	34971.3	8150.23	7062.03	7064.34	7425.53	6752.05	7219.99	8680.8	7550.95	61503	119067	99312.7	93294.1	114802	28838.6	128103	90581.3
aae-miR-1-3p	-4.12862	15.6438	27.1785	1.85509e-07	4.3038e-06	23363	23501	22019	22961	25955	16577	39443	27325	20952	47304	8640	25632	50804	83366	3536	45902	12297.5	6039.91	8188.12	8841.83	5907.42	4580.05	4898.1	5128.52	42549.5	202580	58205.3	101112	174050	84534.3	10543.1	89709
aae-miR-989-3p	-4.73942	8.97927	7.83073	0.00513653	0.0283732	387	22	23	144	77	33	38	49.3333	2218	23	53	764.667	166	269	0	145	203.703	5.65414	8.55292	72.6368	17.5254	9.11754	4.7189	10.4539	4504.33	98.4977	357.046	1653.29	568.701	272.77	0	280.49
aae-miR-7-5p	-4.85831	14.9382	46.2989	1.01522e-11	5.88827e-10	1619	9071	8513	6401	9856	2268	8188	6770.67	55313	21266	7474	28017.7	19807	27013	5869	17563	852.185	2331.31	3165.7	2116.4	2243.25	626.624	1016.8	1295.56	112330	91071.8	50350.3	84584	67856.9	27391.6	17499.2	37582.6
aae-miR-263b-5p	-5.10317	13.8587	36.4232	1.58806e-09	4.75912e-08	657	1034	6254	2648.33	5075	1233	5941	4083	6765	10240	5750	7585	10081	11234	10348	10554.3	345.822	265.745	2325.65	979.072	1155.08	340.665	737.763	744.503	13738.4	43852.9	38736.1	32109.1	34536.6	11391.4	30854	25594
aae-miR-92a-3p	-5.17846	10.3503	30.7712	2.90322e-08	7.48386e-07	360	1057	395	604	369	246	941	518.667	632	457	268	452.333	239	7055	592	2628.67	189.491	271.656	146.887	202.678	83.9853	67.9671	116.855	89.6025	1283.47	1957.11	1805.44	1682.01	818.792	7153.87	1765.13	3245.93
aae-miR-92b-3p	-5.76083	9.65565	26.7386	2.32923e-07	4.50317e-06	288	773	84	381.667	199	111	387	232.333	497	136	125	252.667	147	5180	327	1884.67	151.593	198.666	31.2367	127.165	45.2929	30.6681	48.0583	41.3398	1009.31	582.421	842.09	811.274	503.608	5252.59	974.995	2243.73
aae-miR-3	-5.81754	8.18872	19.3615	1.08163e-05	0.000132073	31	83	17	43.6667	19	19	42	26.6667	143	520	13	225.333	184	121	31	112	16.3173	21.3315	6.32172	14.6569	4.32445	5.24949	5.21563	4.92986	290.405	2226.9	87.5774	868.296	630.367	122.696	92.4308	281.831
aae-miR-1891-2-3p	-8.31308	10.3203	26.3887	2.7917e-07	4.98211e-06	25	19	6	16.6667	0	5	216	73.6667	566	969	134	556.333	474	915	2195	1194.67	13.1591	4.88312	2.2312	6.75781	0	1.38145	26.8232	9.40156	1149.44	4149.75	902.721	2067.3	1623.88	927.823	6544.69	3032.13
aae-miR-1891-2-5p	-8.50668	15.9605	64.97	7.60483e-16	8.8216e-14	2144	1787	1213	1714.67	146	1508	6451	2701.67	34780	40070	9580	28143.3	29997	60474	97617	62696	1128.53	459.271	451.074	679.623	33.23	416.644	801.096	416.99	70631.5	171600	64537.8	102256	102767	61321.5	291058	151716
aae-miR-2944b-5p	-8.66255	7.81571	11.6308	0.000648697	0.00485477	49	0	11	20	19	0	15	11.3333	22	3	2	9	0	2540	1	847	25.7919	0	4.09053	9.9608	4.32445	0	1.86272	2.06239	44.6778	12.8475	13.4734	23.6662	0	2575.59	2.98164	859.525
aae-miR-210-5p	-9.48098	4.90369	16.6587	4.47449e-05	0.000494325	0	0	0	0	0	0	0	0	43	15	14	24	11	79	0	30	0	0	0	0	0	0	0	0	87.3247	64.2376	94.3141	81.9588	37.685	80.1071	0	39.264
shared between S and SCK

## Sheet: GCKvsSCK_GCK enriched
ID	logFC	logCPM	LR	PValue	FDR	G1	G2	G3	G mean counts	GCK1	GCK2	GCK3	GCK mean counts	S1	S2	S3	S mean counts	SCK1	SCK2	SCK3	SCK mean counts	G1	G2	G3	G mean cpm	GCK1	GCK2	GCK3	GCK mean cpm	S1	S2	S3	S mean cpm	SCK1	SCK2	SCK3	SCK mean cpm
aae-miR-87-3p	1.31341	12.9763	8.18806	0.0042167	0.0244569	23904	33783	29120	28935.7	41769	42728	63672	49389.7	2608	2010	1442	2020	1073	2639	1814	1842	12582.2	8682.45	10828.7	10697.8	9506.73	11805.3	7906.89	9739.63	5296.34	8607.84	9714.35	7872.85	3676	2675.98	5408.69	3920.22
aae-miR-970-3p	1.41225	13.551	10.9535	0.000934295	0.00656837	28804	65137	51974	48638.3	78409	66532	137469	94136.7	2343	1869	994	1735.33	1819	7350	2126	3765	15161.4	16740.6	19327.4	17076.5	17846.1	18382.1	17071.1	17766.4	4758.18	8004.01	6696.3	6486.16	6231.72	7453	6338.96	6674.56
aae-miR-11894a-1	1.5772	11.8784	7.26121	0.00704598	0.0380155	7653	22378	13646	14559	22472	16105	57369	31982	1513	331	525	789.667	738	1870	392	1000	4028.27	5751.29	5074.48	4951.35	5114.68	4449.64	7124.18	5562.83	3072.61	1417.51	3536.78	2675.63	2528.32	1896.21	1168.8	1864.44
aae-miR-9b-5p	1.79378	12.5554	12.2924	0.000454808	0.00363846	23999	32491	29204	28564.7	38506	36391	62355	45750.7	1427	312	284	674.333	897	2818	580	1431.67	12632.2	8350.4	10860	10614.2	8764.06	10054.4	7743.35	8853.95	2897.96	1336.14	1913.23	2049.11	3073.04	2857.49	1729.35	2553.29
aae-miR-8-3p	2.1414	14.7147	13.5798	0.000228628	0.00204006	64161	144105	76723	94996.3	142540	178040	418736	246439	19633	2072	1578	7761	4603	5617	2961	4393.67	33772.1	37035.9	28530.7	33112.9	32442.5	49190.5	51999.3	44544.1	39870.8	8873.36	10630.5	19791.6	15769.5	5695.72	8828.63	10097.9
aae-miR-308-5p	2.18402	12.8764	21.6665	3.24404e-06	4.46063e-05	21717	52720	41566	38667.7	56917	50861	82298	63358.7	808	391	155	451.333	537	3516	933	1662	11431.1	13549.4	15457	13479.1	12954.4	14052.3	10219.9	12408.9	1640.89	1674.46	1044.19	1453.18	1839.71	3565.27	2781.87	2728.95
aae-miR-11-5p	2.19012	9.61251	8.09903	0.00442889	0.025061	2247	4882	3239	3456	5523	5373	10925	7273.67	104	38	54	65.3333	63	429	82	191.333	1182.74	1254.71	1204.47	1213.97	1257.05	1484.5	1356.68	1366.08	211.204	162.735	363.783	245.907	215.832	435.012	244.494	298.446
aae-miR-100-3p	2.65943	12.3912	21.8342	2.97255e-06	4.46063e-05	16691	35323	24616	25543.3	40102	35371	72743	49405.3	893	389	235	505.667	578	573	626	592.333	8785.56	9078.24	9153.85	9005.88	9127.31	9772.62	9033.35	9311.09	1813.51	1665.9	1583.13	1687.51	1980.17	581.03	1866.51	1475.9
novelMiR-13799	2.97793	12.2743	16.5211	4.81112e-05	0.000507355	8553	32489	24993	22011.7	47886	44076	55875	49279	524	178	241	314.333	175	323	968	488.667	4502	8349.89	9294.05	7381.98	10899	12177.7	6938.65	10005.1	1064.14	762.287	1623.55	1149.99	599.534	327.526	2886.23	1271.1
aae-miR-12-5p	3.07811	12.5472	26.8439	2.20565e-07	4.50317e-06	26946	36736	26981	30221	45719	42251	72526	53498.7	740	294	90	374.667	401	487	610	499.333	14183.4	9441.39	10033.3	11219.4	10405.8	11673.5	9006.4	10361.9	1502.8	1259.06	606.305	1122.72	1373.79	493.825	1818.8	1228.8
aae-miR-281-3p	3.37094	15.0061	9.58349	0.00196335	0.0130142	138579	214938	144639	166052	212999	193084	405557	270547	21302	235	256	7264.33	368	12806	154	4442.67	72943.1	55240.5	53786.3	60656.6	48479.1	53347	50362.7	50729.6	43260.3	1006.39	1724.6	15330.4	1260.73	12985.5	459.172	4901.79
aae-miR-281-5p	3.41227	15.0942	17.6666	2.63214e-05	0.000305328	140945	224411	169014	178123	247001	220707	419072	295593	15679	827	666	5724	885	11651	350	4295.33	74188.5	57675.1	62850.6	64904.7	56218	60979	52041.1	56412.7	31841	3541.63	4486.66	13289.8	3031.93	11814.3	1043.57	5296.59
aae-miR-1889-5p	3.69705	14.3074	47.8048	4.70846e-12	3.64121e-10	64678	155351	91344	103791	153992	135621	322345	203986	2590	1085	623	1432.67	1224	1155	1114	1164.33	34044.2	39926.2	33967.7	35979.4	35049	37470.6	40029.3	37516.3	5259.79	4646.52	4196.98	4701.1	4193.31	1171.19	3321.54	2895.35
aae-miR-988-5p	3.71991	7.36398	8.70168	0.00317918	0.0194097	566	574	510	550	1339	1033	1571	1314.33	94	25	27	48.6667	4	0	16	6.66667	297.923	147.522	189.652	211.699	304.76	285.407	195.089	261.752	190.896	107.063	181.891	159.95	13.7036	0	47.7062	20.4699
novelMiR-13998	3.93747	7.53976	8.79739	0.00301662	0.018915	469	956	630	685	2195	1918	2821	2311.33	3	1	0	1.33333	5	0	25	10	246.865	245.698	234.276	242.28	499.587	529.923	350.316	459.942	6.09242	4.28251	0	3.45831	17.1295	0	74.5409	30.5568
aae-miR-1889-3p	4.70631	8.61615	20.6813	5.42442e-06	6.99147e-05	1106	2918	1849	1957.67	3217	2956	7526	4566.33	18	11	0	9.66667	17	15	8	13.3333	582.16	749.945	687.58	673.228	732.197	816.711	934.591	827.833	36.5545	47.1076	0	27.8874	58.2404	15.2102	23.8531	32.4346
aae-miR-12-3p	5.0332	11.0993	45.5807	1.46476e-11	6.79649e-10	5512	16162	10698	10790.7	15894	18344	45355	26531	66	33	35	44.6667	54	87	56	65.6667	2901.32	4153.74	3978.22	3677.76	3617.51	5068.25	5632.26	4772.67	134.033	141.323	235.785	170.38	184.999	88.2192	166.972	146.73
aae-miR-375-5p	7.11483	9.74979	36.3591	1.64108e-09	4.75912e-08	3681	6677	4602	4986.67	6976	6499	12177	8550.67	1	3	0	1.33333	1	27	0	9.33333	1937.55	1716.03	1711.33	1788.3	1587.75	1795.6	1512.16	1631.84	2.03081	12.8475	0	4.95944	3.42591	27.3784	0	10.2681
aae-miR-375-3p	8.00059	15.3113	145.527	1.64747e-33	3.82212e-31	176513	339962	254938	257138	296373	249233	602208	382605	113	74	50	79	46	514	45	201.667	92910.2	87372.5	94802.8	91695.2	67455.2	68860.4	74783.2	70366.3	229.481	316.906	336.836	294.408	157.592	521.203	134.174	270.989
aae-miR-277-5p	8.13859	3.68897	6.99605	0.008169	0.0412002	0	11	16	9	88	59	84	77	29	7	0	12	0	0	0	0	0	2.82707	5.94986	2.92564	20.029	16.3011	10.4313	15.5871	58.8934	29.9776	0	29.6237	0	0	0	0
aae-miR-33-3p	8.23117	2.87639	7.05985	0.00788307	0.0412002	5	7	37	16.3333	59	31	224	104.667	0	0	0	0	0	0	0	0	2.63182	1.79905	13.759	6.0633	13.4285	8.56496	27.8167	16.6034	0	0	0	0	0	0	0	0
aae-miR-14-5p	8.52452	3.81098	6.70246	0.009628	0.0465353	80	10	0	30	151	47	111	103	7	8	0	5	0	0	0	0	42.1092	2.57007	0	14.8931	34.368	12.9856	13.7842	20.3792	14.2156	34.2601	0	16.1586	0	0	0	0
novelMiR-977	8.59993	3.8243	8.33087	0.00389769	0.0231863	8	168	97	91	38	121	180	113	0	0	0	0	0	0	0	0	4.21092	43.1771	36.071	27.8197	8.64889	33.431	22.3527	21.4775	0	0	0	0	0	0	0	0
novelMiR-9982	8.6928	3.90425	8.95679	0.00276441	0.0178151	7	79	40	42	65	94	225	128	2	13	0	5	0	0	0	0	3.68455	20.3035	14.8746	12.9542	14.7942	25.9712	27.9409	22.9021	4.06161	55.6726	0	19.9114	0	0	0	0
aae-miR-11917	9.59473	4.59148	12.0236	0.000525316	0.00406244	54	112	102	89.3333	187	121	423	243.667	22	0	0	7.33333	0	0	0	0	28.4237	28.7847	37.9303	31.7129	42.5617	33.431	52.5288	42.8405	44.6778	0	0	14.8926	0	0	0	0
novelMiR-8989	9.61213	4.46511	13.1091	0.000293867	0.0024349	124	114	47	95	184	185	299	222.667	0	0	0	0	0	0	0	0	65.2692	29.2987	17.4777	37.3486	41.8788	51.1135	37.1303	43.3742	0	0	0	0	0	0	0	0
novelMiR-10227	9.66613	4.62138	13.8508	0.000197915	0.00183665	107	152	102	120.333	209	259	129	199	2	0	0	0.666667	0	0	0	0	56.321	39.065	37.9303	44.4388	47.5689	71.5589	16.0194	45.0491	4.06161	0	0	1.35387	0	0	0	0
aae-miR-33-5p	9.67433	5.32187	13.1514	0.000287303	0.0024349	187	221	141	183	133	260	272	221.667	30	0	9	13	0	0	0	0	98.4302	56.7984	52.4331	69.2206	30.2711	71.8352	33.7774	45.2946	60.9242	0	60.6305	40.5182	0	0	0	0
novelMiR-21766	9.92064	5.02402	14.3933	0.000148331	0.00143387	48	176	153	125.667	208	298	254	253.333	16	12	0	9.33333	0	0	0	0	25.2655	45.2332	56.8955	42.4647	47.3413	82.3342	31.5421	53.7392	32.4929	51.3901	0	27.961	0	0	0	0
novelMiR-23246	11.486	6.27415	21.6521	3.26857e-06	4.46063e-05	273	499	416	396	211	961	1319	830.333	0	0	0	0	0	0	0	0	143.698	128.246	154.696	142.213	48.0241	265.514	163.796	159.111	0	0	0	0	0	0	0	0
shared between G and GCK

## Sheet: SvsSCK
ID	logFC	logCPM	LR	PValue	FDR	G1	G2	G3	G mean counts	GCK1	GCK2	GCK3	GCK mean counts	S1	S2	S3	S mean counts	SCK1	SCK2	SCK3	SCK mean counts	G1	G2	G3	G mean cpm	GCK1	GCK2	GCK3	GCK mean cpm	S1	S2	S3	S mean cpm	SCK1	SCK2	SCK3	SCK mean cpm
aae-miR-33-5p	9.51424	5.32187	12.5746	0.000391031	0.0384436	187	221	141	183	133	260	272	221.667	30	0	9	13	0	0	0	0	98.4302	56.7984	52.4331	69.2206	30.2711	71.8352	33.7774	45.2946	60.9242	0	60.6305	40.5182	0	0	0	0
aae-miR-1175-5p	-13.0239	7.87219	12.2724	0.0004597	0.0384436	1113	1870	1	994.667	713	1	1417	710.333	0	0	0	0	4	1352	0	452	585.844	480.602	0.371866	355.606	162.281	0.276289	175.965	112.841	0	0	0	0	13.7036	1370.95	0	461.55
aae-miR-2943-1-5p	-10.9988	5.07658	11.8154	0.000587443	0.0384436	16	2	22	13.3333	40	45	98	61	0	0	0	0	16	280	0	98.6667	8.42184	0.514013	8.18105	5.70563	9.1041	12.433	12.1698	11.2356	0	0	0	0	54.8145	283.924	0	112.913
novelMiR-21766	9.01051	5.02402	11.5907	0.000662821	0.0384436	48	176	153	125.667	208	298	254	253.333	16	12	0	9.33333	0	0	0	0	25.2655	45.2332	56.8955	42.4647	47.3413	82.3342	31.5421	53.7392	32.4929	51.3901	0	27.961	0	0	0	0
aae-miR-285-3p	11.6947	5.63545	10.9945	0.000913823	0.0424014	0	59	33	30.6667	0	26	30	18.6667	262	4	0	88.6667	0	0	0	0	0	15.1634	12.2716	9.14499	0	7.18352	3.72545	3.63632	532.071	17.13	0	183.067	0	0	0	0
