# Supplementary material for: MicroRNAs and other small RNAs in Aedes aegypti saliva and salivary glands following chikungunya virus infection
Source: Sci Rep. 2022 Jun 9;12:9536. doi: 10.1038/s41598-022-13780-3 (PMC9184468; doi:10.1038/s41598-022-13780-3)
Supplement: Supplementary file 6 — Supplementary Information 6. [file 41598_2022_13780_MOESM6_ESM.zip]

Archive with 16 entries (13 files):
- Supplementary Custom Scripts/
- Supplementary Custom Scripts/mature_coord_finder.py
- __MACOSX/
- __MACOSX/Supplementary Custom Scripts/
- __MACOSX/Supplementary Custom Scripts/._mature_coord_finder.py
- Supplementary Custom Scripts/Custom_script_legend.txt
- __MACOSX/Supplementary Custom Scripts/._Custom_script_legend.txt
- Supplementary Custom Scripts/AaegL5_known_mirdeep.txt
- __MACOSX/Supplementary Custom Scripts/._AaegL5_known_mirdeep.txt
- Supplementary Custom Scripts/AaegL5_hairpins_all-ncRNAs.fa
- __MACOSX/Supplementary Custom Scripts/._AaegL5_hairpins_all-ncRNAs.fa
- Supplementary Custom Scripts/AaegL5_known_mirdeep_coordinates.txt
- __MACOSX/Supplementary Custom Scripts/._AaegL5_known_mirdeep_coordinates.txt
- Supplementary Custom Scripts/ncRNA_counter.py
- __MACOSX/Supplementary Custom Scripts/._ncRNA_counter.py
- __MACOSX/._Supplementary Custom Scripts
