# Supplementary material for: MicroRNAs and other small RNAs in Aedes aegypti saliva and salivary glands following chikungunya virus infection
Source: Sci Rep. 2022 Jun 9;12:9536. doi: 10.1038/s41598-022-13780-3 (PMC9184468; doi:10.1038/s41598-022-13780-3)
Supplement: Supplementary file 6 — Supplementary Information 6. [file 41598_2022_13780_MOESM6_ESM.zip › Supplementary Custom Scripts/mature_coord_finder.py]

# Finds mature miRNA coordinates within hairpins
import cPickle

### File with genomic coordinates, hairpin sequence and mature sequences of known and novel miRNAs
coord_file = open("AaegL5_known_mirdeep_coordinates.txt","r") 
coord_lines = coord_file.readlines()
coord_file.close()

### File with hairpin sequence of known and novel mirnas and full sequence of other small ncRNA species, with mir family name in the first field of header
seq_file = open("AaegL5_hairpins_all-ncRNAs.fa","r") 
seq_lines = seq_file.readlines()
seq_file.close()
dict_isoname = {}
for l in seq_lines:
        if l[0] == ">":
                bl = l[1:-1].split("|")
                if bl[1] == "miRNA":
                        if bl[2] != "":
                                mir_name = bl[2]
                        else:
                             	mir_name = bl[0]
			dict_isoname[bl[0]] = mir_name

dict_famir = {}
dict_mir = {}
for l in coord_lines:
	bl = l[:-1].split("\t")
	mir_name = bl[0][1:]
	group_name = dict_isoname[mir_name]
	if not dict_famir.has_key(group_name):
		dict_famir[group_name] = {"mir":{}, "mature":{}}
	dict_famir[group_name]["mir"][mir_name] = {"5p":"", "3p":"", "only":""}
	hairpin_seq = bl[9]
	mature_seq = bl[10]
	star_seq = bl[11]
	if mature_seq == "":
		mature_seq_pos = -1
	else:
		mature_seq_pos = hairpin_seq.find(mature_seq)
        if star_seq == "":
                star_seq_pos = -1 
        else:
		star_seq_pos = hairpin_seq.find(star_seq)
	if star_seq_pos != -1 and mature_seq_pos != -1:
		if mature_seq_pos < star_seq_pos:
			dict_famir[group_name]["mir"][mir_name]["5p"] = [mature_seq, [mature_seq_pos+1, mature_seq_pos+len(mature_seq)]]
			dict_famir[group_name]["mir"][mir_name]["3p"] = [star_seq, [star_seq_pos+1, star_seq_pos+len(star_seq)]]
			if not dict_famir[group_name]["mature"].has_key(mature_seq):
				dict_famir[group_name]["mature"][mature_seq] = []
			dict_famir[group_name]["mature"][mature_seq].append("5p")
                        if not dict_famir[group_name]["mature"].has_key(star_seq):
                                dict_famir[group_name]["mature"][star_seq] = []
                        dict_famir[group_name]["mature"][star_seq].append("3p")

		else:
                        dict_famir[group_name]["mir"][mir_name]["3p"] = [mature_seq, [mature_seq_pos+1, mature_seq_pos+len(mature_seq)]]
                        dict_famir[group_name]["mir"][mir_name]["5p"] = [star_seq, [star_seq_pos+1, star_seq_pos+len(star_seq)]]
                        if not dict_famir[group_name]["mature"].has_key(mature_seq):
                                dict_famir[group_name]["mature"][mature_seq] = []
                        dict_famir[group_name]["mature"][mature_seq].append("3p")
                        if not dict_famir[group_name]["mature"].has_key(star_seq):
                                dict_famir[group_name]["mature"][star_seq] = []
                        dict_famir[group_name]["mature"][star_seq].append("5p")
	else:
		if mature_seq_pos != -1:
			dict_famir[group_name]["mir"][mir_name]["only"] = [mature_seq, [mature_seq_pos+1, mature_seq_pos+len(mature_seq)]]
                        if not dict_famir[group_name]["mature"].has_key(mature_seq):
                                dict_famir[group_name]["mature"][mature_seq] = []
                       	dict_famir[group_name]["mature"][mature_seq].append("only")
		elif star_seq_pos != -1:
			dict_famir[group_name]["mir"][mir_name]["only"] = [star_seq, [star_seq_pos+1, star_seq_pos+len(star_seq)]]
                        if not dict_famir[group_name]["mature"].has_key(star_seq):
                                dict_famir[group_name]["mature"][star_seq] = []
                        dict_famir[group_name]["mature"][star_seq].append("only")


for m in dict_famir.keys():
	num_3p = 0
	num_5p = 0
	num_only = 0
	for s in dict_famir[m]["mature"].keys():
		mirv = dict_famir[m]["mature"][s]
		uniq = []
		for mv in mirv:
			if mv not in uniq:
				uniq.append(mv)
                dict_famir[m]["mature"][s] = uniq[0]

		if uniq[0] == "5p":
			num_5p += 1
		elif uniq[0] == "3p":
			num_3p += 1
                elif uniq[0] == "only":
                        num_only += 1
	if num_3p > 1:
		index_p = 1
		for s in dict_famir[m]["mature"].keys():
			if dict_famir[m]["mature"][s] == "3p":
				dict_famir[m]["mature"][s] += "_" + str(index_p)
				index_p += 1	
        if num_5p > 1:
                index_p	= 1
                for s in dict_famir[m]["mature"].keys():
                        if dict_famir[m]["mature"][s] == "5p":
                                dict_famir[m]["mature"][s] += "_" + str(index_p)
                                index_p	+= 1
        if num_only > 1:
                index_p	= 1
                for s in dict_famir[m]["mature"].keys():
                        if dict_famir[m]["mature"][s] == "only":
                                dict_famir[m]["mature"][s] += "_" + str(index_p)
                                index_p	+= 1

dict_out = open("AaegL5_known_mirdeep.txt","w")
cPickle.dump(dict_famir, dict_out)
dict_out.close()
