# Supplementary material for: MicroRNAs and other small RNAs in Aedes aegypti saliva and salivary glands following chikungunya virus infection
Source: Sci Rep. 2022 Jun 9;12:9536. doi: 10.1038/s41598-022-13780-3 (PMC9184468; doi:10.1038/s41598-022-13780-3)
Supplement: Supplementary file 6 — Supplementary Information 6. [file 41598_2022_13780_MOESM6_ESM.zip › Supplementary Custom Scripts/Custom_script_legend.txt]

Custom Python 2.7 scripts (and input files) used to count reads mapping on ncRNAs, hairpins and mature miRNAs
