# Supplementary material for: MicroRNAs and other small RNAs in Aedes aegypti saliva and salivary glands following chikungunya virus infection
Source: Sci Rep. 2022 Jun 9;12:9536. doi: 10.1038/s41598-022-13780-3 (PMC9184468; doi:10.1038/s41598-022-13780-3)
Supplement: Supplementary file 6 — Supplementary Information 6. [file 41598_2022_13780_MOESM6_ESM.zip › Supplementary Custom Scripts/AaegL5_known_mirdeep.txt]

(dp1
S'novelMiR_23937'
p2
(dp3
S'mir'
p4
(dp5
S'novelMiR_23937'
p6
(dp7
S'only'
p8
(lp9
S'GAUCUGGCGGCGAUGAUUGUCA'
p10
a(lp11
I48
aI69
aasS'3p'
p12
S''
sS'5p'
p13
S''
sssS'mature'
p14
(dp15
g10
g8
sssS'aae-miR-242'
p16
(dp17
g4
(dp18
S'aae-miR-242'
p19
(dp20
g8
(lp21
S'CAUCGAUCGCGCACCUGA'
p22
a(lp23
I66
aI83
aasg12
S''
sg13
S''
sssg14
(dp24
g22
g8
sssS'novelMiR_21034'
p25
(dp26
g4
(dp27
S'novelMiR_21034'
p28
(dp29
g8
(lp30
S'UUUCGGUUGCGAAUAGGUUU'
p31
a(lp32
I46
aI65
aasg12
S''
sg13
S''
sssg14
(dp33
g31
g8
sssS'aae-miR-125'
p34
(dp35
g4
(dp36
S'aae-miR-125'
p37
(dp38
g8
S''
sg12
(lp39
S'ACAAGUUUUGAUCUCCGGUAU'
p40
a(lp41
I59
aI79
aasg13
(lp42
S'UCCCUGAGACCCUAACUUGUGA'
p43
a(lp44
I21
aI42
aasssg14
(dp45
g40
g12
sg43
g13
sssS'aae-miR-124'
p46
(dp47
g4
(dp48
S'aae-miR-124'
p49
(dp50
g8
S''
sg12
(lp51
S'UAAGGCACGCGGUGAAUGC'
p52
a(lp53
I50
aI68
aasg13
(lp54
S'UAUCCACUGCCGGCCUAUAUG'
p55
a(lp56
I12
aI32
aasssg14
(dp57
g55
g13
sg52
g12
sssS'novelMiR_8011'
p58
(dp59
g4
(dp60
S'novelMiR_8011'
p61
(dp62
g8
(lp63
S'AACCUUCCUCUCUCAACUACA'
p64
a(lp65
I47
aI67
aasg12
S''
sg13
S''
sssg14
(dp66
g64
g8
sssS'aae-miR-11898'
p67
(dp68
g4
(dp69
S'aae-miR-11898'
p70
(dp71
g8
(lp72
S'AUAAGUGGGGCAAAGACACCAA'
p73
a(lp74
I42
aI63
aasg12
S''
sg13
S''
sssg14
(dp75
g73
g8
sssS'aae-miR-11896'
p76
(dp77
g4
(dp78
S'aae-miR-11896'
p79
(dp80
g8
S''
sg12
(lp81
S'CACAAGGCCGGAUUGAUCAAGA'
p82
a(lp83
I49
aI70
aasg13
(lp84
S'CGGUCAAUCCGGAACUGUUGGCU'
p85
a(lp86
I11
aI33
aasssg14
(dp87
g85
g13
sg82
g12
sssS'aae-miR-11903a'
p88
(dp89
g4
(dp90
S'aae-miR-11903a'
p91
(dp92
g8
(lp93
S'AACGUUACAAAUCGUAAGGCGAG'
p94
a(lp95
I4
aI26
aasg12
S''
sg13
S''
sssg14
(dp96
g94
g8
sssS'novelMiR_23631'
p97
(dp98
g4
(dp99
S'novelMiR_23631'
p100
(dp101
g8
(lp102
S'GUUCGUGGCCGGAUUGAUUG'
p103
a(lp104
I46
aI65
aasg12
S''
sg13
S''
sssg14
(dp105
g103
g8
sssS'novelMiR_23633'
p106
(dp107
g4
(dp108
S'novelMiR_23633'
p109
(dp110
g8
(lp111
S'AAGAUUGAGCUGUCGCAUGCC'
p112
a(lp113
I47
aI67
aasg12
S''
sg13
S''
sssg14
(dp114
g112
g8
sssS'novelMiR_10256'
p115
(dp116
g4
(dp117
S'novelMiR_10256'
p118
(dp119
g8
(lp120
S'AGUCGCAGACGAAGUAGGCC'
p121
a(lp122
I46
aI65
aasg12
S''
sg13
S''
sssg14
(dp123
g121
g8
sssS'aae-miR-309a-1'
p124
(dp125
g4
(dp126
S'aae-miR-309a-1'
p127
(dp128
g8
S''
sg12
(lp129
S'UCACUGGGCAAAGUUUGUCGC'
p130
a(lp131
I65
aI85
aasg13
(lp132
S'CGACUAACUUCGUUCAGUUUGGUG'
p133
a(lp134
I18
aI41
aasssg14
(dp135
g133
g13
sg130
g12
sssS'novelMiR_24364'
p136
(dp137
g4
(dp138
S'novelMiR_24364'
p139
(dp140
g8
(lp141
S'GCCGAUGGCCUACAAGGAGGACG'
p142
a(lp143
I49
aI71
aasg12
S''
sg13
S''
sssg14
(dp144
g142
g8
sssS'novelMiR_11105'
p145
(dp146
g4
(dp147
S'novelMiR_11105'
p148
(dp149
g8
(lp150
S'UCGUUUGAUCCCUACCAGAAA'
p151
a(lp152
I47
aI67
aasg12
S''
sg13
S''
sssg14
(dp153
g151
g8
sssS'novelMiR_19635'
p154
(dp155
g4
(dp156
S'novelMiR_19635'
p157
(dp158
g8
(lp159
S'UGAGCUGAUUCGAUGGUGUUU'
p160
a(lp161
I47
aI67
aasg12
S''
sg13
S''
sssg14
(dp162
g160
g8
sssS'novelMiR_13078'
p163
(dp164
g4
(dp165
S'novelMiR_13078'
p166
(dp167
g8
(lp168
S'CGAUUUGGACUGUUCAUGGAC'
p169
a(lp170
I47
aI67
aasg12
S''
sg13
S''
sssg14
(dp171
g169
g8
sssS'aae-miR-2942'
p172
(dp173
g4
(dp174
S'aae-miR-2942'
p175
(dp176
g8
S''
sg12
(lp177
S'UAUUCGAGACUUCACGAGUUAAU'
p178
a(lp179
I53
aI75
aasg13
(lp180
S'AAUUCGCUGUGGUCUCGAACGUACCUACA'
p181
a(lp182
I10
aI38
aasssg14
(dp183
g178
g12
sg181
g13
sssS'aae-miR-N011'
p184
(dp185
g4
(dp186
S'aae-miR-N011'
p187
(dp188
g8
S''
sg12
(lp189
S'UCGGACACGACGAAAUUGCCU'
p190
a(lp191
I51
aI71
aasg13
(lp192
S'UGCUAUUUCAUCGUGUCCUGC'
p193
a(lp194
I8
aI28
aasssg14
(dp195
g190
g12
sg193
g13
sssS'novelMiR_977'
p196
(dp197
g4
(dp198
S'novelMiR_977'
p199
(dp200
g8
(lp201
S'UUCUGGAUCAACUGUCAUAAGA'
p202
a(lp203
I48
aI69
aasg12
S''
sg13
S''
sssg14
(dp204
g202
g8
sssS'novelMiR_13998'
p205
(dp206
g4
(dp207
S'novelMiR_13998'
p208
(dp209
g8
(lp210
S'UCGAGCACGUGGAUUUUU'
p211
a(lp212
I44
aI61
aasg12
S''
sg13
S''
sssg14
(dp213
g211
g8
sssS'aae-miR-H-65'
p214
(dp215
g4
(dp216
S'aae-miR-H-65'
p217
(dp218
g8
(lp219
S'AAAGCAACCGAACAAUUGUCC'
p220
a(lp221
I13
aI33
aasg12
S''
sg13
S''
sssg14
(dp222
g220
g8
sssS'novelMiR_18724'
p223
(dp224
g4
(dp225
S'novelMiR_18724'
p226
(dp227
g8
(lp228
S'CGUAAAAAUGGUCAUCUUGU'
p229
a(lp230
I11
aI30
aasg12
S''
sg13
S''
sssg14
(dp231
g229
g8
sssS'novelMiR_8264'
p232
(dp233
g4
(dp234
S'novelMiR_8264'
p235
(dp236
g8
(lp237
S'AGUGAAGGAUUUGAAGGGUGGC'
p238
a(lp239
I48
aI69
aasg12
S''
sg13
S''
sssg14
(dp240
g238
g8
sssS'novelMiR_20136'
p241
(dp242
g4
(dp243
S'novelMiR_20136'
p244
(dp245
g8
(lp246
S'UGUGUUAACGGGCGUGAAUUAAG'
p247
a(lp248
I11
aI33
aasg12
S''
sg13
S''
sssg14
(dp249
g247
g8
sssS'aae-miR-317-1'
p250
(dp251
g4
(dp252
S'aae-miR-317-1'
p253
(dp254
g8
S''
sg12
(lp255
S'UGAACACAGCUGGUGGUAUCU'
p256
a(lp257
I55
aI75
aasg13
(lp258
S'CGGGAUACACCCUGUGCUCGCU'
p259
a(lp260
I17
aI38
aasssg14
(dp261
g259
g13
sg256
g12
sssS'aae-miR-2944b'
p262
(dp263
g4
(dp264
S'aae-miR-2944b'
p265
(dp266
g8
S''
sg12
(lp267
S'UAUCACAGCAGUAGUUACCUGA'
p268
a(lp269
I38
aI59
aasg13
(lp270
S'GAAGGAACUCCCGGUGUGAUAUA'
p271
a(lp272
I4
aI26
aasssg14
(dp273
g268
g12
sg271
g13
sssS'aae-miR-2944a'
p274
(dp275
g4
(dp276
S'aae-miR-2944a'
p277
(dp278
g8
S''
sg12
(lp279
S'UAUCACAGUAGUUGUACUUUAA'
p280
a(lp281
I39
aI60
aasg13
(lp282
S'GAAGGAACUUCUGCUGUGAUCUGA'
p283
a(lp284
I5
aI28
aasssg14
(dp285
g283
g13
sg280
g12
sssS'novelMiR_6523'
p286
(dp287
g4
(dp288
S'novelMiR_6523'
p289
(dp290
g8
(lp291
S'CCGAGCAUGUGGAUUUUU'
p292
a(lp293
I44
aI61
aasg12
S''
sg13
S''
sssg14
(dp294
g292
g8
sssS'novelMiR_24186'
p295
(dp296
g4
(dp297
S'novelMiR_24186'
p298
(dp299
g8
(lp300
S'UGUGGCGAUUGUGAUUAUGC'
p301
a(lp302
I46
aI65
aasg12
S''
sg13
S''
sssg14
(dp303
g301
g8
sssS'novelMiR_6482'
p304
(dp305
g4
(dp306
S'novelMiR_6482'
p307
(dp308
g8
(lp309
S'GGCAGCUGUACGAAAUGGGAC'
p310
a(lp311
I11
aI31
aasg12
S''
sg13
S''
sssg14
(dp312
g310
g8
sssS'novelMiR_5211'
p313
(dp314
g4
(dp315
S'novelMiR_5211'
p316
(dp317
g8
(lp318
S'UAGGCUGAGUCCACCACCGGG'
p319
a(lp320
I47
aI67
aasg12
S''
sg13
S''
sssg14
(dp321
g319
g8
sssS'novelMiR_6484'
p322
(dp323
g4
(dp324
S'novelMiR_6484'
p325
(dp326
g8
(lp327
S'GUAGACAUUCAGCGCAGAUGG'
p328
a(lp329
I47
aI67
aasg12
S''
sg13
S''
sssg14
(dp330
g328
g8
sssS'novelMiR_126'
p331
(dp332
g4
(dp333
S'novelMiR_126'
p334
(dp335
g8
(lp336
S'UGAAGAAGAUUGGCUGGACUU'
p337
a(lp338
I11
aI31
aasg12
S''
sg13
S''
sssg14
(dp339
g337
g8
sssS'novelMiR_9506'
p340
(dp341
g4
(dp342
S'novelMiR_9506'
p343
(dp344
g8
(lp345
S'AGUGUCACUUCAGUCAAAUCGAG'
p346
a(lp347
I49
aI71
aasg12
S''
sg13
S''
sssg14
(dp348
g346
g8
sssS'aae-miR-11903b'
p349
(dp350
g4
(dp351
S'aae-miR-11903b'
p352
(dp353
g8
(lp354
S'CGCCAUAUGAUUUGUAACUCU'
p355
a(lp356
I45
aI65
aasg12
S''
sg13
S''
sssg14
(dp357
g355
g8
sssS'aae-miR-1890'
p358
(dp359
g4
(dp360
S'aae-miR-1890'
p361
(dp362
g8
S''
sg12
(lp363
S'UGAAAUCUUUGAUUAGGUCUGG'
p364
a(lp365
I57
aI78
aasg13
(lp366
S'AGCUAAUUGGAGAGUUCUUGAA'
p367
a(lp368
I17
aI38
aasssg14
(dp369
g367
g13
sg364
g12
sssS'novelMiR_21565'
p370
(dp371
g4
(dp372
S'novelMiR_21565'
p373
(dp374
g8
(lp375
S'GUCCGGUGCCGAUUGGGAA'
p376
a(lp377
I45
aI63
aasg12
S''
sg13
S''
sssg14
(dp378
g376
g8
sssS'aae-miR-11918'
p379
(dp380
g4
(dp381
S'aae-miR-11918'
p382
(dp383
g8
(lp384
S'CAUGAACGACGACGUGACGCCG'
p385
a(lp386
I46
aI67
aasg12
S''
sg13
S''
sssg14
(dp387
g385
g8
sssS'aae-miR-11919'
p388
(dp389
g4
(dp390
S'aae-miR-11919'
p391
(dp392
g8
(lp393
S'UAGCUAGGUUGCGGUGCACUGCU'
p394
a(lp395
I41
aI63
aasg12
S''
sg13
S''
sssg14
(dp396
g394
g8
sssS'aae-miR-11912'
p397
(dp398
g4
(dp399
S'aae-miR-11912'
p400
(dp401
g8
(lp402
S'GUGUGUGAACCGUUGGCGGC'
p403
a(lp404
I5
aI24
aasg12
S''
sg13
S''
sssg14
(dp405
g403
g8
sssS'aae-miR-11913'
p406
(dp407
g4
(dp408
S'aae-miR-11913'
p409
(dp410
g8
(lp411
S'AAUGUUGGACAACUGCAAGGU'
p412
a(lp413
I5
aI25
aasg12
S''
sg13
S''
sssg14
(dp414
g412
g8
sssS'aae-miR-11910'
p415
(dp416
g4
(dp417
S'aae-miR-11910'
p418
(dp419
g8
(lp420
S'AUCGAUCGCAUCCGUCUGACCU'
p421
a(lp422
I4
aI25
aasg12
S''
sg13
S''
sssg14
(dp423
g421
g8
sssS'aae-miR-11911'
p424
(dp425
g4
(dp426
S'aae-miR-11911'
p427
(dp428
g8
S''
sg12
(lp429
S'GACGAGUGCUUGGAUCAUCAAU'
p430
a(lp431
I46
aI67
aasg13
(lp432
S'AGUUGAUCCAAGUAGUCUUGCCU'
p433
a(lp434
I14
aI36
aasssg14
(dp435
g430
g12
sg433
g13
sssS'aae-miR-11916'
p436
(dp437
g4
(dp438
S'aae-miR-11916'
p439
(dp440
g8
(lp441
S'GAUGCCUCGUAAAGCAACUGGAC'
p442
a(lp443
I61
aI83
aasg12
S''
sg13
S''
sssg14
(dp444
g442
g8
sssS'aae-miR-11917'
p445
(dp446
g4
(dp447
S'aae-miR-11917'
p448
(dp449
g8
(lp450
S'CUGAAAACUUAAUCGAUUGGUC'
p451
a(lp452
I5
aI26
aasg12
S''
sg13
S''
sssg14
(dp453
g451
g8
sssS'aae-miR-11915'
p454
(dp455
g4
(dp456
S'aae-miR-11915'
p457
(dp458
g8
(lp459
S'CGAGAUACGGAGAGAUUGCGACA'
p460
a(lp461
I38
aI60
aasg12
S''
sg13
S''
sssg14
(dp462
g460
g8
sssS'novelMiR_23246'
p463
(dp464
g4
(dp465
S'novelMiR_23246'
p466
(dp467
g8
(lp468
S'GAUAAUGUUUAUGGGUCUACA'
p469
a(lp470
I47
aI67
aasg12
S''
sg13
S''
sssg14
(dp471
g469
g8
sssS'novelMiR_15042'
p472
(dp473
g4
(dp474
S'novelMiR_15042'
p475
(dp476
g8
(lp477
S'UCGGUUCGGGUUGGGAUUCGA'
p478
a(lp479
I47
aI67
aasg12
S''
sg13
S''
sssg14
(dp480
g478
g8
sssS'novelMiR_2680'
p481
(dp482
g4
(dp483
S'novelMiR_2680'
p484
(dp485
g8
(lp486
S'AGACAAAACGUCGAAAGUAGAA'
p487
a(lp488
I11
aI32
aasg12
S''
sg13
S''
sssg14
(dp489
g487
g8
sssS'novelMiR_11632'
p490
(dp491
g4
(dp492
S'novelMiR_11632'
p493
(dp494
g8
(lp495
S'UGUUGGUCGAUUGACGCUUUAC'
p496
a(lp497
I11
aI32
aasg12
S''
sg13
S''
sssg14
(dp498
g496
g8
sssS'aae-miR-981'
p499
(dp500
g4
(dp501
S'aae-miR-981'
p502
(dp503
g8
S''
sg12
(lp504
S'UUCGUUGUCGACGAAACCUGCA'
p505
a(lp506
I58
aI79
aasg13
(lp507
S'CGGGUUUCGCGGCGAACGGGCU'
p508
a(lp509
I16
aI37
aasssg14
(dp510
g505
g12
sg508
g13
sssS'aae-miR-3'
p511
(dp512
g4
(dp513
S'aae-miR-3'
p514
(dp515
g8
(lp516
S'AGGGUCGGAGGUUCGAAUCCC'
p517
a(lp518
I39
aI59
aasg12
S''
sg13
S''
sssg14
(dp519
g517
g8
sssS'novelMiR_23967'
p520
(dp521
g4
(dp522
S'novelMiR_23967'
p523
(dp524
g8
(lp525
S'GCAAACACGGACCUGUCACAUGA'
p526
a(lp527
I11
aI33
aasg12
S''
sg13
S''
sssg14
(dp528
g526
g8
sssS'aae-miR-375'
p529
(dp530
g4
(dp531
S'aae-miR-375'
p532
(dp533
g8
S''
sg12
(lp534
S'UUUGUUCGUUUGGCUCGAGUUA'
p535
a(lp536
I78
aI99
aasg13
(lp537
S'ACUUAAGCCCAACGUACAGAAACU'
p538
a(lp539
I17
aI40
aasssg14
(dp540
g538
g13
sg535
g12
sssS'aae-miR-279'
p541
(dp542
g4
(dp543
S'aae-miR-279'
p544
(dp545
g8
S''
sg12
(lp546
S'UGACUAGAUCCACACUCAUUAA'
p547
a(lp548
I61
aI82
aasg13
(lp549
S'GAUGGGUGUGAAUCUAGUGUUUCACA'
p550
a(lp551
I18
aI43
aasssg14
(dp552
g547
g12
sg550
g13
sssS'aae-miR-278'
p553
(dp554
g4
(dp555
S'aae-miR-278'
p556
(dp557
g8
S''
sg12
(lp558
S'UCGGUGGGACUUUCGUCCGUUU'
p559
a(lp560
I51
aI72
aasg13
(lp561
S'ACGGACGAUAGUCUUCAGCGGCC'
p562
a(lp563
I9
aI31
aasssg14
(dp564
g559
g12
sg562
g13
sssS'aae-miR-277'
p565
(dp566
g4
(dp567
S'aae-miR-277'
p568
(dp569
g8
S''
sg12
(lp570
S'UAAAUGCACUAUCUGGUACGAC'
p571
a(lp572
I61
aI82
aasg13
(lp573
S'CGUGUCAGAAGUGCAUUUACA'
p574
a(lp575
I13
aI33
aasssg14
(dp576
g574
g13
sg571
g12
sssS'aae-miR-275'
p577
(dp578
g4
(dp579
S'aae-miR-275'
p580
(dp581
g8
S''
sg12
(lp582
S'UCAGGUACCUGAAGUAGCGC'
p583
a(lp584
I56
aI75
aasg13
(lp585
S'CGCGCUAAGCAGGAACCGAGAC'
p586
a(lp587
I16
aI37
aasssg14
(dp588
g583
g12
sg586
g13
sssS'aae-miR-N010'
p589
(dp590
g4
(dp591
S'aae-miR-N010'
p592
(dp593
g8
S''
sg12
(lp594
S'AUGCCGAACCGGUCGAAUACACA'
p595
a(lp596
I57
aI79
aasg13
(lp597
S'AGUAUUCAUUCGGUUGGCUAUC'
p598
a(lp599
I8
aI29
aasssg14
(dp600
g598
g13
sg595
g12
sssS'novelMiR_13732'
p601
(dp602
g4
(dp603
S'novelMiR_13732'
p604
(dp605
g8
(lp606
S'ACAUUUUUGGGAAUAGGCCUU'
p607
a(lp608
I11
aI31
aasg12
S''
sg13
S''
sssg14
(dp609
g607
g8
sssS'aae-miR-2940'
p610
(dp611
g4
(dp612
S'aae-miR-2940'
p613
(dp614
g8
S''
sg12
(lp615
S'GUCGACAGGGAGAUAAAUCACU'
p616
a(lp617
I87
aI108
aasg13
(lp618
S'UGGUUUAUCUUAUCUGUCGAGGC'
p619
a(lp620
I4
aI26
aasssg14
(dp621
g616
g12
sg619
g13
sssS'aae-miR-2946'
p622
(dp623
g4
(dp624
S'aae-miR-2946'
p625
(dp626
g8
S''
sg12
(lp627
S'UAGUACGGAAAAGAUAUGGGGA'
p628
a(lp629
I55
aI76
aasg13
(lp630
S'GCCAUAUUUUUACCGCUACUGCA'
p631
a(lp632
I15
aI37
aasssg14
(dp633
g631
g13
sg628
g12
sssS'novelMiR_15636'
p634
(dp635
g4
(dp636
S'novelMiR_15636'
p637
(dp638
g8
(lp639
S'CUUCUGAGUUAUUGGGUCACCAA'
p640
a(lp641
I49
aI71
aasg12
S''
sg13
S''
sssg14
(dp642
g640
g8
sssS'aae-miR-2945'
p643
(dp644
g4
(dp645
S'aae-miR-2945'
p646
(dp647
g8
S''
sg12
(lp648
S'UGACUAGAGGCAGACUCGUUUA'
p649
a(lp650
I52
aI73
aasg13
(lp651
S'AGCGGGUCCGUUUCUAGUGUCAUG'
p652
a(lp653
I10
aI33
aasssg14
(dp654
g649
g12
sg652
g13
sssS'novelMiR_10253'
p655
(dp656
g4
(dp657
S'novelMiR_10253'
p658
(dp659
g8
(lp660
S'UGCUGGGUGAGAUUUUGAA'
p661
a(lp662
I45
aI63
aasg12
S''
sg13
S''
sssg14
(dp663
g661
g8
sssS'aae-miR-new8'
p664
(dp665
g4
(dp666
S'aae-miR-new8'
p667
(dp668
g8
(lp669
S'CUGGUCAUACUCUUCCGUUUU'
p670
a(lp671
I65
aI85
aasg12
S''
sg13
S''
sssg14
(dp672
g670
g8
sssS'novelMiR_3299'
p673
(dp674
g4
(dp675
S'novelMiR_3299'
p676
(dp677
g8
(lp678
S'CGCGCAGAAGACACUAAAA'
p679
a(lp680
I45
aI63
aasg12
S''
sg13
S''
sssg14
(dp681
g679
g8
sssS'novelMiR_20991'
p682
(dp683
g4
(dp684
S'novelMiR_20991'
p685
(dp686
g8
(lp687
S'AUUCGGGUUAAUGGGGUAGA'
p688
a(lp689
I11
aI30
aasg12
S''
sg13
S''
sssg14
(dp690
g688
g8
sssS'novelMiR_14152'
p691
(dp692
g4
(dp693
S'novelMiR_14152'
p694
(dp695
g8
(lp696
S'AUAAGCAUUUAGGAGUGGAA'
p697
a(lp698
I46
aI65
aasg12
S''
sg13
S''
sssg14
(dp699
g697
g8
sssS'aae-miR-307'
p700
(dp701
g4
(dp702
S'aae-miR-307'
p703
(dp704
g8
S''
sg12
(lp705
S'CACAACCUCCUUGAGUGAGCGA'
p706
a(lp707
I59
aI80
aasg13
(lp708
S'UUCCCGGCAGUCGAUC'
p709
a(lp710
I6
aI21
aasssg14
(dp711
g706
g12
sg709
g13
sssS'aae-miR-306'
p712
(dp713
g4
(dp714
S'aae-miR-306'
p715
(dp716
g8
S''
sg12
(lp717
S'GAGAGCACCUCGGUAUCUAAGC'
p718
a(lp719
I94
aI115
aasg13
(lp720
S'UCAGGUACUGAGUGACUCUCAG'
p721
a(lp722
I20
aI41
aasssg14
(dp723
g718
g12
sg721
g13
sssS'aae-miR-305'
p724
(dp725
g4
(dp726
S'aae-miR-305'
p727
(dp728
g8
S''
sg12
(lp729
S'CGGCACAUGUUGGAGUACACUUA'
p730
a(lp731
I53
aI75
aasg13
(lp732
S'AUUGUACUUCAUCAGGUGCUCUGG'
p733
a(lp734
I15
aI38
aasssg14
(dp735
g730
g12
sg733
g13
sssS'novelMiR_18441'
p736
(dp737
g4
(dp738
S'novelMiR_18441'
p739
(dp740
g8
(lp741
S'UCUUUCUAAGUUGUCAGGC'
p742
a(lp743
I45
aI63
aasg12
S''
sg13
S''
sssg14
(dp744
g742
g8
sssS'novelMiR_7349'
p745
(dp746
g4
(dp747
S'novelMiR_7349'
p748
(dp749
g8
(lp750
S'ACUGACUGGACAACGGUGAUGA'
p751
a(lp752
I48
aI69
aasg12
S''
sg13
S''
sssg14
(dp753
g751
g8
sssS'novelMiR_17033'
p754
(dp755
g4
(dp756
S'novelMiR_17033'
p757
(dp758
g8
(lp759
S'ACGACGAGUGCUCUAAAAA'
p760
a(lp761
I45
aI63
aasg12
S''
sg13
S''
sssg14
(dp762
g760
g8
sssS'novelMiR_12697'
p763
(dp764
g4
(dp765
S'novelMiR_12697'
p766
(dp767
g8
(lp768
S'GGAACGUCGCGACCCAUUGGA'
p769
a(lp770
I47
aI67
aasg12
S''
sg13
S''
sssg14
(dp771
g769
g8
sssS'aae-miR-2941-1'
p772
(dp773
g4
(dp774
S'aae-miR-2941-1'
p775
(dp776
g8
S''
sg12
(lp777
S'UAGUACGGCUAGAACUCCACGG'
p778
a(lp779
I65
aI86
aasg13
(lp780
S'CGUGGUGUUUAGACGUAUUACA'
p781
a(lp782
I23
aI44
aasssg14
(dp783
g778
g12
sg781
g13
sssS'aae-miR-957'
p784
(dp785
g4
(dp786
S'aae-miR-957'
p787
(dp788
g8
S''
sg12
(lp789
S'UGAAACCGUCCAAAACUGAGGC'
p790
a(lp791
I52
aI73
aasg13
(lp792
S'GUUAGUUUUGGGCGGGUUUUAGU'
p793
a(lp794
I7
aI29
aasssg14
(dp795
g793
g13
sg790
g12
sssS'novelMiR_5521'
p796
(dp797
g4
(dp798
S'novelMiR_5521'
p799
(dp800
g8
(lp801
S'UAGUCGAAAUACGCGUGUCUG'
p802
a(lp803
I47
aI67
aasg12
S''
sg13
S''
sssg14
(dp804
g802
g8
sssS'novelMiR_8901'
p805
(dp806
g4
(dp807
S'novelMiR_8901'
p808
(dp809
g8
(lp810
S'UUGCUUGCUGACAUAGGAGGGG'
p811
a(lp812
I48
aI69
aasg12
S''
sg13
S''
sssg14
(dp813
g811
g8
sssS'novelMiR_3349'
p814
(dp815
g4
(dp816
S'novelMiR_3349'
p817
(dp818
g8
(lp819
S'UGGUGGUGUCGCAGCGGUGUCGG'
p820
a(lp821
I49
aI71
aasg12
S''
sg13
S''
sssg14
(dp822
g820
g8
sssS'aae-miR-137-1'
p823
(dp824
g4
(dp825
S'aae-miR-137-1'
p826
(dp827
g8
S''
sg12
(lp828
S'UAUUGCUUGAGAAUACACGUAG'
p829
a(lp830
I63
aI84
aasg13
(lp831
S'ACGCGUAUUCUUGGGUUAUUAAC'
p832
a(lp833
I24
aI46
aasssg14
(dp834
g832
g13
sg829
g12
sssS'aae-miR-276-1'
p835
(dp836
g4
(dp837
S'aae-miR-276-1'
p838
(dp839
g8
S''
sg12
(lp840
S'UAGGAACUUCAUACCGUGCUC'
p841
a(lp842
I57
aI77
aasg13
(lp843
S'AGCGAGGUAUAGAGUUCCUAC'
p844
a(lp845
I17
aI37
aasssg14
(dp846
g841
g12
sg844
g13
sssS'novelMiR_19596'
p847
(dp848
g4
(dp849
S'novelMiR_19596'
p850
(dp851
g8
(lp852
S'GGACGUGUAACUUUUUCGCAA'
p853
a(lp854
I47
aI67
aasg12
S''
sg13
S''
sssg14
(dp855
g853
g8
sssS'novelMiR_16045'
p856
(dp857
g4
(dp858
S'novelMiR_16045'
p859
(dp860
g8
(lp861
S'CGCGUAUUCCGACCUCAACUG'
p862
a(lp863
I11
aI31
aasg12
S''
sg13
S''
sssg14
(dp864
g862
g8
sssS'novelMiR_7644'
p865
(dp866
g4
(dp867
S'novelMiR_7644'
p868
(dp869
g8
(lp870
S'UGUGUUGGGCAUUUGCAGU'
p871
a(lp872
I45
aI63
aasg12
S''
sg13
S''
sssg14
(dp873
g871
g8
sssS'novelMiR_9377'
p874
(dp875
g4
(dp876
S'novelMiR_9377'
p877
(dp878
g8
(lp879
S'UUGACCCAGUAACUCACCGGA'
p880
a(lp881
I11
aI31
aasg12
S''
sg13
S''
sssg14
(dp882
g880
g8
sssS'novelMiR_16662'
p883
(dp884
g4
(dp885
S'novelMiR_16662'
p886
(dp887
g8
(lp888
S'AAAUGAUAUGUCCGUUGUACA'
p889
a(lp890
I11
aI31
aasg12
S''
sg13
S''
sssg14
(dp891
g889
g8
sssS'novelMiR_22639'
p892
(dp893
g4
(dp894
S'novelMiR_22639'
p895
(dp896
g8
(lp897
S'UCUCUCGGUAUUUUCUUUCU'
p898
a(lp899
I11
aI30
aasg12
S''
sg13
S''
sssg14
(dp900
g898
g8
sssS'novelMiR_9982'
p901
(dp902
g4
(dp903
S'novelMiR_9982'
p904
(dp905
g8
(lp906
S'AACAUAGAGUUCGCGGUUCA'
p907
a(lp908
I46
aI65
aasg12
S''
sg13
S''
sssg14
(dp909
g907
g8
sssS'novelMiR_8633'
p910
(dp911
g4
(dp912
S'novelMiR_8633'
p913
(dp914
g8
(lp915
S'UGCAUCUUGUCACGUUUAU'
p916
a(lp917
I45
aI63
aasg12
S''
sg13
S''
sssg14
(dp918
g916
g8
sssS'novelMiR_23326'
p919
(dp920
g4
(dp921
S'novelMiR_23326'
p922
(dp923
g8
(lp924
S'AUUCGGAGUUCCCUUGCUGUG'
p925
a(lp926
I47
aI67
aasg12
S''
sg13
S''
sssg14
(dp927
g925
g8
sssS'novelMiR_10642'
p928
(dp929
g4
(dp930
S'novelMiR_10642'
p931
(dp932
g8
(lp933
S'UUGUCAAUACUGAAAAGCCAA'
p934
a(lp935
I47
aI67
aasg12
S''
sg13
S''
sssg14
(dp936
g934
g8
sssS'novelMiR_9477'
p937
(dp938
g4
(dp939
S'novelMiR_9477'
p940
(dp941
g8
(lp942
S'AAAGUGGCGCCAAAACCGG'
p943
a(lp944
I45
aI63
aasg12
S''
sg13
S''
sssg14
(dp945
g943
g8
sssS'novelMiR_16596'
p946
(dp947
g4
(dp948
S'novelMiR_16596'
p949
(dp950
g8
(lp951
S'UGCGGAUAGCUCAGGAUCU'
p952
a(lp953
I11
aI29
aasg12
S''
sg13
S''
sssg14
(dp954
g952
g8
sssS'novelMiR_23928'
p955
(dp956
g4
(dp957
S'novelMiR_23928'
p958
(dp959
g8
(lp960
S'UGUUCUCCCGCUGUUCUUAUGC'
p961
a(lp962
I11
aI32
aasg12
S''
sg13
S''
sssg14
(dp963
g961
g8
sssS'novelMiR_10860'
p964
(dp965
g4
(dp966
S'novelMiR_10860'
p967
(dp968
g8
(lp969
S'UGUAUGUGUGGUUGAUCUCUCA'
p970
a(lp971
I11
aI32
aasg12
S''
sg13
S''
sssg14
(dp972
g970
g8
sssS'novelMiR_3694'
p973
(dp974
g4
(dp975
S'novelMiR_3694'
p976
(dp977
g8
(lp978
S'UAGCGUCCUGGAGUGAAAAAUA'
p979
a(lp980
I48
aI69
aasg12
S''
sg13
S''
sssg14
(dp981
g979
g8
sssS'aae-miR-133'
p982
(dp983
g4
(dp984
S'aae-miR-133'
p985
(dp986
g8
S''
sg12
(lp987
S'UUGGUCCCCUUCAACCAGCUGU'
p988
a(lp989
I81
aI102
aasg13
(lp990
S'AGCUGGUUGACUUCGGGUCAAAU'
p991
a(lp992
I19
aI41
aasssg14
(dp993
g988
g12
sg991
g13
sssS'novelMiR_8000'
p994
(dp995
g4
(dp996
S'novelMiR_8000'
p997
(dp998
g8
(lp999
S'CCGAGUACGUGGAUUUUU'
p1000
a(lp1001
I44
aI61
aasg12
S''
sg13
S''
sssg14
(dp1002
g1000
g8
sssS'novelMiR_14886'
p1003
(dp1004
g4
(dp1005
S'novelMiR_14886'
p1006
(dp1007
g8
(lp1008
S'UGUGUUCGCGCCAGGUUUGCUU'
p1009
a(lp1010
I48
aI69
aasg12
S''
sg13
S''
sssg14
(dp1011
g1009
g8
sssS'novelMiR_9930'
p1012
(dp1013
g4
(dp1014
S'novelMiR_9930'
p1015
(dp1016
g8
(lp1017
S'UGUGUCUAGGGUUAUGGCUAA'
p1018
a(lp1019
I11
aI31
aasg12
S''
sg13
S''
sssg14
(dp1020
g1018
g8
sssS'novelMiR_23603'
p1021
(dp1022
g4
(dp1023
S'novelMiR_23603'
p1024
(dp1025
g8
(lp1026
S'UGCGCGUAUCUGUCAAAGGA'
p1027
a(lp1028
I46
aI65
aasg12
S''
sg13
S''
sssg14
(dp1029
g1027
g8
sssS'aae-miR-2943-1'
p1030
(dp1031
g4
(dp1032
S'aae-miR-2943-1'
p1033
(dp1034
g8
S''
sg12
(lp1035
S'GACUGCUUUUUCCUACCUUACA'
p1036
a(lp1037
I51
aI72
aasg13
(lp1038
S'UUAAGUAGGCACUUGCAGGCAAA'
p1039
a(lp1040
I12
aI34
aasssg14
(dp1041
g1039
g13
sg1036
g12
sssS'aae-miR-1000-1'
p1042
(dp1043
g4
(dp1044
S'aae-miR-1000-1'
p1045
(dp1046
g8
(lp1047
S'AUAUUGUCCUGUCACAGCAGU'
p1048
a(lp1049
I23
aI43
aasg12
S''
sg13
S''
sssg14
(dp1050
g1048
g8
sssS'novelMiR_22733'
p1051
(dp1052
g4
(dp1053
S'novelMiR_22733'
p1054
(dp1055
g8
(lp1056
S'CUCCCAGUCGGAGUUUUCGC'
p1057
a(lp1058
I11
aI30
aasg12
S''
sg13
S''
sssg14
(dp1059
g1057
g8
sssS'aae-miR-33'
p1060
(dp1061
g4
(dp1062
S'aae-miR-33'
p1063
(dp1064
g8
S''
sg12
(lp1065
S'CAAUACUUCUGCAAUGCAAGCC'
p1066
a(lp1067
I53
aI74
aasg13
(lp1068
S'GUGCAUUGUAGUUGCAUUGCA'
p1069
a(lp1070
I9
aI29
aasssg14
(dp1071
g1066
g12
sg1069
g13
sssS'aae-miR-31'
p1072
(dp1073
g4
(dp1074
S'aae-miR-31'
p1075
(dp1076
g8
S''
sg12
(lp1077
S'UAGCUAUUCAACUUCUUGUCU'
p1078
a(lp1079
I46
aI66
aasg13
(lp1080
S'UGGCAAGAUGUUGGCAUAGCUGA'
p1081
a(lp1082
I11
aI33
aasssg14
(dp1083
g1081
g13
sg1078
g12
sssS'novelMiR_7974'
p1084
(dp1085
g4
(dp1086
S'novelMiR_7974'
p1087
(dp1088
g8
(lp1089
S'UAAAGUGGUGGGCUUCAUGGC'
p1090
a(lp1091
I47
aI67
aasg12
S''
sg13
S''
sssg14
(dp1092
g1090
g8
sssS'aae-miR-34'
p1093
(dp1094
g4
(dp1095
S'aae-miR-34'
p1096
(dp1097
g8
S''
sg12
(lp1098
S'CAACCACUAUCCGCCCUGCCGCC'
p1099
a(lp1100
I94
aI116
aasg13
(lp1101
S'UGGCAGUGUGGUUAGCUGGUUG'
p1102
a(lp1103
I16
aI37
aasssg14
(dp1104
g1099
g12
sg1102
g13
sssS'aae-miR-576'
p1105
(dp1106
g4
(dp1107
S'aae-miR-576'
p1108
(dp1109
g8
(lp1110
S'GGGGAUGUAGCUCAGUGGUAGAG'
p1111
a(lp1112
I23
aI45
aasg12
S''
sg13
S''
sssg14
(dp1113
g1111
g8
sssS'novelMiR_18408'
p1114
(dp1115
g4
(dp1116
S'novelMiR_18408'
p1117
(dp1118
g8
(lp1119
S'GCCCUUAUCCGUCAACCGU'
p1120
a(lp1121
I45
aI63
aasg12
S''
sg13
S''
sssg14
(dp1122
g1120
g8
sssS'aae-miR-929-1'
p1123
(dp1124
g4
(dp1125
S'aae-miR-929-1'
p1126
(dp1127
g8
S''
sg12
(lp1128
S'UCCCUAACGGAGUCAGAUUGA'
p1129
a(lp1130
I55
aI75
aasg13
(lp1131
S'AUUGACUCUAGUAGGGAGUCC'
p1132
a(lp1133
I19
aI39
aasssg14
(dp1134
g1129
g12
sg1132
g13
sssS'novelMiR_4577'
p1135
(dp1136
g4
(dp1137
S'novelMiR_4577'
p1138
(dp1139
g8
(lp1140
S'UGUUGCUUGUCGUCUUAGAUGUU'
p1141
a(lp1142
I49
aI71
aasg12
S''
sg13
S''
sssg14
(dp1143
g1141
g8
sssS'aae-miR-341'
p1144
(dp1145
g4
(dp1146
S'aae-miR-341'
p1147
(dp1148
g8
(lp1149
S'GCAGGAUCGUAGGAGGCU'
p1150
a(lp1151
I34
aI51
aasg12
S''
sg13
S''
sssg14
(dp1152
g1150
g8
sssS'novelMiR_4477'
p1153
(dp1154
g4
(dp1155
S'novelMiR_4477'
p1156
(dp1157
g8
(lp1158
S'UGGGGUCGAAAUACGCGUAU'
p1159
a(lp1160
I46
aI65
aasg12
S''
sg13
S''
sssg14
(dp1161
g1159
g8
sssS'novelMiR_4473'
p1162
(dp1163
g4
(dp1164
S'novelMiR_4473'
p1165
(dp1166
g8
(lp1167
S'AAAACUUCAUUGAUUGGUCAC'
p1168
a(lp1169
I11
aI31
aasg12
S''
sg13
S''
sssg14
(dp1170
g1168
g8
sssS'aae-miR-184'
p1171
(dp1172
g4
(dp1173
S'aae-miR-184'
p1174
(dp1175
g8
S''
sg12
(lp1176
S'UGGACGGAGAACUGAUAAGGGC'
p1177
a(lp1178
I55
aI76
aasg13
(lp1179
S'CCUUAUCAUUCUUGCGCCCCGU'
p1180
a(lp1181
I16
aI37
aasssg14
(dp1182
g1180
g13
sg1177
g12
sssS'novelMiR_8074'
p1183
(dp1184
g4
(dp1185
S'novelMiR_8074'
p1186
(dp1187
g8
(lp1188
S'CCGGAGAUUCUAGCAAAA'
p1189
a(lp1190
I11
aI28
aasg12
S''
sg13
S''
sssg14
(dp1191
g1189
g8
sssS'aae-miR-40'
p1192
(dp1193
g4
(dp1194
S'aae-miR-40'
p1195
(dp1196
g8
(lp1197
S'UUGCGUUGAUUAAGUCCC'
p1198
a(lp1199
I39
aI56
aasg12
S''
sg13
S''
sssg14
(dp1200
g1198
g8
sssS'novelMiR_13841'
p1201
(dp1202
g4
(dp1203
S'novelMiR_13841'
p1204
(dp1205
g8
(lp1206
S'UGCAUUGCACAGUGGUCC'
p1207
a(lp1208
I44
aI61
aasg12
S''
sg13
S''
sssg14
(dp1209
g1207
g8
sssS'novelMiR_23102'
p1210
(dp1211
g4
(dp1212
S'novelMiR_23102'
p1213
(dp1214
g8
(lp1215
S'UAUUGCGCUUGUAGUGUUGGGUU'
p1216
a(lp1217
I11
aI33
aasg12
S''
sg13
S''
sssg14
(dp1218
g1216
g8
sssS'novelMiR_20150'
p1219
(dp1220
g4
(dp1221
S'novelMiR_20150'
p1222
(dp1223
g8
(lp1224
S'GGCAUGAAUAACCGUUGGUCAGU'
p1225
a(lp1226
I11
aI33
aasg12
S''
sg13
S''
sssg14
(dp1227
g1225
g8
sssS'novelMiR_24450'
p1228
(dp1229
g4
(dp1230
S'novelMiR_24450'
p1231
(dp1232
g8
(lp1233
S'GUGUACAAAAUGAAUUCCUGC'
p1234
a(lp1235
I47
aI67
aasg12
S''
sg13
S''
sssg14
(dp1236
g1234
g8
sssS'aae-miR-308'
p1237
(dp1238
g4
(dp1239
S'aae-miR-308'
p1240
(dp1241
g8
S''
sg12
(lp1242
S'AAUCACAGGAGUAUACUG'
p1243
a(lp1244
I52
aI69
aasg13
(lp1245
S'CGCGGUAUAUUCUUGUGGCUUG'
p1246
a(lp1247
I11
aI32
aasssg14
(dp1248
g1243
g12
sg1246
g13
sssS'novelMiR_6176'
p1249
(dp1250
g4
(dp1251
S'novelMiR_6176'
p1252
(dp1253
g8
(lp1254
S'CUGAAGACGGCCUUACGGUUG'
p1255
a(lp1256
I47
aI67
aasg12
S''
sg13
S''
sssg14
(dp1257
g1255
g8
sssS'aae-miR-980'
p1258
(dp1259
g4
(dp1260
S'aae-miR-980'
p1261
(dp1262
g8
S''
sg12
(lp1263
S'UAGCUGCCUAGUGAAGGGC'
p1264
a(lp1265
I50
aI68
aasg13
(lp1266
S'CGGCCGUUCAUUGGGUCAUCUAGC'
p1267
a(lp1268
I10
aI33
aasssg14
(dp1269
g1267
g13
sg1264
g12
sssS'aae-miR-1'
p1270
(dp1271
g4
(dp1272
S'aae-miR-1'
p1273
(dp1274
g8
S''
sg12
(lp1275
S'UGGAAUGUAAAGAAGUAUGGAG'
p1276
a(lp1277
I48
aI69
aasg13
(lp1278
S'CCAUGCUUCCUUGCAUUCAAUA'
p1279
a(lp1280
I9
aI30
aasssg14
(dp1281
g1279
g13
sg1276
g12
sssS'aae-miR-7'
p1282
(dp1283
g4
(dp1284
S'aae-miR-7'
p1285
(dp1286
g8
S''
sg12
(lp1287
S'CAAUAAAUCUCAAGUCUUUCUA'
p1288
a(lp1289
I56
aI77
aasg13
(lp1290
S'UGGAAGACUAGUGAUUUUGUUGU'
p1291
a(lp1292
I16
aI38
aasssg14
(dp1293
g1291
g13
sg1288
g12
sssS'aae-miR-989'
p1294
(dp1295
g4
(dp1296
S'aae-miR-989'
p1297
(dp1298
g8
S''
sg12
(lp1299
S'UGUGAUGUGACGUAGUGGUAC'
p1300
a(lp1301
I68
aI88
aasg13
(lp1302
S'CGCCGCUACCUCGCUUUCACUUGG'
p1303
a(lp1304
I24
aI47
aasssg14
(dp1305
g1300
g12
sg1303
g13
sssS'aae-miR-988'
p1306
(dp1307
g4
(dp1308
S'aae-miR-988'
p1309
(dp1310
g8
S''
sg12
(lp1311
S'CCCCUUGUUGCAAACCUCACGC'
p1312
a(lp1313
I47
aI68
aasg13
(lp1314
S'GUGUGCUUUGUGACAAUGAGA'
p1315
a(lp1316
I10
aI30
aasssg14
(dp1317
g1315
g13
sg1312
g12
sssS'aae-miR-8'
p1318
(dp1319
g4
(dp1320
S'aae-miR-8'
p1321
(dp1322
g8
S''
sg12
(lp1323
S'UAAUACUGUCAGGUAAAGAUGUC'
p1324
a(lp1325
I49
aI71
aasg13
(lp1326
S'CAUCUUACCGGGCAGCAUUAGA'
p1327
a(lp1328
I10
aI31
aasssg14
(dp1329
g1324
g12
sg1327
g13
sssS'novelMiR_24172'
p1330
(dp1331
g4
(dp1332
S'novelMiR_24172'
p1333
(dp1334
g8
(lp1335
S'AUGCUGUUCCGCUCAAUA'
p1336
a(lp1337
I44
aI61
aasg12
S''
sg13
S''
sssg14
(dp1338
g1336
g8
sssS'novelMiR_20024'
p1339
(dp1340
g4
(dp1341
S'novelMiR_20024'
p1342
(dp1343
g8
(lp1344
S'AAUCGAGACAUGGACACCUGG'
p1345
a(lp1346
I11
aI31
aasg12
S''
sg13
S''
sssg14
(dp1347
g1345
g8
sssS'novelMiR_19474'
p1348
(dp1349
g4
(dp1350
S'novelMiR_19474'
p1351
(dp1352
g8
(lp1353
S'UAGUGGAAUUGAAUGGUAUAGA'
p1354
a(lp1355
I48
aI69
aasg12
S''
sg13
S''
sssg14
(dp1356
g1354
g8
sssS'novelMiR_638'
p1357
(dp1358
g4
(dp1359
S'novelMiR_638'
p1360
(dp1361
g8
(lp1362
S'GACGAUGGCGAACCCGGACGC'
p1363
a(lp1364
I47
aI67
aasg12
S''
sg13
S''
sssg14
(dp1365
g1363
g8
sssS'aae-miR-965'
p1366
(dp1367
g4
(dp1368
S'aae-miR-965'
p1369
(dp1370
g8
S''
sg12
(lp1371
S'UAAGCGUAUAGCUUUUCCCAUU'
p1372
a(lp1373
I52
aI73
aasg13
(lp1374
S'GGGGGAAAUCCUGUACGCUGUAUG'
p1375
a(lp1376
I10
aI33
aasssg14
(dp1377
g1372
g12
sg1375
g13
sssS'novelMiR_2473'
p1378
(dp1379
g4
(dp1380
S'novelMiR_2473'
p1381
(dp1382
g8
(lp1383
S'AAGAAGGUGAUGGUGGCGGACA'
p1384
a(lp1385
I11
aI32
aasg12
S''
sg13
S''
sssg14
(dp1386
g1384
g8
sssS'novelMiR_16715'
p1387
(dp1388
g4
(dp1389
S'novelMiR_16715'
p1390
(dp1391
g8
(lp1392
S'AUAAAUGGGACUGUUAUGCGAGA'
p1393
a(lp1394
I49
aI71
aasg12
S''
sg13
S''
sssg14
(dp1395
g1393
g8
sssS'aae-miR-1571'
p1396
(dp1397
g4
(dp1398
S'aae-miR-1571'
p1399
(dp1400
g8
(lp1401
S'GAGAGGCCUGUGUAAUCU'
p1402
a(lp1403
I36
aI53
aasg12
S''
sg13
S''
sssg14
(dp1404
g1402
g8
sssS'novelMiR_10903'
p1405
(dp1406
g4
(dp1407
S'novelMiR_10903'
p1408
(dp1409
g8
(lp1410
S'CUGUUGUUGCGGUGGCUG'
p1411
a(lp1412
I11
aI28
aasg12
S''
sg13
S''
sssg14
(dp1413
g1411
g8
sssS'aae-miR-1174'
p1414
(dp1415
g4
(dp1416
S'aae-miR-1174'
p1417
(dp1418
g8
S''
sg12
(lp1419
S'UCAGAUCUACUUAAUACCCAU'
p1420
a(lp1421
I97
aI117
aasg13
(lp1422
S'CUGGGUAUUUUAGAUCCUUGGCA'
p1423
a(lp1424
I10
aI32
aasssg14
(dp1425
g1423
g13
sg1420
g12
sssS'aae-miR-11927'
p1426
(dp1427
g4
(dp1428
S'aae-miR-11927'
p1429
(dp1430
g8
(lp1431
S'CAAAAGAUCUGGCAGCAUUGA'
p1432
a(lp1433
I57
aI77
aasg12
S''
sg13
S''
sssg14
(dp1434
g1432
g8
sssS'aae-miR-11925'
p1435
(dp1436
g4
(dp1437
S'aae-miR-11925'
p1438
(dp1439
g8
(lp1440
S'CUGUCGAGCCGGUUGAACCAC'
p1441
a(lp1442
I4
aI24
aasg12
S''
sg13
S''
sssg14
(dp1443
g1441
g8
sssS'aae-miR-11924'
p1444
(dp1445
g4
(dp1446
S'aae-miR-11924'
p1447
(dp1448
g8
(lp1449
S'UAGAACCUGGUAGAAUUCGGCA'
p1450
a(lp1451
I58
aI79
aasg12
S''
sg13
S''
sssg14
(dp1452
g1450
g8
sssS'aae-miR-11923'
p1453
(dp1454
g4
(dp1455
S'aae-miR-11923'
p1456
(dp1457
g8
(lp1458
S'ACAACGGCAGCCGGAACGAUCU'
p1459
a(lp1460
I41
aI62
aasg12
S''
sg13
S''
sssg14
(dp1461
g1459
g8
sssS'aae-miR-11922'
p1462
(dp1463
g4
(dp1464
S'aae-miR-11922'
p1465
(dp1466
g8
(lp1467
S'UUCAGGAGAUCAUCGAGGUAGC'
p1468
a(lp1469
I48
aI69
aasg12
S''
sg13
S''
sssg14
(dp1470
g1468
g8
sssS'aae-miR-11908-2'
p1471
(dp1472
g4
(dp1473
S'aae-miR-11908-2'
p1474
(dp1475
g8
(lp1476
S'AGCAUUUUUACACCUCAGGAC'
p1477
a(lp1478
I3
aI23
aasg12
S''
sg13
S''
sssg14
(dp1479
g1477
g8
sssS'aae-miR-11928'
p1480
(dp1481
g4
(dp1482
S'aae-miR-11928'
p1483
(dp1484
g8
(lp1485
S'UUCCGAAGUUGGGUGUCUCGC'
p1486
a(lp1487
I68
aI88
aasg12
S''
sg13
S''
sssg14
(dp1488
g1486
g8
sssS'novelMiR_15035'
p1489
(dp1490
g4
(dp1491
S'novelMiR_15035'
p1492
(dp1493
g8
(lp1494
S'GCGAGCACGUGGAUUUUU'
p1495
a(lp1496
I44
aI61
aasg12
S''
sg13
S''
sssg14
(dp1497
g1495
g8
sssS'novelMiR_10227'
p1498
(dp1499
g4
(dp1500
S'novelMiR_10227'
p1501
(dp1502
g8
(lp1503
S'AUGGAAGAUGGGCUGUUCGA'
p1504
a(lp1505
I11
aI30
aasg12
S''
sg13
S''
sssg14
(dp1506
g1504
g8
sssS'novelMiR_10347'
p1507
(dp1508
g4
(dp1509
S'novelMiR_10347'
p1510
(dp1511
g8
(lp1512
S'CCGAGCACGUGUUUUUUUU'
p1513
a(lp1514
I45
aI63
aasg12
S''
sg13
S''
sssg14
(dp1515
g1513
g8
sssS'novelMiR_10340'
p1516
(dp1517
g4
(dp1518
S'novelMiR_10340'
p1519
(dp1520
g8
(lp1521
S'AUUCGGUACCGUAAAACGGGG'
p1522
a(lp1523
I11
aI31
aasg12
S''
sg13
S''
sssg14
(dp1524
g1522
g8
sssS'novelMiR_21670'
p1525
(dp1526
g4
(dp1527
S'novelMiR_21670'
p1528
(dp1529
g8
(lp1530
S'UCGCUCGCUGCUCUGCUCUG'
p1531
a(lp1532
I46
aI65
aasg12
S''
sg13
S''
sssg14
(dp1533
g1531
g8
sssS'novelMiR_21356'
p1534
(dp1535
g4
(dp1536
S'novelMiR_21356'
p1537
(dp1538
g8
(lp1539
S'ACUACAUGAUCGUGUAAAUU'
p1540
a(lp1541
I13
aI32
aasg12
S''
sg13
S''
sssg14
(dp1542
g1540
g8
sssS'novelMiR_15231'
p1543
(dp1544
g4
(dp1545
S'novelMiR_15231'
p1546
(dp1547
g8
(lp1548
S'UGGUUGGCAGUUGGUUCGCGAGC'
p1549
a(lp1550
I11
aI33
aasg12
S''
sg13
S''
sssg14
(dp1551
g1549
g8
sssS'novelMiR_12758'
p1552
(dp1553
g4
(dp1554
S'novelMiR_12758'
p1555
(dp1556
g8
(lp1557
S'UGCUUUGACUGCUGCUCGCUAC'
p1558
a(lp1559
I11
aI32
aasg12
S''
sg13
S''
sssg14
(dp1560
g1558
g8
sssS'aae-miR-286b-1'
p1561
(dp1562
g4
(dp1563
S'aae-miR-286b-1'
p1564
(dp1565
g8
S''
sg12
(lp1566
S'UGACUAGACCGAACACUCGUAUCCC'
p1567
a(lp1568
I66
aI90
aasg13
(lp1569
S'GGCGAUUGUCGGCUUAGUCGC'
p1570
a(lp1571
I10
aI30
aasssg14
(dp1572
g1567
g12
sg1570
g13
sssS'novelMiR_8317'
p1573
(dp1574
g4
(dp1575
S'novelMiR_8317'
p1576
(dp1577
g8
(lp1578
S'UACAGUUGAGGUCGAACUA'
p1579
a(lp1580
I45
aI63
aasg12
S''
sg13
S''
sssg14
(dp1581
g1579
g8
sssS'novelMiR_8989'
p1582
(dp1583
g4
(dp1584
S'novelMiR_8989'
p1585
(dp1586
g8
(lp1587
S'GGAGUCGUGGGAUCGUAGCCCAC'
p1588
a(lp1589
I49
aI71
aasg12
S''
sg13
S''
sssg14
(dp1590
g1588
g8
sssS'aae-miR-10365'
p1591
(dp1592
g4
(dp1593
S'aae-miR-10365'
p1594
(dp1595
g8
S''
sg12
(lp1596
S'AAAAGUUUUCAUAUUCUUGCGG'
p1597
a(lp1598
I62
aI83
aasg13
(lp1599
S'AUUAGAAUGUGGAAUCUGUUUU'
p1600
a(lp1601
I11
aI32
aasssg14
(dp1602
g1600
g13
sg1597
g12
sssS'novelMiR_3875'
p1603
(dp1604
g4
(dp1605
S'novelMiR_3875'
p1606
(dp1607
g8
(lp1608
S'UGCUCAUGGUUGAUCGGGAUCUC'
p1609
a(lp1610
I49
aI71
aasg12
S''
sg13
S''
sssg14
(dp1611
g1609
g8
sssS'aae-miR-11926-1'
p1612
(dp1613
g4
(dp1614
S'aae-miR-11926-1'
p1615
(dp1616
g8
(lp1617
S'UUGGACUGGCAUGCGUUUAUGG'
p1618
a(lp1619
I48
aI69
aasg12
S''
sg13
S''
sssg14
(dp1620
g1618
g8
sssS'novelMiR_3872'
p1621
(dp1622
g4
(dp1623
S'novelMiR_3872'
p1624
(dp1625
g8
(lp1626
S'CACGGAUCUGGAGAAGCAAAC'
p1627
a(lp1628
I11
aI31
aasg12
S''
sg13
S''
sssg14
(dp1629
g1627
g8
sssS'novelMiR_4380'
p1630
(dp1631
g4
(dp1632
S'novelMiR_4380'
p1633
(dp1634
g8
(lp1635
S'UCCUCCUUGCACUCGUCGGAUGG'
p1636
a(lp1637
I49
aI71
aasg12
S''
sg13
S''
sssg14
(dp1638
g1636
g8
sssS'novelMiR_21222'
p1639
(dp1640
g4
(dp1641
S'novelMiR_21222'
p1642
(dp1643
g8
(lp1644
S'UUGGUGUCUUCGGCAAUAUGUCU'
p1645
a(lp1646
I11
aI33
aasg12
S''
sg13
S''
sssg14
(dp1647
g1645
g8
sssS'novelMiR_3970'
p1648
(dp1649
g4
(dp1650
S'novelMiR_3970'
p1651
(dp1652
g8
(lp1653
S'CAACUUAAGAAAUCGGUGGA'
p1654
a(lp1655
I46
aI65
aasg12
S''
sg13
S''
sssg14
(dp1656
g1654
g8
sssS'aae-miR-315'
p1657
(dp1658
g4
(dp1659
S'aae-miR-315'
p1660
(dp1661
g8
S''
sg12
(lp1662
S'CUUUCGAGCAGUAAUCAAAGUC'
p1663
a(lp1664
I58
aI79
aasg13
(lp1665
S'UUUUGAUUGUUGCUCAGAAAGC'
p1666
a(lp1667
I16
aI37
aasssg14
(dp1668
g1666
g13
sg1663
g12
sssS'aae-miR-316'
p1669
(dp1670
g4
(dp1671
S'aae-miR-316'
p1672
(dp1673
g8
S''
sg12
(lp1674
S'ACAGCAAACCGAAAAAGGCGCC'
p1675
a(lp1676
I60
aI81
aasg13
(lp1677
S'UGUCUUUUUCCGCUUACUGCCG'
p1678
a(lp1679
I19
aI40
aasssg14
(dp1680
g1675
g12
sg1678
g13
sssS'aae-miR-79'
p1681
(dp1682
g4
(dp1683
S'aae-miR-79'
p1684
(dp1685
g8
S''
sg12
(lp1686
S'UAAAGCUAGAUUACCAAAGCAU'
p1687
a(lp1688
I56
aI77
aasg13
(lp1689
S'GCUUUGGCGCUUUAGCUGUAUGA'
p1690
a(lp1691
I16
aI38
aasssg14
(dp1692
g1690
g13
sg1687
g12
sssS'aae-miR-11897a/b'
p1693
(dp1694
g4
(dp1695
S'aae-miR-11897a/b'
p1696
(dp1697
g8
S''
sg12
(lp1698
S'UAGUAAACCUUGAUUUUGUAGC'
p1699
a(lp1700
I44
aI65
aasg13
(lp1701
S'UACAGAAUCGAGGCUCACGAUG'
p1702
a(lp1703
I11
aI32
aasssg14
(dp1704
g1699
g12
sg1702
g13
sssS'aae-miR-71'
p1705
(dp1706
g4
(dp1707
S'aae-miR-71'
p1708
(dp1709
g8
S''
sg12
(lp1710
S'UCUCACUACCUUGUCUUUCAUG'
p1711
a(lp1712
I51
aI72
aasg13
(lp1713
S'AGAAAGACAUGGGUAGUGAGAU'
p1714
a(lp1715
I6
aI27
aasssg14
(dp1716
g1711
g12
sg1714
g13
sssS'aae-miR-927'
p1717
(dp1718
g4
(dp1719
S'aae-miR-927'
p1720
(dp1721
g8
S''
sg12
(lp1722
S'CAAAGCGUUUGGGUUCUGAAAC'
p1723
a(lp1724
I50
aI71
aasg13
(lp1725
S'UUUAGAAUUCCUACGCUUUACC'
p1726
a(lp1727
I8
aI29
aasssg14
(dp1728
g1726
g13
sg1723
g12
sssS'aae-miR-11921'
p1729
(dp1730
g4
(dp1731
S'aae-miR-11921'
p1732
(dp1733
g8
(lp1734
S'AAAUGGGACUGAUAUGCGAGUAU'
p1735
a(lp1736
I48
aI70
aasg12
S''
sg13
S''
sssg14
(dp1737
g1735
g8
sssS'aae-miR-1247'
p1738
(dp1739
g4
(dp1740
S'aae-miR-1247'
p1741
(dp1742
g8
(lp1743
S'GUUCGACUCCCAGUCGGU'
p1744
a(lp1745
I37
aI54
aasg12
S''
sg13
S''
sssg14
(dp1746
g1744
g8
sssS'novelMiR_15539'
p1747
(dp1748
g4
(dp1749
S'novelMiR_15539'
p1750
(dp1751
g8
(lp1752
S'UGGUGAACCCAAACUUUUGCA'
p1753
a(lp1754
I47
aI67
aasg12
S''
sg13
S''
sssg14
(dp1755
g1753
g8
sssS'novelMiR_1095'
p1756
(dp1757
g4
(dp1758
S'novelMiR_1095'
p1759
(dp1760
g8
(lp1761
S'AAUGACGACCUGAAGGAACCGGA'
p1762
a(lp1763
I49
aI71
aasg12
S''
sg13
S''
sssg14
(dp1764
g1762
g8
sssS'aae-miR-282-1'
p1765
(dp1766
g4
(dp1767
S'aae-miR-282-1'
p1768
(dp1769
g8
S''
sg12
(lp1770
S'ACAUAGCCUGACAGAGGUUAGG'
p1771
a(lp1772
I64
aI85
aasg13
(lp1773
S'AAUCUAGCCUCUCCUAGGCUUUGUCUG'
p1774
a(lp1775
I8
aI34
aasssg14
(dp1776
g1774
g13
sg1771
g12
sssS'novelMiR_8806'
p1777
(dp1778
g4
(dp1779
S'novelMiR_8806'
p1780
(dp1781
g8
(lp1782
S'UGAUAUCGAGAGGCAUGGUGG'
p1783
a(lp1784
I11
aI31
aasg12
S''
sg13
S''
sssg14
(dp1785
g1783
g8
sssS'novelMiR_20111'
p1786
(dp1787
g4
(dp1788
S'novelMiR_20111'
p1789
(dp1790
g8
(lp1791
S'CGGAAUGUAUUGUUUGGUUAUAG'
p1792
a(lp1793
I49
aI71
aasg12
S''
sg13
S''
sssg14
(dp1794
g1792
g8
sssS'novelMiR_7651'
p1795
(dp1796
g4
(dp1797
S'novelMiR_7651'
p1798
(dp1799
g8
(lp1800
S'UGAAAGGAAUUUGUUGAGGU'
p1801
a(lp1802
I46
aI65
aasg12
S''
sg13
S''
sssg14
(dp1803
g1801
g8
sssS'novelMiR_706'
p1804
(dp1805
g4
(dp1806
S'novelMiR_706'
p1807
(dp1808
g8
(lp1809
S'UCGCCUUGUUAUCGCUCUGA'
p1810
a(lp1811
I46
aI65
aasg12
S''
sg13
S''
sssg14
(dp1812
g1810
g8
sssS'novelMiR_14441'
p1813
(dp1814
g4
(dp1815
S'novelMiR_14441'
p1816
(dp1817
g8
(lp1818
S'AAUCCUGUGACUCCAUUGUGGA'
p1819
a(lp1820
I11
aI32
aasg12
S''
sg13
S''
sssg14
(dp1821
g1819
g8
sssS'novelMiR_315'
p1822
(dp1823
g4
(dp1824
S'novelMiR_315'
p1825
(dp1826
g8
(lp1827
S'UAAGGACUUCUGGGAGUGUCCCA'
p1828
a(lp1829
I49
aI71
aasg12
S''
sg13
S''
sssg14
(dp1830
g1828
g8
sssS'novelMiR_7717'
p1831
(dp1832
g4
(dp1833
S'novelMiR_7717'
p1834
(dp1835
g8
(lp1836
S'UCGGACCGGGAGCAUCAGAC'
p1837
a(lp1838
I11
aI30
aasg12
S''
sg13
S''
sssg14
(dp1839
g1837
g8
sssS'aae-miR-2765'
p1840
(dp1841
g4
(dp1842
S'aae-miR-2765'
p1843
(dp1844
g8
(lp1845
S'UGGUAACUCCACCACCGUUGGC'
p1846
a(lp1847
I17
aI38
aasg12
S''
sg13
S''
sssg14
(dp1848
g1846
g8
sssS'aae-miR-11909-2'
p1849
(dp1850
g4
(dp1851
S'aae-miR-11909-2'
p1852
(dp1853
g8
(lp1854
S'ACCGUUACGCGCAUAUAAUUUG'
p1855
a(lp1856
I5
aI26
aasg12
S''
sg13
S''
sssg14
(dp1857
g1855
g8
sssS'aae-miR-92b'
p1858
(dp1859
g4
(dp1860
S'aae-miR-92b'
p1861
(dp1862
g8
S''
sg12
(lp1863
S'AAUUGCACUUGUCCCGGCCUGC'
p1864
a(lp1865
I52
aI73
aasg13
(lp1866
S'AGGUCGUGACUUGUGCCCAUUUG'
p1867
a(lp1868
I12
aI34
aasssg14
(dp1869
g1864
g12
sg1867
g13
sssS'aae-miR-92a'
p1870
(dp1871
g4
(dp1872
S'aae-miR-92a'
p1873
(dp1874
g8
S''
sg12
(lp1875
S'UAUUGCACUUGUCCCGGCCUA'
p1876
a(lp1877
I52
aI72
aasg13
(lp1878
S'CGGUACGGACAGGGGCAACAUU'
p1879
a(lp1880
I12
aI33
aasssg14
(dp1881
g1876
g12
sg1879
g13
sssS'aae-miR-9a-1'
p1882
(dp1883
g4
(dp1884
S'aae-miR-9a-1'
p1885
(dp1886
g8
S''
sg12
(lp1887
S'UAAAGCUAGCAUACCGAAGUUA'
p1888
a(lp1889
I51
aI72
aasg13
(lp1890
S'UCUUUGGUUAUCUAGCUGUAUGA'
p1891
a(lp1892
I11
aI33
aasssg14
(dp1893
g1888
g12
sg1891
g13
sssS'novelMiR_6981'
p1894
(dp1895
g4
(dp1896
S'novelMiR_6981'
p1897
(dp1898
g8
(lp1899
S'CGAACACCCAUUUGAGCUGGA'
p1900
a(lp1901
I11
aI31
aasg12
S''
sg13
S''
sssg14
(dp1902
g1900
g8
sssS'novelMiR_4616'
p1903
(dp1904
g4
(dp1905
S'novelMiR_4616'
p1906
(dp1907
g8
(lp1908
S'UGAGUCGUUGAUUAGGGUGG'
p1909
a(lp1910
I11
aI30
aasg12
S''
sg13
S''
sssg14
(dp1911
g1909
g8
sssS'novelMiR_16373'
p1912
(dp1913
g4
(dp1914
S'novelMiR_16373'
p1915
(dp1916
g8
(lp1917
S'GGUUGUCUUGAAAUGGUAAAGA'
p1918
a(lp1919
I11
aI32
aasg12
S''
sg13
S''
sssg14
(dp1920
g1918
g8
sssS'novelMiR_16376'
p1921
(dp1922
g4
(dp1923
S'novelMiR_16376'
p1924
(dp1925
g8
(lp1926
S'UGAUGUACUCUUUCUCUGCUG'
p1927
a(lp1928
I11
aI31
aasg12
S''
sg13
S''
sssg14
(dp1929
g1927
g8
sssS'novelMiR_10878'
p1930
(dp1931
g4
(dp1932
S'novelMiR_10878'
p1933
(dp1934
g8
(lp1935
S'UGCUGAAGAAUCUGUUGCAAG'
p1936
a(lp1937
I47
aI67
aasg12
S''
sg13
S''
sssg14
(dp1938
g1936
g8
sssS'novelMiR_6961'
p1939
(dp1940
g4
(dp1941
S'novelMiR_6961'
p1942
(dp1943
g8
(lp1944
S'UUGGAGUGCUCGGGUAGCAGA'
p1945
a(lp1946
I11
aI31
aasg12
S''
sg13
S''
sssg14
(dp1947
g1945
g8
sssS'aae-miR-2a'
p1948
(dp1949
g4
(dp1950
S'aae-miR-2a'
p1951
(dp1952
g8
S''
sg12
(lp1953
S'UAUCACAGCCAGCUUUGAAGAGC'
p1954
a(lp1955
I59
aI81
aasg13
(lp1956
S'ACUCUCAAAGUGGUUGUGAAA'
p1957
a(lp1958
I15
aI35
aasssg14
(dp1959
g1957
g13
sg1954
g12
sssS'aae-miR-100'
p1960
(dp1961
g4
(dp1962
S'aae-miR-100'
p1963
(dp1964
g8
S''
sg12
(lp1965
S'CAAGAACGGAUGUAUGGGAUUC'
p1966
a(lp1967
I71
aI92
aasg13
(lp1968
S'AACCCGUAGAUCCGAACUUGUG'
p1969
a(lp1970
I31
aI52
aasssg14
(dp1971
g1969
g13
sg1966
g12
sssS'aae-miR-2c'
p1972
(dp1973
g4
(dp1974
S'aae-miR-2c'
p1975
(dp1976
g8
(lp1977
S'UAUCACAGCCAGCUUUGAUGAGC'
p1978
a(lp1979
I50
aI72
aasg12
S''
sg13
S''
sssg14
(dp1980
g1978
g8
sssS'aae-miR-2b'
p1981
(dp1982
g4
(dp1983
S'aae-miR-2b'
p1984
(dp1985
g8
S''
sg12
(lp1986
S'UAUCACAGCCAGCUUUGAUGAGCU'
p1987
a(lp1988
I52
aI75
aasg13
(lp1989
S'ACUCUCAAAGUGGCUGUGAAAUG'
p1990
a(lp1991
I14
aI36
aasssg14
(dp1992
g1987
g12
sg1990
g13
sssS'aae-miR-11920-1'
p1993
(dp1994
g4
(dp1995
S'aae-miR-11920-1'
p1996
(dp1997
g8
(lp1998
S'CCCAUCAACUGCUGAACUGUUUU'
p1999
a(lp2000
I4
aI26
aasg12
S''
sg13
S''
sssg14
(dp2001
g1999
g8
sssS'aae-miR-109'
p2002
(dp2003
g4
(dp2004
S'aae-miR-109'
p2005
(dp2006
g8
(lp2007
S'AUCACGUCGGGGUCACC'
p2008
a(lp2009
I27
aI43
aasg12
S''
sg13
S''
sssg14
(dp2010
g2008
g8
sssS'novelMiR_18248'
p2011
(dp2012
g4
(dp2013
S'novelMiR_18248'
p2014
(dp2015
g8
(lp2016
S'UUGAAUUUGCGUCGUUUUC'
p2017
a(lp2018
I45
aI63
aasg12
S''
sg13
S''
sssg14
(dp2019
g2017
g8
sssS'novelMiR_6712'
p2020
(dp2021
g4
(dp2022
S'novelMiR_6712'
p2023
(dp2024
g8
(lp2025
S'CUGGAUAGCGAUGCCCUGCCAA'
p2026
a(lp2027
I11
aI32
aasg12
S''
sg13
S''
sssg14
(dp2028
g2026
g8
sssS'novelMiR_10576'
p2029
(dp2030
g4
(dp2031
S'novelMiR_10576'
p2032
(dp2033
g8
(lp2034
S'UAAAUGGGACUGUUAUGCGAGC'
p2035
a(lp2036
I48
aI69
aasg12
S''
sg13
S''
sssg14
(dp2037
g2035
g8
sssS'novelMiR_3839'
p2038
(dp2039
g4
(dp2040
S'novelMiR_3839'
p2041
(dp2042
g8
(lp2043
S'ACUACACGACUCUAGAGACGGC'
p2044
a(lp2045
I48
aI69
aasg12
S''
sg13
S''
sssg14
(dp2046
g2044
g8
sssS'novelMiR_5059'
p2047
(dp2048
g4
(dp2049
S'novelMiR_5059'
p2050
(dp2051
g8
(lp2052
S'UAUCGGGGAGUUGGCCAA'
p2053
a(lp2054
I44
aI61
aasg12
S''
sg13
S''
sssg14
(dp2055
g2053
g8
sssS'novelMiR_5116'
p2056
(dp2057
g4
(dp2058
S'novelMiR_5116'
p2059
(dp2060
g8
(lp2061
S'GGUGAUGAGCUGCUCGGU'
p2062
a(lp2063
I11
aI28
aasg12
S''
sg13
S''
sssg14
(dp2064
g2062
g8
sssS'aae-miR-359'
p2065
(dp2066
g4
(dp2067
S'aae-miR-359'
p2068
(dp2069
g8
(lp2070
S'GUAACUGACGCUGAGGAG'
p2071
a(lp2072
I69
aI86
aasg12
S''
sg13
S''
sssg14
(dp2073
g2071
g8
sssS'novelMiR_927'
p2074
(dp2075
g4
(dp2076
S'novelMiR_927'
p2077
(dp2078
g8
(lp2079
S'UGAGACCAUCGUUUGUUGUUUGA'
p2080
a(lp2081
I11
aI33
aasg12
S''
sg13
S''
sssg14
(dp2082
g2080
g8
sssS'aae-miR-11899-1'
p2083
(dp2084
g4
(dp2085
S'aae-miR-11899-1'
p2086
(dp2087
g8
S''
sg12
(lp2088
S'UAUGACCGAUUUAAUAUAUGGCU'
p2089
a(lp2090
I52
aI74
aasg13
(lp2091
S'CAUGUAUGAUUUCGGUCAUGUA'
p2092
a(lp2093
I12
aI33
aasssg14
(dp2094
g2092
g13
sg2089
g12
sssS'aae-miR-214'
p2095
(dp2096
g4
(dp2097
S'aae-miR-214'
p2098
(dp2099
g8
(lp2100
S'UUCCCGGACGAGCCCCCA'
p2101
a(lp2102
I36
aI53
aasg12
S''
sg13
S''
sssg14
(dp2103
g2101
g8
sssS'novelMiR_12622'
p2104
(dp2105
g4
(dp2106
S'novelMiR_12622'
p2107
(dp2108
g8
(lp2109
S'UGCUUUCGAAGUCCUGAGGAAC'
p2110
a(lp2111
I48
aI69
aasg12
S''
sg13
S''
sssg14
(dp2112
g2110
g8
sssS'aae-miR-210'
p2113
(dp2114
g4
(dp2115
S'aae-miR-210'
p2116
(dp2117
g8
S''
sg12
(lp2118
S'CUUGUGCGUGUGACAACGG'
p2119
a(lp2120
I44
aI62
aasg13
(lp2121
S'AGCUGCUGACCACUGCACAAGA'
p2122
a(lp2123
I9
aI30
aasssg14
(dp2124
g2122
g13
sg2119
g12
sssS'novelMiR_17374'
p2125
(dp2126
g4
(dp2127
S'novelMiR_17374'
p2128
(dp2129
g8
(lp2130
S'AAUGGGCCGAAAAAUGUGAGACA'
p2131
a(lp2132
I49
aI71
aasg12
S''
sg13
S''
sssg14
(dp2133
g2131
g8
sssS'aae-miR-219'
p2134
(dp2135
g4
(dp2136
S'aae-miR-219'
p2137
(dp2138
g8
S''
sg12
(lp2139
S'AGAGUUGUGACUGGACAUCCGUG'
p2140
a(lp2141
I56
aI78
aasg13
(lp2142
S'UGAUUGUCCAAACGCAAUUCUUG'
p2143
a(lp2144
I11
aI33
aasssg14
(dp2145
g2140
g12
sg2143
g13
sssS'aae-miR-193'
p2146
(dp2147
g4
(dp2148
S'aae-miR-193'
p2149
(dp2150
g8
S''
sg12
(lp2151
S'UACUGGCCUACUAAGUCCCAAC'
p2152
a(lp2153
I54
aI75
aasg13
(lp2154
S'UGGGAUUUUGUGGACCAGAAGA'
p2155
a(lp2156
I11
aI32
aasssg14
(dp2157
g2152
g12
sg2155
g13
sssS'aae-miR-190'
p2158
(dp2159
g4
(dp2160
S'aae-miR-190'
p2161
(dp2162
g8
S''
sg12
(lp2163
S'CCCAGGAAUCAAACAUAUUAUU'
p2164
a(lp2165
I57
aI78
aasg13
(lp2166
S'AGAUAUGUUUGAUAUUCUUGGUUG'
p2167
a(lp2168
I15
aI38
aasssg14
(dp2169
g2164
g12
sg2167
g13
sssS'novelMiR_17276'
p2170
(dp2171
g4
(dp2172
S'novelMiR_17276'
p2173
(dp2174
g8
(lp2175
S'AAUAAUCGCGCAGAGGAGACCA'
p2176
a(lp2177
I48
aI69
aasg12
S''
sg13
S''
sssg14
(dp2178
g2176
g8
sssS'novelMiR_23466'
p2179
(dp2180
g4
(dp2181
S'novelMiR_23466'
p2182
(dp2183
g8
(lp2184
S'UCCGUUUUCGUUCUCCACCAGC'
p2185
a(lp2186
I48
aI69
aasg12
S''
sg13
S''
sssg14
(dp2187
g2185
g8
sssS'novelMiR_25363'
p2188
(dp2189
g4
(dp2190
S'novelMiR_25363'
p2191
(dp2192
g8
(lp2193
S'GACAUGGGUAGCAUGCAGGAACG'
p2194
a(lp2195
I49
aI71
aasg12
S''
sg13
S''
sssg14
(dp2196
g2194
g8
sssS'novelMiR_1053'
p2197
(dp2198
g4
(dp2199
S'novelMiR_1053'
p2200
(dp2201
g8
(lp2202
S'UGGUGGUGGUGAUGGUGAUGAUG'
p2203
a(lp2204
I11
aI33
aasg12
S''
sg13
S''
sssg14
(dp2205
g2203
g8
sssS'aae-miR-286a'
p2206
(dp2207
g4
(dp2208
S'aae-miR-286a'
p2209
(dp2210
g8
S''
sg12
(lp2211
S'UGACUAGACCGAACACUCGCGUCCU'
p2212
a(lp2213
I63
aI87
aasg13
(lp2214
S'GGCGAUUGUCGGACUAGUCGC'
p2215
a(lp2216
I13
aI33
aasssg14
(dp2217
g2212
g12
sg2215
g13
sssS'aae-miR-iab-4-1'
p2218
(dp2219
g4
(dp2220
S'aae-miR-iab-4-1'
p2221
(dp2222
g8
S''
sg12
(lp2223
S'CGGUAUACCUUCAGUAUACGUAAC'
p2224
a(lp2225
I44
aI67
aasg13
(lp2226
S'ACGUAUACUGAAUGUAUCCUGA'
p2227
a(lp2228
I10
aI31
aasssg14
(dp2229
g2227
g13
sg2224
g12
sssS'novelMiR_23482'
p2230
(dp2231
g4
(dp2232
S'novelMiR_23482'
p2233
(dp2234
g8
(lp2235
S'GCGCAAUAACAACUGGACA'
p2236
a(lp2237
I45
aI63
aasg12
S''
sg13
S''
sssg14
(dp2238
g2236
g8
sssS'aae-miR-996'
p2239
(dp2240
g4
(dp2241
S'aae-miR-996'
p2242
(dp2243
g8
S''
sg12
(lp2244
S'UGACUAGAUUACAUGCUCGUC'
p2245
a(lp2246
I64
aI84
aasg13
(lp2247
S'GCGUGCAUGAAUCUGGUGC'
p2248
a(lp2249
I17
aI35
aasssg14
(dp2250
g2248
g13
sg2245
g12
sssS'novelMiR_5707'
p2251
(dp2252
g4
(dp2253
S'novelMiR_5707'
p2254
(dp2255
g8
(lp2256
S'CAUGUGGGGACUAAACGUA'
p2257
a(lp2258
I11
aI29
aasg12
S''
sg13
S''
sssg14
(dp2259
g2257
g8
sssS'aae-miR-993'
p2260
(dp2261
g4
(dp2262
S'aae-miR-993'
p2263
(dp2264
g8
S''
sg12
(lp2265
S'GAAGCUCGUUUCUAUAGAGGUAUC'
p2266
a(lp2267
I66
aI89
aasg13
(lp2268
S'UACCCUGUAGUUCCGGGCUUUU'
p2269
a(lp2270
I18
aI39
aasssg14
(dp2271
g2266
g12
sg2269
g13
sssS'aae-let-7'
p2272
(dp2273
g4
(dp2274
S'aae-let-7'
p2275
(dp2276
g8
S''
sg12
(lp2277
S'CUAUGCAAUCUGCUAGCUUGUC'
p2278
a(lp2279
I48
aI69
aasg13
(lp2280
S'UGAGGUAGUUGGUUGUAUAGU'
p2281
a(lp2282
I7
aI27
aasssg14
(dp2283
g2278
g12
sg2281
g13
sssS'aae-miR-998'
p2284
(dp2285
g4
(dp2286
S'aae-miR-998'
p2287
(dp2288
g8
S''
sg12
(lp2289
S'UAGCACCAUGAGAUUCAGC'
p2290
a(lp2291
I59
aI77
aasg13
(lp2292
S'ACUGAACUCUCGUGGGUCUGC'
p2293
a(lp2294
I17
aI37
aasssg14
(dp2295
g2290
g12
sg2293
g13
sssS'aae-miR-999'
p2296
(dp2297
g4
(dp2298
S'aae-miR-999'
p2299
(dp2300
g8
S''
sg12
(lp2301
S'UGUUAACUGUAAGACUGUGUCU'
p2302
a(lp2303
I46
aI67
aasg13
(lp2304
S'ACGCGGUCGUGCAGGAAAUUAUU'
p2305
a(lp2306
I7
aI29
aasssg14
(dp2307
g2302
g12
sg2305
g13
sssS'aae-miR-283'
p2308
(dp2309
g4
(dp2310
S'aae-miR-283'
p2311
(dp2312
g8
S''
sg12
(lp2313
S'CGGAAUUCCAACUGAUAUCCAC'
p2314
a(lp2315
I63
aI84
aasg13
(lp2316
S'CAAUAUCAGCUGGUAAUUCUGGGC'
p2317
a(lp2318
I16
aI39
aasssg14
(dp2319
g2314
g12
sg2317
g13
sssS'aae-miR-281'
p2320
(dp2321
g4
(dp2322
S'aae-miR-281'
p2323
(dp2324
g8
S''
sg12
(lp2325
S'UGUCAUGGAAUUGCUCUCUUUA'
p2326
a(lp2327
I58
aI79
aasg13
(lp2328
S'AAGAGAGCUAUCCGUCGAC'
p2329
a(lp2330
I21
aI39
aasssg14
(dp2331
g2326
g12
sg2329
g13
sssS'novelMiR_19641'
p2332
(dp2333
g4
(dp2334
S'novelMiR_19641'
p2335
(dp2336
g8
(lp2337
S'AAAAUCUGCCAAAGAUCUCUCC'
p2338
a(lp2339
I11
aI32
aasg12
S''
sg13
S''
sssg14
(dp2340
g2338
g8
sssS'novelMiR_7880'
p2341
(dp2342
g4
(dp2343
S'novelMiR_7880'
p2344
(dp2345
g8
(lp2346
S'ACGGAGGAAUUGGAAGUGGU'
p2347
a(lp2348
I46
aI65
aasg12
S''
sg13
S''
sssg14
(dp2349
g2347
g8
sssS'novelMiR_3564'
p2350
(dp2351
g4
(dp2352
S'novelMiR_3564'
p2353
(dp2354
g8
(lp2355
S'UUUGCCAGAGCUUCUCCGAAAA'
p2356
a(lp2357
I11
aI32
aasg12
S''
sg13
S''
sssg14
(dp2358
g2356
g8
sssS'aae-miR-285'
p2359
(dp2360
g4
(dp2361
S'aae-miR-285'
p2362
(dp2363
g8
S''
sg12
(lp2364
S'UAGCACCAUUCGAAAUCAGUAC'
p2365
a(lp2366
I57
aI78
aasg13
(lp2367
S'ACUGGCUUCCAAAGGUGAGUAGA'
p2368
a(lp2369
I17
aI39
aasssg14
(dp2370
g2365
g12
sg2368
g13
sssS'novelMiR_22540'
p2371
(dp2372
g4
(dp2373
S'novelMiR_22540'
p2374
(dp2375
g8
(lp2376
S'UCGUUAUACGAGACUGACAAUUU'
p2377
a(lp2378
I49
aI71
aasg12
S''
sg13
S''
sssg14
(dp2379
g2377
g8
sssS'novelMiR_21766'
p2380
(dp2381
g4
(dp2382
S'novelMiR_21766'
p2383
(dp2384
g8
(lp2385
S'AGAACUAGUGGCACGCUUCAA'
p2386
a(lp2387
I47
aI67
aasg12
S''
sg13
S''
sssg14
(dp2388
g2386
g8
sssS'aae-miR-970'
p2389
(dp2390
g4
(dp2391
S'aae-miR-970'
p2392
(dp2393
g8
S''
sg12
(lp2394
S'UCAUAAGACACACGCGGCUAU'
p2395
a(lp2396
I65
aI85
aasg13
(lp2397
S'AGCUUGCGUUUGUCUUAGCUGGU'
p2398
a(lp2399
I25
aI47
aasssg14
(dp2400
g2395
g12
sg2398
g13
sssS'aae-miR-9b'
p2401
(dp2402
g4
(dp2403
S'aae-miR-9b'
p2404
(dp2405
g8
S''
sg12
(lp2406
S'UAUAGCUUUAUCACCAAAAACC'
p2407
a(lp2408
I58
aI79
aasg13
(lp2409
S'UCUUUGGUGAUUUUAGCUGUAUGC'
p2410
a(lp2411
I15
aI38
aasssg14
(dp2412
g2410
g13
sg2407
g12
sssS'aae-miR-9c'
p2413
(dp2414
g4
(dp2415
S'aae-miR-9c'
p2416
(dp2417
g8
S''
sg12
(lp2418
S'UAAAGCUUUAGUACCAGAGGUC'
p2419
a(lp2420
I56
aI77
aasg13
(lp2421
S'UCUUUGGUAUUCUAGCUGUAGA'
p2422
a(lp2423
I6
aI27
aasssg14
(dp2424
g2422
g13
sg2419
g12
sssS'novelMiR_19946'
p2425
(dp2426
g4
(dp2427
S'novelMiR_19946'
p2428
(dp2429
g8
(lp2430
S'UUUUGGCAUGCUGUAACUUUG'
p2431
a(lp2432
I47
aI67
aasg12
S''
sg13
S''
sssg14
(dp2433
g2431
g8
sssS'novelMiR_10020'
p2434
(dp2435
g4
(dp2436
S'novelMiR_10020'
p2437
(dp2438
g8
(lp2439
S'UUUGUAGGGAUUUGAAUUC'
p2440
a(lp2441
I45
aI63
aasg12
S''
sg13
S''
sssg14
(dp2442
g2440
g8
sssS'novelMiR_18966'
p2443
(dp2444
g4
(dp2445
S'novelMiR_18966'
p2446
(dp2447
g8
(lp2448
S'CGUCGUGGAUUCGAUUCGGAAC'
p2449
a(lp2450
I11
aI32
aasg12
S''
sg13
S''
sssg14
(dp2451
g2449
g8
sssS'aae-miR-2796'
p2452
(dp2453
g4
(dp2454
S'aae-miR-2796'
p2455
(dp2456
g8
S''
sg12
(lp2457
S'GUAGGCCGGCGGAAACUACUUGC'
p2458
a(lp2459
I48
aI70
aasg13
(lp2460
S'AGGGGUUUCUUUCGGCCUCCAG'
p2461
a(lp2462
I11
aI32
aasssg14
(dp2463
g2461
g13
sg2458
g12
sssS'novelMiR_17654'
p2464
(dp2465
g4
(dp2466
S'novelMiR_17654'
p2467
(dp2468
g8
(lp2469
S'UGCUCACGCUGUCGCUUCUGGCG'
p2470
a(lp2471
I49
aI71
aasg12
S''
sg13
S''
sssg14
(dp2472
g2470
g8
sssS'novelMiR_9257'
p2473
(dp2474
g4
(dp2475
S'novelMiR_9257'
p2476
(dp2477
g8
(lp2478
S'AUCGGUCUGGCCGUCGGAGC'
p2479
a(lp2480
I46
aI65
aasg12
S''
sg13
S''
sssg14
(dp2481
g2479
g8
sssS'novelMiR_20581'
p2482
(dp2483
g4
(dp2484
S'novelMiR_20581'
p2485
(dp2486
g8
(lp2487
S'CCGAGCAGGUGGAUUUUU'
p2488
a(lp2489
I44
aI61
aasg12
S''
sg13
S''
sssg14
(dp2490
g2488
g8
sssS'novelMiR_18206'
p2491
(dp2492
g4
(dp2493
S'novelMiR_18206'
p2494
(dp2495
g8
(lp2496
S'CGUGGCUGUGGCAGUUUCC'
p2497
a(lp2498
I11
aI29
aasg12
S''
sg13
S''
sssg14
(dp2499
g2497
g8
sssS'novelMiR_14412'
p2500
(dp2501
g4
(dp2502
S'novelMiR_14412'
p2503
(dp2504
g8
(lp2505
S'UGCUGCUUACGGACGUUACAGAU'
p2506
a(lp2507
I11
aI33
aasg12
S''
sg13
S''
sssg14
(dp2508
g2506
g8
sssS'novelMiR_17220'
p2509
(dp2510
g4
(dp2511
S'novelMiR_17220'
p2512
(dp2513
g8
(lp2514
S'AUCGAUCGAUUGAGUUUUCAGC'
p2515
a(lp2516
I48
aI69
aasg12
S''
sg13
S''
sssg14
(dp2517
g2515
g8
sssS'novelMiR_6591'
p2518
(dp2519
g4
(dp2520
S'novelMiR_6591'
p2521
(dp2522
g8
(lp2523
S'AUAGUGAAAUUGCUGGGAAAU'
p2524
a(lp2525
I11
aI31
aasg12
S''
sg13
S''
sssg14
(dp2526
g2524
g8
sssS'novelMiR_17779'
p2527
(dp2528
g4
(dp2529
S'novelMiR_17779'
p2530
(dp2531
g8
(lp2532
S'AAAAGUAGAACAUUUGGGAAG'
p2533
a(lp2534
I47
aI67
aasg12
S''
sg13
S''
sssg14
(dp2535
g2533
g8
sssS'novelMiR_218'
p2536
(dp2537
g4
(dp2538
S'novelMiR_218'
p2539
(dp2540
g8
(lp2541
S'CACGACACUGAGGACGGCUUU'
p2542
a(lp2543
I47
aI67
aasg12
S''
sg13
S''
sssg14
(dp2544
g2542
g8
sssS'aae-bantam'
p2545
(dp2546
g4
(dp2547
S'aae-bantam'
p2548
(dp2549
g8
S''
sg12
(lp2550
S'UGAGAUCAUUUUGAAAGCUGAU'
p2551
a(lp2552
I47
aI68
aasg13
(lp2553
S'CCGGUUUUCAUUUUCGAUCUGAC'
p2554
a(lp2555
I5
aI27
aasssg14
(dp2556
g2551
g12
sg2554
g13
sssS'aae-miR-H-104'
p2557
(dp2558
g4
(dp2559
S'aae-miR-H-104'
p2560
(dp2561
g8
(lp2562
S'UUGGUGUUAUAUCUUACAGUGAG'
p2563
a(lp2564
I55
aI77
aasg12
S''
sg13
S''
sssg14
(dp2565
g2563
g8
sssS'novelMiR_549'
p2566
(dp2567
g4
(dp2568
S'novelMiR_549'
p2569
(dp2570
g8
(lp2571
S'AGUCGCUACGGUGGAACGGAUGA'
p2572
a(lp2573
I11
aI33
aasg12
S''
sg13
S''
sssg14
(dp2574
g2572
g8
sssS'novelMiR_9505'
p2575
(dp2576
g4
(dp2577
S'novelMiR_9505'
p2578
(dp2579
g8
(lp2580
S'AAUGCCACUGACGACUGUGUG'
p2581
a(lp2582
I47
aI67
aasg12
S''
sg13
S''
sssg14
(dp2583
g2581
g8
sssS'novelMiR_23943'
p2584
(dp2585
g4
(dp2586
S'novelMiR_23943'
p2587
(dp2588
g8
(lp2589
S'CUUACAGCUGAGGUCGAAAUA'
p2590
a(lp2591
I47
aI67
aasg12
S''
sg13
S''
sssg14
(dp2592
g2590
g8
sssS'aae-miR-252'
p2593
(dp2594
g4
(dp2595
S'aae-miR-252'
p2596
(dp2597
g8
S''
sg12
(lp2598
S'CUGCUGCCCAAGUGCUUAUCG'
p2599
a(lp2600
I45
aI65
aasg13
(lp2601
S'UAAGUACUAGUGCCGCAGGAG'
p2602
a(lp2603
I12
aI32
aasssg14
(dp2604
g2599
g12
sg2602
g13
sssS'novelMiR_12744'
p2605
(dp2606
g4
(dp2607
S'novelMiR_12744'
p2608
(dp2609
g8
(lp2610
S'AUUGGGUUUGGAUUGGAUUAGGA'
p2611
a(lp2612
I11
aI33
aasg12
S''
sg13
S''
sssg14
(dp2613
g2611
g8
sssS'novelMiR_1406'
p2614
(dp2615
g4
(dp2616
S'novelMiR_1406'
p2617
(dp2618
g8
(lp2619
S'UUGAAGUUUGAGCGGUGCCGA'
p2620
a(lp2621
I11
aI31
aasg12
S''
sg13
S''
sssg14
(dp2622
g2620
g8
sssS'novelMiR_11092'
p2623
(dp2624
g4
(dp2625
S'novelMiR_11092'
p2626
(dp2627
g8
(lp2628
S'CGAUUUGAGACAGCAGCAGCA'
p2629
a(lp2630
I11
aI31
aasg12
S''
sg13
S''
sssg14
(dp2631
g2629
g8
sssS'aae-miR-1891-2'
p2632
(dp2633
g4
(dp2634
S'aae-miR-1891-2'
p2635
(dp2636
g8
S''
sg12
(lp2637
S'ACACGUCCAUUAACUCUGGUAC'
p2638
a(lp2639
I52
aI73
aasg13
(lp2640
S'UGAGGAGUUAAUUUGCGUGUUU'
p2641
a(lp2642
I16
aI37
aasssg14
(dp2643
g2641
g13
sg2638
g12
sssS'novelMiR_18749'
p2644
(dp2645
g4
(dp2646
S'novelMiR_18749'
p2647
(dp2648
g8
(lp2649
S'CGUGGACCUGCUCGCUCAAGUA'
p2650
a(lp2651
I11
aI32
aasg12
S''
sg13
S''
sssg14
(dp2652
g2650
g8
sssS'novelMiR_9089'
p2653
(dp2654
g4
(dp2655
S'novelMiR_9089'
p2656
(dp2657
g8
(lp2658
S'GUACUGGGGCUAACGUUGAUG'
p2659
a(lp2660
I11
aI31
aasg12
S''
sg13
S''
sssg14
(dp2661
g2659
g8
sssS'novelMiR_17586'
p2662
(dp2663
g4
(dp2664
S'novelMiR_17586'
p2665
(dp2666
g8
(lp2667
S'ACCGAACACCAGUUUGAGCUG'
p2668
a(lp2669
I11
aI31
aasg12
S''
sg13
S''
sssg14
(dp2670
g2668
g8
sssS'novelMiR_17346'
p2671
(dp2672
g4
(dp2673
S'novelMiR_17346'
p2674
(dp2675
g8
(lp2676
S'CCGGCCAGAACAACGUGGGAC'
p2677
a(lp2678
I11
aI31
aasg12
S''
sg13
S''
sssg14
(dp2679
g2677
g8
sssS'novelMiR_8099'
p2680
(dp2681
g4
(dp2682
S'novelMiR_8099'
p2683
(dp2684
g8
(lp2685
S'CUGACCGUUUCGAUACCGGA'
p2686
a(lp2687
I46
aI65
aasg12
S''
sg13
S''
sssg14
(dp2688
g2686
g8
sssS'aae-miR-65'
p2689
(dp2690
g4
(dp2691
S'aae-miR-65'
p2692
(dp2693
g8
(lp2694
S'UGCACACGACUCGAUGGGAUAGAC'
p2695
a(lp2696
I71
aI94
aasg12
S''
sg13
S''
sssg14
(dp2697
g2695
g8
sssS'aae-miR-11914-1'
p2698
(dp2699
g4
(dp2700
S'aae-miR-11914-1'
p2701
(dp2702
g8
(lp2703
S'UCACUUUUUAGUGACUUGGUC'
p2704
a(lp2705
I5
aI25
aasg12
S''
sg13
S''
sssg14
(dp2706
g2704
g8
sssS'novelMiR_6543'
p2707
(dp2708
g4
(dp2709
S'novelMiR_6543'
p2710
(dp2711
g8
(lp2712
S'UUGGUGUGGUUGCCGAAGACG'
p2713
a(lp2714
I11
aI31
aasg12
S''
sg13
S''
sssg14
(dp2715
g2713
g8
sssS'aae-miR-932'
p2716
(dp2717
g4
(dp2718
S'aae-miR-932'
p2719
(dp2720
g8
S''
sg12
(lp2721
S'UGCAAGCAAUGUGGAAGUGAAG'
p2722
a(lp2723
I56
aI77
aasg13
(lp2724
S'UCAAUUCCGUAGUGCAUUGCAG'
p2725
a(lp2726
I18
aI39
aasssg14
(dp2727
g2722
g12
sg2725
g13
sssS'aae-miR-1889'
p2728
(dp2729
g4
(dp2730
S'aae-miR-1889'
p2731
(dp2732
g8
S''
sg12
(lp2733
S'CACGUUACAGAUUGGGGUUUCC'
p2734
a(lp2735
I80
aI101
aasg13
(lp2736
S'UAAUCUCAAAUUGUAACAGUGG'
p2737
a(lp2738
I5
aI26
aasssg14
(dp2739
g2734
g12
sg2737
g13
sssS'novelMiR_18921'
p2740
(dp2741
g4
(dp2742
S'novelMiR_18921'
p2743
(dp2744
g8
(lp2745
S'UGAAAUUUUGACAGUGAACUA'
p2746
a(lp2747
I47
aI67
aasg12
S''
sg13
S''
sssg14
(dp2748
g2746
g8
sssS'novelMiR_11869'
p2749
(dp2750
g4
(dp2751
S'novelMiR_11869'
p2752
(dp2753
g8
(lp2754
S'UGAUGUAGCCGCUAGAGGAGC'
p2755
a(lp2756
I11
aI31
aasg12
S''
sg13
S''
sssg14
(dp2757
g2755
g8
sssS'novelMiR_15838'
p2758
(dp2759
g4
(dp2760
S'novelMiR_15838'
p2761
(dp2762
g8
(lp2763
S'UUGCUGAAGCCAUCCCUGGAG'
p2764
a(lp2765
I47
aI67
aasg12
S''
sg13
S''
sssg14
(dp2766
g2764
g8
sssS'novelMiR_20125'
p2767
(dp2768
g4
(dp2769
S'novelMiR_20125'
p2770
(dp2771
g8
(lp2772
S'UAGUUUUCCUCGGUUUUUGACAA'
p2773
a(lp2774
I49
aI71
aasg12
S''
sg13
S''
sssg14
(dp2775
g2773
g8
sssS'aae-miR-11895-1'
p2776
(dp2777
g4
(dp2778
S'aae-miR-11895-1'
p2779
(dp2780
g8
S''
sg12
(lp2781
S'UUCAUGCAUUCACUUCUGCUGA'
p2782
a(lp2783
I43
aI64
aasg13
(lp2784
S'AGCAGGAGUGAAUGCAUGAGUU'
p2785
a(lp2786
I5
aI26
aasssg14
(dp2787
g2785
g13
sg2782
g12
sssS'novelMiR_20048'
p2788
(dp2789
g4
(dp2790
S'novelMiR_20048'
p2791
(dp2792
g8
(lp2793
S'UGCUGCUCAAACACGUGGACC'
p2794
a(lp2795
I11
aI31
aasg12
S''
sg13
S''
sssg14
(dp2796
g2794
g8
sssS'novelMiR_10056'
p2797
(dp2798
g4
(dp2799
S'novelMiR_10056'
p2800
(dp2801
g8
(lp2802
S'UUGGUGUCUCAUGUGCAAUUA'
p2803
a(lp2804
I11
aI31
aasg12
S''
sg13
S''
sssg14
(dp2805
g2803
g8
sssS'novelMiR_10667'
p2806
(dp2807
g4
(dp2808
S'novelMiR_10667'
p2809
(dp2810
g8
(lp2811
S'AAUAAGUCGCCCGAAUACACC'
p2812
a(lp2813
I47
aI67
aasg12
S''
sg13
S''
sssg14
(dp2814
g2812
g8
sssS'novelMiR_10707'
p2815
(dp2816
g4
(dp2817
S'novelMiR_10707'
p2818
(dp2819
g8
(lp2820
S'UUCGGAGUUCUCUUGCUGUGCA'
p2821
a(lp2822
I48
aI69
aasg12
S''
sg13
S''
sssg14
(dp2823
g2821
g8
sssS'novelMiR_2865'
p2824
(dp2825
g4
(dp2826
S'novelMiR_2865'
p2827
(dp2828
g8
(lp2829
S'CUGGCAACCCUGGGAUUGAA'
p2830
a(lp2831
I11
aI30
aasg12
S''
sg13
S''
sssg14
(dp2832
g2830
g8
sssS'novelMiR_22374'
p2833
(dp2834
g4
(dp2835
S'novelMiR_22374'
p2836
(dp2837
g8
(lp2838
S'UGUGAAUAGGGCGUCGUGAGU'
p2839
a(lp2840
I47
aI67
aasg12
S''
sg13
S''
sssg14
(dp2841
g2839
g8
sssS'novelMiR_11282'
p2842
(dp2843
g4
(dp2844
S'novelMiR_11282'
p2845
(dp2846
g8
(lp2847
S'CCAAACGCUUCCGGCAGUGC'
p2848
a(lp2849
I11
aI30
aasg12
S''
sg13
S''
sssg14
(dp2850
g2848
g8
sssS'novelMiR_13799'
p2851
(dp2852
g4
(dp2853
S'novelMiR_13799'
p2854
(dp2855
g8
(lp2856
S'CCGAGCACGUGGAUUUUUC'
p2857
a(lp2858
I45
aI63
aasg12
S''
sg13
S''
sssg14
(dp2859
g2857
g8
sssS'aae-miR-new12'
p2860
(dp2861
g4
(dp2862
S'aae-miR-new12'
p2863
(dp2864
g8
S''
sg12
(lp2865
S'UCCCAGCCGGUCUCUAGAGUAU'
p2866
a(lp2867
I74
aI95
aasg13
(lp2868
S'UCUCUGCGUGAUCUGUGGGGGUU'
p2869
a(lp2870
I11
aI33
aasssg14
(dp2871
g2869
g13
sg2866
g12
sssS'novelMiR_12819'
p2872
(dp2873
g4
(dp2874
S'novelMiR_12819'
p2875
(dp2876
g8
(lp2877
S'GCCGAUGGUACUGCAGCCG'
p2878
a(lp2879
I11
aI29
aasg12
S''
sg13
S''
sssg14
(dp2880
g2878
g8
sssS'aae-miR-new15'
p2881
(dp2882
g4
(dp2883
S'aae-miR-new15'
p2884
(dp2885
g8
S''
sg12
(lp2886
S'UAAAACCAAAACAAAUAUUUAAG'
p2887
a(lp2888
I50
aI72
aasg13
(lp2889
S'GUAAAUAUUUCUUUUCGUUUUAUA'
p2890
a(lp2891
I11
aI34
aasssg14
(dp2892
g2890
g13
sg2887
g12
sssS'aae-miR-11901'
p2893
(dp2894
g4
(dp2895
S'aae-miR-11901'
p2896
(dp2897
g8
(lp2898
S'CAUCACAGAAUUGUUUUUACUG'
p2899
a(lp2900
I4
aI25
aasg12
S''
sg13
S''
sssg14
(dp2901
g2899
g8
sssS'aae-miR-11900'
p2902
(dp2903
g4
(dp2904
S'aae-miR-11900'
p2905
(dp2906
g8
S''
sg12
(lp2907
S'AUUUUUUUGACUGUAAUUUUAUAG'
p2908
a(lp2909
I72
aI95
aasg13
(lp2910
S'GUAAAAUUACGUUGAAAAAUCGUCU'
p2911
a(lp2912
I14
aI38
aasssg14
(dp2913
g2911
g13
sg2908
g12
sssS'aae-miR-11902'
p2914
(dp2915
g4
(dp2916
S'aae-miR-11902'
p2917
(dp2918
g8
(lp2919
S'AACUUCAACGAAGCGUUCGGCUU'
p2920
a(lp2921
I38
aI60
aasg12
S''
sg13
S''
sssg14
(dp2922
g2920
g8
sssS'aae-miR-11905'
p2923
(dp2924
g4
(dp2925
S'aae-miR-11905'
p2926
(dp2927
g8
(lp2928
S'UAUCGCGAGUACUAAACACCUC'
p2929
a(lp2930
I48
aI69
aasg12
S''
sg13
S''
sssg14
(dp2931
g2929
g8
sssS'aae-miR-11894a-1'
p2932
(dp2933
g4
(dp2934
S'aae-miR-11894a-1'
p2935
(dp2936
g8
(lp2937
S'UUUACCAUUUCAAGAUGACCUA'
p2938
a(lp2939
I42
aI63
aasg12
S''
sg13
S''
sssg14
(dp2940
g2938
g8
sssS'novelMiR_4413'
p2941
(dp2942
g4
(dp2943
S'novelMiR_4413'
p2944
(dp2945
g8
(lp2946
S'CGUUUGAACUAAAAACUU'
p2947
a(lp2948
I11
aI28
aasg12
S''
sg13
S''
sssg14
(dp2949
g2947
g8
sssS'aae-miR-11906'
p2950
(dp2951
g4
(dp2952
S'aae-miR-11906'
p2953
(dp2954
g8
(lp2955
S'AGAGAUUGCAAGGCAGGCAGGC'
p2956
a(lp2957
I36
aI57
aasg12
S''
sg13
S''
sssg14
(dp2958
g2956
g8
sssS'novelMiR_6647'
p2959
(dp2960
g4
(dp2961
S'novelMiR_6647'
p2962
(dp2963
g8
(lp2964
S'UAUUAAUGGGACUGUUGUGCG'
p2965
a(lp2966
I47
aI67
aasg12
S''
sg13
S''
sssg14
(dp2967
g2965
g8
sssS'novelMiR_14945'
p2968
(dp2969
g4
(dp2970
S'novelMiR_14945'
p2971
(dp2972
g8
(lp2973
S'UCUCGUUGGGGCGUUGGUGGCCA'
p2974
a(lp2975
I11
aI33
aasg12
S''
sg13
S''
sssg14
(dp2976
g2974
g8
sssS'aae-miR-14'
p2977
(dp2978
g4
(dp2979
S'aae-miR-14'
p2980
(dp2981
g8
S''
sg12
(lp2982
S'UCAGUCUUUUUCUCUCUCCUAU'
p2983
a(lp2984
I95
aI116
aasg13
(lp2985
S'GGGAGCGAGAUUAAGGCUUGCU'
p2986
a(lp2987
I52
aI73
aasssg14
(dp2988
g2986
g13
sg2983
g12
sssS'aae-miR-10'
p2989
(dp2990
g4
(dp2991
S'aae-miR-10'
p2992
(dp2993
g8
S''
sg12
(lp2994
S'CAAAUUCGGUUCUAGAGAGGUUU'
p2995
a(lp2996
I55
aI77
aasg13
(lp2997
S'ACCCUGUAGAUCCGAAUUUGUU'
p2998
a(lp2999
I15
aI36
aasssg14
(dp3000
g2995
g12
sg2998
g13
sssS'aae-miR-11'
p3001
(dp3002
g4
(dp3003
S'aae-miR-11'
p3004
(dp3005
g8
S''
sg12
(lp3006
S'CAUCACAGUCUGAGUUCUUGCU'
p3007
a(lp3008
I67
aI88
aasg13
(lp3009
S'AGAACUCCGGCUGUGACCUGUG'
p3010
a(lp3011
I27
aI48
aasssg14
(dp3012
g3007
g12
sg3010
g13
sssS'aae-miR-12'
p3013
(dp3014
g4
(dp3015
S'aae-miR-12'
p3016
(dp3017
g8
S''
sg12
(lp3018
S'CAGUACUUAUGUUAUGCUCUCU'
p3019
a(lp3020
I88
aI109
aasg13
(lp3021
S'UGAGUAUUACAUCAGGUACUGGU'
p3022
a(lp3023
I18
aI40
aasssg14
(dp3024
g3022
g13
sg3019
g12
sssS'aae-miR-13'
p3025
(dp3026
g4
(dp3027
S'aae-miR-13'
p3028
(dp3029
g8
S''
sg12
(lp3030
S'UAUCACAGCCAUUUUGACGAGUU'
p3031
a(lp3032
I54
aI76
aasg13
(lp3033
S'UCGUAAAAAUGGUUGUGCUGUG'
p3034
a(lp3035
I13
aI34
aasssg14
(dp3036
g3031
g12
sg3034
g13
sssS'novelMiR_17098'
p3037
(dp3038
g4
(dp3039
S'novelMiR_17098'
p3040
(dp3041
g8
(lp3042
S'CACCACGCGGGGGAGAUAGAA'
p3043
a(lp3044
I47
aI67
aasg12
S''
sg13
S''
sssg14
(dp3045
g3043
g8
sssS'aae-miR-11893-1'
p3046
(dp3047
g4
(dp3048
S'aae-miR-11893-1'
p3049
(dp3050
g8
S''
sg12
(lp3051
S'UUCCUGACUUAUACGCUUACCU'
p3052
a(lp3053
I47
aI68
aasg13
(lp3054
S'UAAGUAGAUAAAUCAGAAAGA'
p3055
a(lp3056
I11
aI31
aasssg14
(dp3057
g3055
g13
sg3052
g12
sssS'novelMiR_17093'
p3058
(dp3059
g4
(dp3060
S'novelMiR_17093'
p3061
(dp3062
g8
(lp3063
S'CUAGCGAUCUCUCGGCAGCUGAG'
p3064
a(lp3065
I49
aI71
aasg12
S''
sg13
S''
sssg14
(dp3066
g3064
g8
sssS'novelMiR_934'
p3067
(dp3068
g4
(dp3069
S'novelMiR_934'
p3070
(dp3071
g8
(lp3072
S'UCCUUGUGGGACAUGAUGAGGGU'
p3073
a(lp3074
I11
aI33
aasg12
S''
sg13
S''
sssg14
(dp3075
g3073
g8
sssS'novelMiR_7520'
p3076
(dp3077
g4
(dp3078
S'novelMiR_7520'
p3079
(dp3080
g8
(lp3081
S'AUGGGGUGGCCGAAUAAGUGG'
p3082
a(lp3083
I47
aI67
aasg12
S''
sg13
S''
sssg14
(dp3084
g3082
g8
sssS'novelMiR_13081'
p3085
(dp3086
g4
(dp3087
S'novelMiR_13081'
p3088
(dp3089
g8
(lp3090
S'UAUACUGUUCCGCUCAAGAAA'
p3091
a(lp3092
I47
aI67
aasg12
S''
sg13
S''
sssg14
(dp3093
g3091
g8
sssS'novelMiR_7525'
p3094
(dp3095
g4
(dp3096
S'novelMiR_7525'
p3097
(dp3098
g8
(lp3099
S'CAGCCAGCAUCGGAAGCAGCAA'
p3100
a(lp3101
I48
aI69
aasg12
S''
sg13
S''
sssg14
(dp3102
g3100
g8
sssS'aae-miR-11894b-1'
p3103
(dp3104
g4
(dp3105
S'aae-miR-11894b-1'
p3106
(dp3107
g8
(lp3108
S'UUUACCAUUUCAAUAUGACCUA'
p3109
a(lp3110
I42
aI63
aasg12
S''
sg13
S''
sssg14
(dp3111
g3109
g8
sssS'aae-miR-1175'
p3112
(dp3113
g4
(dp3114
S'aae-miR-1175'
p3115
(dp3116
g8
S''
sg12
(lp3117
S'UGAGAUUCUACUUCUCCGACUUAA'
p3118
a(lp3119
I51
aI74
aasg13
(lp3120
S'AAGUGGAGUAGUGGUCUCAUCG'
p3121
a(lp3122
I13
aI34
aasssg14
(dp3123
g3121
g13
sg3118
g12
sssS'novelMiR_2577'
p3124
(dp3125
g4
(dp3126
S'novelMiR_2577'
p3127
(dp3128
g8
(lp3129
S'UGCAGCCGUGGCCAGUUCC'
p3130
a(lp3131
I45
aI63
aasg12
S''
sg13
S''
sssg14
(dp3132
g3130
g8
sssS'aae-miR-843a'
p3133
(dp3134
g4
(dp3135
S'aae-miR-843a'
p3136
(dp3137
g8
(lp3138
S'GUCCUGUCACGGUCGCCA'
p3139
a(lp3140
I26
aI43
aasg12
S''
sg13
S''
sssg14
(dp3141
g3139
g8
sssS'novelMiR_1456'
p3142
(dp3143
g4
(dp3144
S'novelMiR_1456'
p3145
(dp3146
g8
(lp3147
S'UAUGCAGUGCGGUAAUAGUCA'
p3148
a(lp3149
I47
aI67
aasg12
S''
sg13
S''
sssg14
(dp3150
g3148
g8
sssS'novelMiR_7823'
p3151
(dp3152
g4
(dp3153
S'novelMiR_7823'
p3154
(dp3155
g8
(lp3156
S'AAAUAAUUCGGCACCGCUCAAA'
p3157
a(lp3158
I48
aI69
aasg12
S''
sg13
S''
sssg14
(dp3159
g3157
g8
sssS'aae-miR-309b'
p3160
(dp3161
g4
(dp3162
S'aae-miR-309b'
p3163
(dp3164
g8
S''
sg12
(lp3165
S'UCACUGGGCAUAGUUUGUCGCA'
p3166
a(lp3167
I47
aI68
aasg13
(lp3168
S'CGUCAAACUCCGUUCAGUUGGUG'
p3169
a(lp3170
I6
aI28
aasssg14
(dp3171
g3166
g12
sg3169
g13
sssS'aae-miR-87'
p3172
(dp3173
g4
(dp3174
S'aae-miR-87'
p3175
(dp3176
g8
S''
sg12
(lp3177
S'GUGAGCAAAUUUUCAGGUGUGU'
p3178
a(lp3179
I66
aI87
aasg13
(lp3180
S'CAGCCUGAAAUUUGCUAAACCU'
p3181
a(lp3182
I18
aI39
aasssg14
(dp3183
g3178
g12
sg3181
g13
sssS'novelMiR_21203'
p3184
(dp3185
g4
(dp3186
S'novelMiR_21203'
p3187
(dp3188
g8
(lp3189
S'CGACGAGGACGAGUCCGGG'
p3190
a(lp3191
I45
aI63
aasg12
S''
sg13
S''
sssg14
(dp3192
g3190
g8
sssS'novelMiR_5038'
p3193
(dp3194
g4
(dp3195
S'novelMiR_5038'
p3196
(dp3197
g8
(lp3198
S'UUUUGGGUUUUCGGCUUUCAG'
p3199
a(lp3200
I11
aI31
aasg12
S''
sg13
S''
sssg14
(dp3201
g3199
g8
sssS'novelMiR_20009'
p3202
(dp3203
g4
(dp3204
S'novelMiR_20009'
p3205
(dp3206
g8
(lp3207
S'UCAAGAUGCCGGACAAGGGA'
p3208
a(lp3209
I46
aI65
aasg12
S''
sg13
S''
sssg14
(dp3210
g3208
g8
sssS'novelMiR_3658'
p3211
(dp3212
g4
(dp3213
S'novelMiR_3658'
p3214
(dp3215
g8
(lp3216
S'AGUUGCAUGCAGUGCUUCGUG'
p3217
a(lp3218
I47
aI67
aasg12
S''
sg13
S''
sssg14
(dp3219
g3217
g8
sssS'novelMiR_627'
p3220
(dp3221
g4
(dp3222
S'novelMiR_627'
p3223
(dp3224
g8
(lp3225
S'AGAUGAACUCCUGGGGGUA'
p3226
a(lp3227
I11
aI29
aasg12
S''
sg13
S''
sssg14
(dp3228
g3226
g8
sssS'novelMiR_11429'
p3229
(dp3230
g4
(dp3231
S'novelMiR_11429'
p3232
(dp3233
g8
(lp3234
S'GGAGGACAGGGCGUGGCCA'
p3235
a(lp3236
I45
aI63
aasg12
S''
sg13
S''
sssg14
(dp3237
g3235
g8
sssS'novelMiR_6321'
p3238
(dp3239
g4
(dp3240
S'novelMiR_6321'
p3241
(dp3242
g8
(lp3243
S'GGGAGAUUCAUGAAUGCGCGA'
p3244
a(lp3245
I47
aI67
aasg12
S''
sg13
S''
sssg14
(dp3246
g3244
g8
sssS'novelMiR_22014'
p3247
(dp3248
g4
(dp3249
S'novelMiR_22014'
p3250
(dp3251
g8
(lp3252
S'AAAAGUGGCGUUUAAACAGGCA'
p3253
a(lp3254
I48
aI69
aasg12
S''
sg13
S''
sssg14
(dp3255
g3253
g8
sssS'novelMiR_5917'
p3256
(dp3257
g4
(dp3258
S'novelMiR_5917'
p3259
(dp3260
g8
(lp3261
S'CUGCAAGUGGUGGUCGAAAUA'
p3262
a(lp3263
I47
aI67
aasg12
S''
sg13
S''
sssg14
(dp3264
g3262
g8
sssS'novelMiR_15862'
p3265
(dp3266
g4
(dp3267
S'novelMiR_15862'
p3268
(dp3269
g8
(lp3270
S'ACCGGAGCAUGCGGAACG'
p3271
a(lp3272
I11
aI28
aasg12
S''
sg13
S''
sssg14
(dp3273
g3271
g8
sssS'novelMiR_14780'
p3274
(dp3275
g4
(dp3276
S'novelMiR_14780'
p3277
(dp3278
g8
(lp3279
S'GUCUAUGUCGGUGUUCAUC'
p3280
a(lp3281
I11
aI29
aasg12
S''
sg13
S''
sssg14
(dp3282
g3280
g8
sssS'novelMiR_6934'
p3283
(dp3284
g4
(dp3285
S'novelMiR_6934'
p3286
(dp3287
g8
(lp3288
S'UAUAACAUUAUCAAGGACAGG'
p3289
a(lp3290
I11
aI31
aasg12
S''
sg13
S''
sssg14
(dp3291
g3289
g8
sssS'novelMiR_7670'
p3292
(dp3293
g4
(dp3294
S'novelMiR_7670'
p3295
(dp3296
g8
(lp3297
S'UGGUUCGCAUCGCUAUCGGCUCA'
p3298
a(lp3299
I49
aI71
aasg12
S''
sg13
S''
sssg14
(dp3300
g3298
g8
sssS'novelMiR_12851'
p3301
(dp3302
g4
(dp3303
S'novelMiR_12851'
p3304
(dp3305
g8
(lp3306
S'UGUGGACAAACGGCUGGAGGAGC'
p3307
a(lp3308
I11
aI33
aasg12
S''
sg13
S''
sssg14
(dp3309
g3307
g8
sssS'aae-miR-263a'
p3310
(dp3311
g4
(dp3312
S'aae-miR-263a'
p3313
(dp3314
g8
S''
sg12
(lp3315
S'CGUGUUCUGGCAGUGGCAUCCC'
p3316
a(lp3317
I54
aI75
aasg13
(lp3318
S'AAUGGCACUGGAAGAAUUCACGG'
p3319
a(lp3320
I14
aI36
aasssg14
(dp3321
g3319
g13
sg3316
g12
sssS'aae-miR-263b'
p3322
(dp3323
g4
(dp3324
S'aae-miR-263b'
p3325
(dp3326
g8
S''
sg12
(lp3327
S'UGGAUCUUUUCGUGCCAUCGU'
p3328
a(lp3329
I59
aI79
aasg13
(lp3330
S'CUUGGCACUGGGAGAAUUCACAG'
p3331
a(lp3332
I15
aI37
aasssg14
(dp3333
g3328
g12
sg3331
g13
sssS'novelMiR_13692'
p3334
(dp3335
g4
(dp3336
S'novelMiR_13692'
p3337
(dp3338
g8
(lp3339
S'GUUCCUGGAUCUGAUCGAAAG'
p3340
a(lp3341
I47
aI67
aasg12
S''
sg13
S''
sssg14
(dp3342
g3340
g8
sssS'novelMiR_13455'
p3343
(dp3344
g4
(dp3345
S'novelMiR_13455'
p3346
(dp3347
g8
(lp3348
S'UUAUCGAUCUUCCCUGGCA'
p3349
a(lp3350
I11
aI29
aasg12
S''
sg13
S''
sssg14
(dp3351
g3349
g8
sssS'novelMiR_21586'
p3352
(dp3353
g4
(dp3354
S'novelMiR_21586'
p3355
(dp3356
g8
(lp3357
S'ACCAGCAACUCACGGUACAGCC'
p3358
a(lp3359
I11
aI32
aasg12
S''
sg13
S''
sssg14
(dp3360
g3358
g8
sssS'novelMiR_1995'
p3361
(dp3362
g4
(dp3363
S'novelMiR_1995'
p3364
(dp3365
g8
(lp3366
S'AUUGUAUGAGUGUGCGUAGGA'
p3367
a(lp3368
I11
aI31
aasg12
S''
sg13
S''
sssg14
(dp3369
g3367
g8
sssS'novelMiR_21613'
p3370
(dp3371
g4
(dp3372
S'novelMiR_21613'
p3373
(dp3374
g8
(lp3375
S'UCCGUUCCAGUGAAUGCCAAGG'
p3376
a(lp3377
I48
aI69
aasg12
S''
sg13
S''
sssg14
(dp3378
g3376
g8
sss.
