# Supplementary material for: MicroRNAs and other small RNAs in Aedes aegypti saliva and salivary glands following chikungunya virus infection
Source: Sci Rep. 2022 Jun 9;12:9536. doi: 10.1038/s41598-022-13780-3 (PMC9184468; doi:10.1038/s41598-022-13780-3)
Supplement: Supplementary file 6 — Supplementary Information 6. [file 41598_2022_13780_MOESM6_ESM.zip › Supplementary Custom Scripts/AaegL5_hairpins_all-ncRNAs.fa]

>aae-bantam|miRNA|aae-bantam|miRBase|MI0013439|
AGAACCGGTTTTCATTTTCGATCTGACTTATTTGATTTAACAAGAGTGAGATCATTTTGAAAGCTGATTTT
>aae-let-7|miRNA|aae-let-7|miRBase|MI0013505|
CCACGTTGAGGTAGTTGGTTGTATAGTAGTGACTGATTAAATATCTGCTATGCAATCTGCTAGCTTGTCGTGT
>aae-miR-1|miRNA|aae-miR-1|miRBase|MI0013455|
CGAAAGTTCCATGCTTCCTTGCATTCAATAGTGATTCTGAAAGCATATGGAATGTAAAGAAGTATGGAGCGCTCGG
>aae-miR-10|miRNA|aae-miR-10|miRBase|MI0013484|
TTTGTTCTACATCTACCCTGTAGATCCGAATTTGTTTGAATATTTAACAAGCGACAAATTCGGTTCTAGAGAGGTTTGTGTGGGGCATT
>aae-miR-100|miRNA|aae-miR-100|miRBase|MI0013497|
GCGTAGTGGTTGTAGTTACCCATTTGCAGGAACCCGTAGATCCGAACTTGTGCTGCCGTTTCACATGTTACAAGAACGGATGTATGGGATTCTGCCGATGTATGGCTAAAGCATCGATCGATTTGT
>aae-miR-1000-1|miRNA|aae-miR-1000-1|miRBase|MI0013502|
CGATTTTTGCTAGAAACCGATTATATTGTCCTGTCACAGCAGTACTGTTACAAATTTACTGTTGTTTCGGGACATTTACATTGATTCTAGCCGTCAC
>aae-miR-10365|miRNA|aae-miR-10365|miRBase|MI0037934|
CCGGGTGACCATTAGAATGTGGAATCTGTTTTTGTACATCAAGTGTTACGAAACGAAGCAAAAAAGTTTTCATATTCTTGCGGTCAACCGGGT
>aae-miR-11|miRNA|aae-miR-11|miRBase|MI0013453|
AACATTGATGCGAGTAGTGCCGCGCGAGAACTCCGGCTGTGACCTGTGTACACTTTATCCAAATCACATCACAGTCTGAGTTCTTGCTTGGAGGCTCGTCGATCAACTAATGGA
>aae-miR-1174|miRNA|aae-miR-1174|miRBase|MI0013471|
ACTCCAATTCTGGGTATTTTAGATCCTTGGCATAGTTACGTGATTGAATGCACTGTTCTTCTTTGGTTTACCCAGTATCGAACACGCGTCAATCTGTCAGATCTACTTAATACCCATAAATTG
>aae-miR-1175|miRNA|aae-miR-1175|miRBase|MI0013470|
ACGATATGAAATAAGTGGAGTAGTGGTCTCATCGCTTAGTATTAGAAAAGTGAGATTCTACTTCTCCGACTTAATTCATATCTA
>aae-miR-11893-1|miRNA|aae-miR-11893-1|miRBase|MI0037925|
TCAAGGATGGTAAGTAGATAAATCAGAAAGACGTTTATATCGTTTCTTCCTGACTTATACGCTTACCTCACAGGTTGG
>aae-miR-11894a-1|miRNA|aae-miR-11894a-1|miRBase|MI0037927|
GATGGGTCGTCTTGAAATGGTAAAGAGTGTCAATCATCATCTTTACCATTTCAAGATGACCTATT
>aae-miR-11894b-1|miRNA|aae-miR-11894b-1|miRBase|MI0037930|
GATGGGTCGTATTGAAATGGTAAAGAGTGTCAATCATCATCTTTACCATTTCAATATGACCTATT
>aae-miR-11895-1|miRNA|aae-miR-11895-1|miRBase|MI0037932|
GATAAGCAGGAGTGAATGCATGAGTTTGACATCTGAAACTAATTCATGCATTCACTTCTGCTGATC
>aae-miR-11896|miRNA|aae-miR-11896|miRBase|MI0037935|
AACTTCACCTCGGTCAATCCGGAACTGTTGGCTCGGCACAAAAGCGACCACAAGGCCGGATTGATCAAGAGTGAAGATTC
>aae-miR-11897a/b|miRNA|aae-miR-11897a/b|miRBase|MI0037936|
TTCTTAATGCTACAGAATCGAGGCTCACGATGATTTCCAATCATAGTAAACCTTGATTTTGTAGCATTAGTCTGG
>aae-miR-11898|miRNA|aae-miR-11898|miRBase|MI0037937|
ATTTAGTGTTATCACCGCACTTATTCAGCATAAGATGACGAATAAGTGGGGCAAAGACACCAAA
>aae-miR-11899-1|miRNA|aae-miR-11899-1|miRBase|MI0037939|
TTCTACTGTTCCATGTATGATTTCGGTCATGTATGCAGTTGAAAATAATTATATGACCGATTTAATATATGGCTCAGTGGTT
>aae-miR-11900|miRNA|aae-miR-11900|miRBase|MI0037941|
TCAGCGTGGAATGGTAAAATTACGTTGAAAAATCGTCTCCCTCAAAAAATGAAACCTGAGACTAACAGGAGATTTTTTTGACTGTAATTTTATAGTATACGGAGTT
>aae-miR-11901|miRNA|aae-miR-11901|miRBase|MI0037942|
AAACATCACAGAATTGTTTTTACTGATAAGGAACTATGTGTAAAAATAATTCTGTAAAGTTT
>aae-miR-11902|miRNA|aae-miR-11902|miRBase|MI0037943|
AGGGCGTGACGCCATCTACAAGGAGTATCTGTTCAAGAACTTCAACGAAGCGTTCGGCTTC
>aae-miR-11903a|miRNA|aae-miR-11903a|miRBase|MI0037944|
AGCAACGTTACAAATCGTAAGGCGAGTTATATGTTTTTTGAAACTCACCATATGATTTGTAACTGTGCT
>aae-miR-11903b|miRNA|aae-miR-11903b|miRBase|MI0037960|
ACAGAGTCACAATTCGTATGGTAAGTTACACAATTTATGTAACTCGCCATATGATTTGTAACTCTGC
>aae-miR-11905|miRNA|aae-miR-11905|miRBase|MI0037946|
GTAGGTTAGTACGCGTCGAGGGCAACGGGCATTTAAGCGCAGTGTTGTATCGCGAGTACTAAACACCTCC
>aae-miR-11906|miRNA|aae-miR-11906|miRBase|MI0037947|
GTGCTTATATCTGTCACGCGGATTTGTTGAACATCAGAGATTGCAAGGCAGGCAGGCAG
>aae-miR-11908-2|miRNA|aae-miR-11908-2|miRBase|MI0037950|
TCAGCATTTTTACACCTCAGGACGTAAGATTGCATCGCTGCCTGGAGTCTTGAAGTAAAACAATGCTAA
>aae-miR-11909-2|miRNA|aae-miR-11909-2|miRBase|MI0037952|
GCAGACCGTTACGCGCATATAATTTGGCCATTTACGGCATAATCCAATGGAAGTGGCCAAACTATATTATATCGCTCAGT
>aae-miR-11910|miRNA|aae-miR-11910|miRBase|MI0037953|
TTGATCGATCGCATCCGTCTGACCTGCTGGTGACTCTCGCGTGTTGCTCTCAGCAGGCCCGCTGTGTGTTGGATCGGTGCTGTTCAT
>aae-miR-11911|miRNA|aae-miR-11911|miRBase|MI0037954|
CGGTGTATGAAATAGTTGATCCAAGTAGTCTTGCCTTTGTAAGAAGACGAGTGCTTGGATCATCAATAATATACATCT
>aae-miR-11912|miRNA|aae-miR-11912|miRBase|MI0037955|
AGCAGTGTGTGAACCGTTGGCGGCGCAACGCCTGATGGTATTGATGCTGCT
>aae-miR-11913|miRNA|aae-miR-11913|miRBase|MI0037956|
ATAAAATGTTGGACAACTGCAAGGTACTTCAAGGTTTTTATTTCGTCTTTAATACAGGGTATCTGCAGTGATCGATTTTCTCT
>aae-miR-11914-1|miRNA|aae-miR-11914-1|miRBase|MI0037957|
CAAGTCACTTTTTAGTGACTTGGTCACTTTTTTCGATCTGGTCACTAAAAAGTCACTAT
>aae-miR-11915|miRNA|aae-miR-11915|miRBase|MI0037961|
CAGTCGCCTCTTCACATCTCGATAACGGAGGGACCATCGAGATACGGAGAGATTGCGACAA
>aae-miR-11916|miRNA|aae-miR-11916|miRBase|MI0037962|
GCCTCAGTTGCTTTCCGAGCGTAGCACAGTTTGGATGCGGGCCCGTGCATCGTCCACGGTGATGCCTCGTAAAGCAACTGGACT
>aae-miR-11917|miRNA|aae-miR-11917|miRBase|MI0037963|
TAAGCTGAAAACTTAATCGATTGGTCACTAGCTGGCGGTGACCAATCGATTAAGTTTTCAGCT
>aae-miR-11918|miRNA|aae-miR-11918|miRBase|MI0037964|
TATAAGTCCCGTCGTCGCCTTCATGTGCGGTGGTCACATGCCACACATGAACGACGACGTGACGCCGC
>aae-miR-11919|miRNA|aae-miR-11919|miRBase|MI0037965|
GAAGTCAGTGTACTCTGCCTGGCCGGCGCTGCTGCGAGTCTAGCTAGGTTGCGGTGCACTGCTTC
>aae-miR-11920-1|miRNA|aae-miR-11920-1|miRBase|MI0037966|
TCCCCCATCAACTGCTGAACTGTTTTAGGCTTCGTACGAAAGCATTTCAGACATTGGTGGACGA
>aae-miR-11921|miRNA|aae-miR-11921|miRBase|MI0037970|
CCATTATCGCATAACATTACCTACCATAATCTTGGGATTTCTCATATAAATGGGACTGATATGCGAGTATGG
>aae-miR-11922|miRNA|aae-miR-11922|miRBase|MI0037971|
TGGCTATCTCGATGGTCCCCTGAACTACAGTTGCAACAAAACAAGTGTTCAGGAGATCATCGAGGTAGCCA
>aae-miR-11923|miRNA|aae-miR-11923|miRBase|MI0037972|
TATCTCGTTCCGTCGTCCGTAGGTCGGTTTAGCCAATGCGACAACGGCAGCCGGAACGATCTG
>aae-miR-11924|miRNA|aae-miR-11924|miRBase|MI0037973|
TTTCTCGGATTTGTCCTCGTTTCGGGTGCGTTTTTTATTTGCGTTCGACTTGCATCGTAGAACCTGGTAGAATTCGGCAAA
>aae-miR-11925|miRNA|aae-miR-11925|miRBase|MI0037974|
CCACTGTCGAGCCGGTTGAACCACCAAGCCCCCCATGTAAATAAGTTCCATACAGTAGCAGGTAATGTTTTTCGTTCCCATTCGTAGTGC
>aae-miR-11926-1|miRNA|aae-miR-11926-1|miRBase|MI0037975|
CCCATAAACGCATAATTGTCCCATGTGAATAGAAAATCCAGCAAACATTGGACTGGCATGCGTTTATGGG
>aae-miR-11927|miRNA|aae-miR-11927|miRBase|MI0037977|
TTCAGTGATGCCAGATCTTTTGTCGGAATAGAAGGAGATTTCTCCTTCTACTCCGACAAAAGATCTGGCAGCATTGAA
>aae-miR-11928|miRNA|aae-miR-11928|miRBase|MI0037978|
TGCAAGATACCCTACTTCGGAAGTAGGGCGCATTAGAGCGCATCCGGATGCGAATCGAATGCACCACTTCCGAAGTTGGGTGTCTCGCA
>aae-miR-12|miRNA|aae-miR-12|miRBase|MI0013462|
CCTGGCCCTGTTCGGACTGAGTATTACATCAGGTACTGGTGTCGATATTCGAATCACCAACGAATCGGGTTCCTTTGATTAACTTACCAGTACTTATGTTATGCTCTCTCCGCGGTCAGTGC
>aae-miR-124|miRNA|aae-miR-124|miRBase|MI0013488|
TTTTCTCCTGGTATCCACTGCCGGCCTATATGTCCTATTTCGGTACTCATAAGGCACGCGGTGAATGCCAAGAGCG
>aae-miR-125|miRNA|aae-miR-125|miRBase|MI0013465|
TTAGTTTTGTTTCTGCTGATTCCCTGAGACCCTAACTTGTGACTATAGTTGAAGTTTCACAAGTTTTGATCTCCGGTATTAGCGGTCGAGATTCA
>aae-miR-13|miRNA|aae-miR-13|miRBase|MI0013463|
GTCGTGATCGGATCGTAAAAATGGTTGTGCTGTGTTGTTACGCTCGAAATTCATATCACAGCCATTTTGACGAGTTCGATCCTG
>aae-miR-133|miRNA|aae-miR-133|miRBase|MI0013482|
CTCGGAATCGCTGAATATAGCTGGTTGACTTCGGGTCAAATCGTCAAATATTTGCAAAGATATTTCCTCAGTGAAATTATTTGGTCCCCTTCAACCAGCTGTAGCAGTGATGCATTACA
>aae-miR-137-1|miRNA|aae-miR-137-1|miRBase|MI0013480|
TTCATCGAGCAACTTGGTTGGCCACGCGTATTCTTGGGTTATTAACACACTGTTTATGTTGTTATTGCTTGAGAATACACGTAGTTGACAAGTGTTTCACATCG
>aae-miR-14|miRNA|aae-miR-14|miRBase|MI0013452|
GTGGAATTACACCTCAACGAATTTGAACTCTGCTCTACCCGATAAGCCTGTGGGAGCGAGATTAAGGCTTGCTGGTCATTTATTACACTCGAAGTCAGTCTTTTTCTCTCTCCTATTGGTATAACGGTGTTTCAACGAGTCCGAGTTCCCGCACCGTAGTCATCCACATCATC
>aae-miR-184|miRNA|aae-miR-184|miRBase|MI0013433|
CCGGTGTATTCGTACCCTTATCATTCTTGCGCCCCGTGTTATATTGTTGGCGACTGGACGGAGAACTGATAAGGGCCCGGGTCACCTT
>aae-miR-1889|miRNA|aae-miR-1889|miRBase|MI0013448|
GAGGTAATCTCAAATTGTAACAGTGGGTTGATTTTCCTGGTGAATCCCGGCCTTGTCTCGAAAACGTGTTCGCTATACCCACGTTACAGATTGGGGTTTCCCC
>aae-miR-1890|miRNA|aae-miR-1890|miRBase|MI0013457|
ATCGACATACGGCTAGAGCTAATTGGAGAGTTCTTGAATAGTGTTGTGAACCTTCATGAAATCTTTGATTAGGTCTGGTCGTGGTG
>aae-miR-1891-2|miRNA|aae-miR-1891-2|miRBase|MI0013469|
CTTTTTCCGTCATGTTGAGGAGTTAATTTGCGTGTTTTTGTATTTGATTAAACACGTCCATTAACTCTGGTACATGATGATAAAAGC
>aae-miR-190|miRNA|aae-miR-190|miRBase|MI0013454|
GGGTGATTCCGGTGAGATATGTTTGATATTCTTGGTTGTTAAATTTTATATTATCACCCAGGAATCAAACATATTATTACTGTGGTCATCATGAGACTTCG
>aae-miR-193|miRNA|aae-miR-193|miRBase|MI0013511|
TCAATCGAACTGGGATTTTGTGGACCAGAAGATTTCCTCCATTCGATAATAGCTACTGGCCTACTAAGTCCCAACTTGTTTGGAAA
>aae-miR-210|miRNA|aae-miR-210|miRBase|MI0013499|
CTCATTGCAGCTGCTGACCACTGCACAAGATTAGATTATGACTCTTGTGCGTGTGACAACGGCTATTG
>aae-miR-219|miRNA|aae-miR-219|miRBase|MI0013513|
TTTCTAGCTCTGATTGTCCAAACGCAATTCTTGTTTTATTCGAATATGATATCCAAGAGTTGTGACTGGACATCCGTGGCTCGAAA
>aae-miR-252|miRNA|aae-miR-252|miRBase|MI0013438|
GAATTCTTTACTAAGTACTAGTGCCGCAGGAGAGATTTGAACCCCTGCTGCCCAAGTGCTTATCGAAGAGT
>aae-miR-263a|miRNA|aae-miR-263a|miRBase|MI0013495|
TCCTAGTACACGTAATGGCACTGGAAGAATTCACGGGTATATTTTGAAATCCCCGTGTTCTGGCAGTGGCATCCCTGGTACTAAGGTGATTCATCAG
>aae-miR-263b|miRNA|aae-miR-263b|miRBase|MI0013515|
GACCAATTACGAACCTTGGCACTGGGAGAATTCACAGGCGCTATTTGCTATCATTCTGTGGATCTTTTCGTGCCATCGTTTAAATTCGGTC
>aae-miR-275|miRNA|aae-miR-275|miRBase|MI0013434|
ATCCTTTCGATTTCGCGCGCTAAGCAGGAACCGAGACTTTGTCATTTGCTAGCAGTCAGGTACCTGAAGTAGCGCGCGTGATC
>aae-miR-276-1|miRNA|aae-miR-276-1|miRBase|MI0013441|
ACTGGTGATTGCCATCAGCGAGGTATAGAGTTCCTACGTTGCGTGTGCGAAATTGGTAGGAACTTCATACCGTGCTCTTGGCTAGCCGTGA
>aae-miR-2765|miRNA|aae-miR-2765|miRBase|MI0013490|
AAACGTTTCCGGAGCCTGGTAACTCCACCACCGTTGGCGATATTTGACAGCCAATGGGAGCTGGAGTTCCCGCGTGCCGAACGTTCA
>aae-miR-277|miRNA|aae-miR-277|miRBase|MI0013435|
AGTTTTGGAGTGCGTGTCAGAAGTGCATTTACATAGGTATTTCCCGTTTAGCAGTATTTGTAAATGCACTATCTGGTACGACATTCCAGAATCA
>aae-miR-278|miRNA|aae-miR-278|miRBase|MI0013450|
TGGTGCGAACGGACGATAGTCTTCAGCGGCCGTGCATTTGATAGAAGTGGTCGGTGGGACTTTCGTCCGTTTGTAACCGCC
>aae-miR-279|miRNA|aae-miR-279|miRBase|MI0013494|
ACATCCCAACGGTTGTCGATGGGTGTGAATCTAGTGTTTCACATGATTTTCGATAGCCTGTGACTAGATCCACACTCATTAACAAAAGTTGCCGG
>aae-miR-281|miRNA|aae-miR-281|miRBase|MI0013447|
TGGTTTCGAATATGAAAATAAAGAGAGCTATCCGTCGACAGTAGGGATATGATTCACTGTCATGGAATTGCTCTCTTTATGTACAATTCGATATTCA
>aae-miR-282-1|miRNA|aae-miR-282-1|miRBase|MI0013517|
CAGGTGTAATCTAGCCTCTCCTAGGCTTTGTCTGTTACCTTCCTTGGGAATTCCACTAGCCAGACATAGCCTGACAGAGGTTAGGTGAAATCTGA
>aae-miR-283|miRNA|aae-miR-283|miRBase|MI0013486|
GTTCGACTGAAAGGTCAATATCAGCTGGTAATTCTGGGCTTACCCCACCGTTATACGCTTCCCGGAATTCCAACTGATATCCACTTTTTAGTCGAGATGGTCA
>aae-miR-285|miRNA|aae-miR-285|miRBase|MI0013479|
GTTAATCTTCCTAAGTACTGGCTTCCAAAGGTGAGTAGATGGCATTCGATACACTCTAGCACCATTCGAAATCAGTACTGAAGGCGAAGATTTGTTCTGCGTGA
>aae-miR-286a|miRNA|aae-miR-286a|miRBase|MI0013521|
ATCGTTATTTGGGGCGATTGTCGGACTAGTCGCTGCGTACAAAACGGAACTATTTCAACTAGTGACTAGACCGAACACTCGCGTCCTAAAGCACGAT
>aae-miR-286b-1|miRNA|aae-miR-286b-1|miRBase|MI0013519|
AAGTCCTGGGGCGATTGTCGGCTTAGTCGCTGTATCATTTCAACTGCTGTGCAGTTCTTCGCTAGTGACTAGACCGAACACTCGTATCCCAGGCCTT
>aae-miR-2940|miRNA|aae-miR-2940|miRBase|MI0013489|
CATTGGTTTATCTTATCTGTCGAGGCAAGTTATTTTACCGGATAGTGTTTCTTTTCGTGAGCAATCACCACTATCCAGCTCTTCTTGTCGACAGGGAGATAAATCACTG
>aae-miR-2941-1|miRNA|aae-miR-2941-1|miRBase|MI0013491|
ATGGATTAAGTTGTACCACTTTCGTGGTGTTTAGACGTATTACATGATTTTTTGAACATAACTGTAGTACGGCTAGAACTCCACGGATGTTGGCAATATAGTCATC
>aae-miR-2942|miRNA|aae-miR-2942|miRBase|MI0013506|
AATGTTATCAATTCGCTGTGGTCTCGAACGTACCTACATTGGATATTTTTGGTATTCGAGACTTCACGAGTTAATTCCCATT
>aae-miR-2943-1|miRNA|aae-miR-2943-1|miRBase|MI0013507|
CCCAATTGATGTTAAGTAGGCACTTGCAGGCAAAGTTTCATTCACAATTTGACTGCTTTTTCCTACCTTACATTGAGTGGG
>aae-miR-2944a|miRNA|aae-miR-2944a|miRBase|MI0013509|
CGTTGAAGGAACTTCTGCTGTGATCTGAGTTAGATACATATCACAGTAGTTGTACTTTAATG
>aae-miR-2944b|miRNA|aae-miR-2944b|miRBase|MI0013510|
ATCGAAGGAACTCCCGGTGTGATATATGACTCGATTATATCACAGCAGTAGTTACCTGATAT
>aae-miR-2945|miRNA|aae-miR-2945|miRBase|MI0013522|
TCTGATCTGAGCGGGTCCGTTTCTAGTGTCATGTGCTGTATTCGAATATCATGACTAGAGGCAGACTCGTTTAGGTCTGGGA
>aae-miR-2946|miRNA|aae-miR-2946|miRBase|MI0013532|
TATGAACAATGATCGCCATATTTTTACCGCTACTGCATTTCATTGTAATAATTGTAGTACGGAAAAGATATGGGGATTGGGGTTCATA
>aae-miR-2a|miRNA|aae-miR-2a|miRBase|MI0013443|
TGGGAACTGTTTCCACTCTCAAAGTGGTTGTGAAATGAGTTACTCTTGAACGATCTCATATCACAGCCAGCTTTGAAGAGCGAAACGGTTTCTCGCA
>aae-miR-2b|miRNA|aae-miR-2b|miRBase|MI0013512|
GGGCGTATTCTAGACTCTCAAAGTGGCTGTGAAATGGTTTGATTTTGCTCATATCACAGCCAGCTTTGATGAGCTGGACTGCGCACC
>aae-miR-2c|miRNA|aae-miR-2c|miRBase|MI0013514|
TGCGTTGGCATCAAATTTGGTTGTTTTAGTACGACCTCTTTGAAACCCCTATCACAGCCAGCTTTGATGAGCAACGCA
>aae-miR-305|miRNA|aae-miR-305|miRBase|MI0013459|
AATGTCACATGTCTATTGTACTTCATCAGGTGCTCTGGTTGTTTTCGATACCCGGCACATGTTGGAGTACACTTAATGTGCTGACAGT
>aae-miR-306|miRNA|aae-miR-306|miRBase|MI0013446|
CATTCGCAATTTCACCGGTTCAGGTACTGAGTGACTCTCAGATGTGCATTTCTCAAGCAATCTCGTCCTCAGGACCTGAGGTTGAAAAACCCTGAGAGCACCTCGGTATCTAAGCCAGTGTTGCGAAAA
>aae-miR-307|miRNA|aae-miR-307|miRBase|MI0013501|
CTAGTTTCCCGGCAGTCGATCACTCACTCAACCTGGGTGTGATGCTTATTTGAATCATCACAACCTCCTTGAGTGAGCGACCGATTGATGG
>aae-miR-308|miRNA|aae-miR-308|miRBase|MI0013466|
AGCGCTGTTTCGCGGTATATTCTTGTGGCTTGATGCATTTGAAAAATCTCAAATCACAGGAGTATACTGTGAGAGA
>aae-miR-309a-1|miRNA|aae-miR-309a-1|miRBase|MI0013477|
ATCCACCGAATGTTATGCGACTAACTTCGTTCAGTTTGGTGTCATACGAAGGTTTCCAGTTTCATCACTGGGCAAAGTTTGTCGCATAAATG
>aae-miR-309b|miRNA|aae-miR-309b|miRBase|MI0013526|
TTATGCGTCAAACTCCGTTCAGTTGGTGGAGTCATTTTCCAAGTCATCACTGGGCATAGTTTGTCGCATAA
>aae-miR-31|miRNA|aae-miR-31|miRBase|MI0013483|
ATTGGCAACTTGGCAAGATGTTGGCATAGCTGAAAGTTTTGAGTTTAGCTATTCAACTTCTTGTCTATTTTTCCAATT
>aae-miR-315|miRNA|aae-miR-315|miRBase|MI0013467|
AGTGTTTCTATAAAATTTTGATTGTTGCTCAGAAAGCCGTGCATTTGAAACGGGTCGCTTTCGAGCAGTAATCAAAGTCAAATAAAACACCA
>aae-miR-316|miRNA|aae-miR-316|miRBase|MI0013523|
CCAACATTTTGATTGATTTGTCTTTTTCCGCTTACTGCCGGTGGCATTTGAAATTCTCGACAGCAAACCGAAAAAGGCGCCTCAATCAATT
>aae-miR-317-1|miRNA|aae-miR-317-1|miRBase|MI0013442|
GAGGAATTTCGGCTACCGGGATACACCCTGTGCTCGCTTTGCATTCGAAACTAGTGAACACAGCTGGTGGTATCTCAGTGGCCCTAATCCGA
>aae-miR-33|miRNA|aae-miR-33|miRBase|MI0013493|
CCACCCGGGTGCATTGTAGTTGCATTGCACTTTTGCGTTCGATAACACGGTGCAATACTTCTGCAATGCAAGCCAGGTGG
>aae-miR-34|miRNA|aae-miR-34|miRBase|MI0013456|
CAAGGCAATACGCTATGGCAGTGTGGTTAGCTGGTTGTGTAGAACTTTGGGGGGCTTCCGTGGCGTTCGCGCGCACATGGGGGCTCAGATTCACAACCACTATCCGCCCTGCCGCCGCGAGGTGCCAGG
>aae-miR-375|miRNA|aae-miR-375|miRBase|MI0013504|
TGGAAGAATCCGAGTTACTTAAGCCCAACGTACAGAAACTTGAATCTGAATGCCGTTCTAGATTGGCTTGCTAGAAGTTTGTTCGTTTGGCTCGAGTTATGCGGATTCTTCTGATC
>aae-miR-7|miRNA|aae-miR-7|miRBase|MI0013496|
TCGCAATATTTTGTATGGAAGACTAGTGATTTTGTTGTTTTGCTTACGATAATAACAATAAATCTCAAGTCTTTCTACAAAGTTTGCTG
>aae-miR-71|miRNA|aae-miR-71|miRBase|MI0013440|
CGGCAAGAAAGACATGGGTAGTGAGATAGTTTCACCCTATTGCACTGGGATCTCACTACCTTGTCTTTCATGCTGAT
>aae-miR-79|miRNA|aae-miR-79|miRBase|MI0013500|
GAACCCATCGTCCATGCTTTGGCGCTTTAGCTGTATGATAGAATTTAATATTTCATAAAGCTAGATTACCAAAGCATGGAAGGCTTGGGCGGTGTC
>aae-miR-8|miRNA|aae-miR-8|miRBase|MI0013437|
GTCTGTTCACATCTTACCGGGCAGCATTAGATATTTTTGAAATACTTCTAATACTGTCAGGTAAAGATGTCGTCCGAAC
>aae-miR-87|miRNA|aae-miR-87|miRBase|MI0013461|
ACCAGATTGTCACTGACCAGCCTGAAATTTGCTAAACCTGTGTGTATTTGATTCAAACAATCAAGGTGAGCAAATTTTCAGGTGTGTCGGAGAACAATCGCAATCAT
>aae-miR-927|miRNA|aae-miR-927|miRBase|MI0013476|
GGTTTGCTTTAGAATTCCTACGCTTTACCGTGATTTGTTGAAAGTTTGGCAAAGCGTTTGGGTTCTGAAACGAAAC
>aae-miR-929-1|miRNA|aae-miR-929-1|miRBase|MI0014710|
TGCCTACGACTGGTCCAAATTGACTCTAGTAGGGAGTCCTTGTGTACGAGTGACTCCCTAACGGAGTCAGATTGAACCCGGTAGGATG
>aae-miR-92a|miRNA|aae-miR-92a|miRBase|MI0013445|
AATCTACGCATCGGTACGGACAGGGGCAACATTGTGACATTTGAAAGCTAATATTGCACTTGTCCCGGCCTATGCGTGGAGT
>aae-miR-92b|miRNA|aae-miR-92b|miRBase|MI0013527|
GCTCCGAATGTAGGTCGTGACTTGTGCCCATTTGCTGAATTTTAATGGTCAAATTGCACTTGTCCCGGCCTGCAGCCAAGAGC
>aae-miR-932|miRNA|aae-miR-932|miRBase|MI0013475|
GTAATCATAGAATAGCTTCAATTCCGTAGTGCATTGCAGTGTGCTTTAGACGAACTGCAAGCAATGTGGAAGTGAAGCGATTCTCAATGATCATC
>aae-miR-957|miRNA|aae-miR-957|miRBase|MI0013458|
TCCGGCGTTAGTTTTGGGCGGGTTTTAGTGTATTTCGATTAGAGTATCAATTGAAACCGTCCAAAACTGAGGCCGGCG
>aae-miR-965|miRNA|aae-miR-965|miRBase|MI0013474|
GATTCTGAAGGGGGAAATCCTGTACGCTGTATGTTGTATTTGAATAATCCATAAGCGTATAGCTTTTCCCATTCGGCGT
>aae-miR-970|miRNA|aae-miR-970|miRBase|MI0013498|
AACGGTATTGCGGCTTTCATAGGTAGCTTGCGTTTGTCTTAGCTGGTATTGAATGTGATAGGTATCATAAGACACACGCGGCTATTTTTGAGAGTATCAAGCATCTTG
>aae-miR-980|miRNA|aae-miR-980|miRBase|MI0013449|
ACTACAATTCGGCCGTTCATTGGGTCATCTAGCTCGTGTTGGAAACAGTTAGCTGCCTAGTGAAGGGCAATATTGT
>aae-miR-981|miRNA|aae-miR-981|miRBase|MI0013473|
AAACCTTGCCTGGATCGGGTTTCGCGGCGAACGGGCTTCCACCATGATGAATAGCAGTTCGTTGTCGACGAAACCTGCACATTGCAAGGCA
>aae-miR-988|miRNA|aae-miR-988|miRBase|MI0013487|
GCTGCGGGTGTGTGCTTTGTGACAATGAGATTCGGTTCGATATCATCCCCTTGTTGCAAACCTCACGCTTGCGGT
>aae-miR-989|miRNA|aae-miR-989|miRBase|MI0013451|
TTCATCATACGGTCATGGGGGACCGCCGCTACCTCGCTTTCACTTGGTACCGATTTCCCATAATCCATGTGATGTGACGTAGTGGTACCTTCCCTTGGCTATTACAACACTTCCT
>aae-miR-993|miRNA|aae-miR-993|miRBase|MI0013472|
AGCGCTCCTCCGTGACCTACCCTGTAGTTCCGGGCTTTTGTGGTTTCTTTTATTGTTAATTATCAGAAGCTCGTTTCTATAGAGGTATCTCACAGGGTGAA
>aae-miR-996|miRNA|aae-miR-996|miRBase|MI0013460|
AACTCAATTTTCGTCGGCGTGCATGAATCTGGTGCACGGTTTTCCAGTTGTAATATCGCTTCGTGACTAGATTACATGCTCGTCTATGAAGTTGAGAT
>aae-miR-998|miRNA|aae-miR-998|miRBase|MI0013444|
AAGAACCAATACCCGAACTGAACTCTCGTGGGTCTGCAGTTGATATTTCGAAAGCTTGTAGCACCATGAGATTCAGCTCCGGTGTTGGTTCG
>aae-miR-999|miRNA|aae-miR-999|miRBase|MI0013464|
GCAGGGACGCGGTCGTGCAGGAAATTATTTGGCATTAGATTCAAATGTTAACTGTAAGACTGTGTCTTTGCGGGTGATC
>aae-miR-9a-1|miRNA|aae-miR-9a-1|miRBase|MI0013528|
GTCAAAGTTCTCTTTGGTTATCTAGCTGTATGAGTGAATTTAGAACATCATAAAGCTAGCATACCGAAGTTAATAGTTGAC
>aae-miR-9b|miRNA|aae-miR-9b|miRBase|MI0013530|
TCACGTTTATTGGATCTTTGGTGATTTTAGCTGTATGCTGATACGTTTCTGATTGCATATAGCTTTATCACCAAAAACCTAATGAATGGTGA
>aae-miR-9c|miRNA|aae-miR-9c|miRBase|MI0013436|
CTGAATCTTTGGTATTCTAGCTGTAGAATGTTGAGCTTTGTGATATGGTATCTTCTAAAGCTTTAGTACCAGAGGTCCAACTG
>aae-miR-iab-4-1|miRNA|aae-miR-iab-4-1|miRBase|MI0013485|
GCTTCATGAACGTATACTGAATGTATCCTGAGTGCTATCTATCCGGTATACCTTCAGTATACGTAACAGGAGGC
>aae-miR-H-104|miRNA|aae-miR-H-104|Akbari_2013-Nouzova_2018||
CCTGCAGTTCGGCTGGCTGTAAGTATTACAGCAAGCTTGCTATTCGAAAGGCGCTTGGTGTTATATCTTACAGTGAGCTGAGTCGTGG
>aae-miR-H-65|miRNA|aae-miR-H-65|Akbari_2013-Nouzova_2018||
GTTTAAAAATCTAAAGCAACCGAACAATTGTCCAAGTGCTATAAAAGATTGGCTTTTGCTTGGTAGCCTCAGGGTTTTAAAT
>aae-miR-new8|miRNA|aae-miR-new8|Hu_2015||
AACGTGTTGAGATGGCCGAGAAATATCGAACGTTACTCTTACTCGATGGACCAGAGTTCAAATCCTGGTCATACTCTTCCGTTTT
>aae-miR-2796|miRNA|aae-miR-2796|Maharaj_2015||
CGAAGGAAGAAGGGGTTTCTTTCGGCCTCCAGCGGCATTAGATAGTTGTAGGCCGGCGGAAACTACTTGCTTCCGTCGTTT
>aae-miR-109|miRNA|aae-miR-109|Maharaj_2015-MapMi||
AATAAACTCGTGATTTTTTGGTACCGATCACGTCGGGGTCACCTAAATTTGGGGTATTCCTTAGCTTTCCGATAGATAGGGATGCGTGTGGTCGGTACTATGGTCAATTTATT
>aae-miR-1247|miRNA|aae-miR-1247|Maharaj_2015-MapMi||
GCGGCTACAAAGCAAGGCCATGCTGAAGGTGTCTGGGTTCGACTCCCAGTCGGTCCAGGATCTTTTCGTAATGGAAATCCCCTTGACTTCCCTGGGCATAGAGAATCATCGTACTTG
>aae-miR-1571|miRNA|aae-miR-1571|Maharaj_2015-MapMi||
CAGTACAGATGACACGCAGGCTTCGTCCTTTGGCGGAGAGGCCTGTGTAATCTGCAAACAAGGATTTTTGACATCCCTGAGGTAACTCAGGTAAATCAGATGTGAAAATATTGTATAATATTG
>aae-miR-214|miRNA|aae-miR-214|Maharaj_2015-MapMi||
ACACGTGTCCCTTAACAAACTAGCGATTCCGATGCTTCCCGGACGAGCCCCCAAATTTGTTGGAATACTTTTCCAACGAAGTTTGGGAAGACTTTCGGATCGCTTATTTAAGACACTGT
>aae-miR-242|miRNA|aae-miR-242|Maharaj_2015-MapMi||
GCTAAGTCCAAAACCACGTTTCTGCATTCTCTGCGAATCTCCGGTGAGCTTCCATCAATGGAGCTCATCGATCGCGCACCTGAATGCTAGATCAAAACTCTGTCCGTTGC
>aae-miR-3|miRNA|aae-miR-3|Maharaj_2015-MapMi||
GCCCAGATAGCCGTAGCGGTAAACGCATGACCATGCTGAGGGTCGGAGGTTCGAATCCCGCTGGTCAAGGATTTTTTCGTAAAGGAAATTTTCTCAATTCCCAGGGC
>aae-miR-341|miRNA|aae-miR-341|Maharaj_2015-MapMi||
ACTCGCCACTCGTCCTTCTATGAAGGACGCGACGCAGGATCGTAGGAGGCTGTGCAGCGGCATCAGCACTCTTCGATCTTGTTTCACTTTCGCTCCCCCGGCGCTGTCTTGGCGGT
>aae-miR-359|miRNA|aae-miR-359|Maharaj_2015-MapMi||
CCCATTGCATCTATCCCAAAACATTTGCAGTCTTCCTCAACGAAAGTTGCATTATCCAGTGGACGCGTGTAACTGACGCTGAGGAGGACTCCAAGTCGAAATGCGTGTATCTTCGTGGG
>aae-miR-40|miRNA|aae-miR-40|Maharaj_2015-MapMi||
CCATGGTTTGAGTAGTGAAATTTAATCACTCAATGGGGTTGCGTTGATTAAGTCCCTTGTCGCGGCGGCTGACTTACTTCTCAATTGTTGGACGGACCAGTTTCCGTGGCCCTGCATTCGAGG
>aae-miR-65|miRNA|aae-miR-65|Maharaj_2015-MapMi||
TGGATGTCATAATTCAAGGAAAAGCAAATTCATCGATGTATAGGCGTGTAATTTCCTGGTAGTAGGATTTTGCACACGACTCGATGGGATAGACACATTTTGAAAGATGTTTCATT
>aae-miR-843a|miRNA|aae-miR-843a|Maharaj_2015-MapMi||
ACGTTATTTGGTACTTTCATTGTCTGTCCTGTCACGGTCGCCATGTGTCGTTCGGACATTTGGCATTGAAACACCCGAACGGTTTCAGGTTCAAAATCAGAGTCCCGCGT
>aae-miR-N010|miRNA|aae-miR-N010|Nouzova_2018||
TGAAGTTAGTATTCATTCGGTTGGCTATCGGGTACTACACGCGCAATATAGAACGAATGCCGAACCGGTCGAATACACACTCCG
>aae-miR-N011|miRNA|aae-miR-N011|Nouzova_2018||
TTCGGCATGCTATTTCATCGTGTCCTGCGGTTATCTAACCAAGCTCTTCCTCGGACACGACGAAATTGCCTGCGAT
>aae-miR-new12|miRNA|aae-miR-new12|Nouzova_2018||
GCTATGAAAATCTCTGCGTGATCTGTGGGGGTTTGAAAGCACTCGACTAGCATACAAATGTCCTGAGTTTGAATCCCAGCCGGTCTCTAGAGTATTTTTTCTTAA
>aae-miR-new15|miRNA|aae-miR-new15|Nouzova_2018||
CAAATTGGAGGTAAATATTTCTTTTCGTTTTATAAAGCGATTGCTTTTCTAAAACCAAAACAAATATTTAAGGTTACGATGTG
>novelMiR_20136|miRNA|novelMiR_20136|mirdeep*|novelMiR_20136|
TAACGGTATATGTGTTAACGGGCGTGAATTAAGATAGAACTCTGCTTGGATTAGCGCGCCTCTCAGTATCTCGACATTTGG
>novelMiR_8901|miRNA|novelMiR_8901|mirdeep*|novelMiR_8901|
AATTGGTGGGCCTCTCGTAAGCCAGCAAGCCAGTTTGCGTAAAAGCCTTGCTTGCTGACATAGGAGGGGCCCACCAATT
>novelMiR_21034|miRNA|novelMiR_21034|mirdeep*|novelMiR_21034|
TTTCTGAGAGGAATTGAACTTTTTGCCTTGGTTTCGATTTTTCTTTTTCGGTTGCGAATAGGTTTTTTTTCTCTC
>novelMiR_4380|miRNA|novelMiR_4380|mirdeep*|novelMiR_4380|
GATGGGTTCCTTCTCCATGTGGGCCAGGTAGAGGTTGTCCCGATGCCTTCCTCCTTGCACTCGTCGGATGGGGAACACATT
>novelMiR_1095|miRNA|novelMiR_1095|mirdeep*|novelMiR_1095|
TCCGGGGAGCAGGTTTTGGTCGAACGTGTCACCGCCTGCGGGCCGAAGAATGACGACCTGAAGGAACCGGAAGCTCCCGAG
>novelMiR_10576|miRNA|novelMiR_10576|mirdeep*|novelMiR_10576|
CGCCCCGTACTCGCATAACAGTCCCCTATTCTATGGGATTCCCTATATAAATGGGACTGTTATGCGAGCATGGGCAGTG
>novelMiR_21203|miRNA|novelMiR_21203|mirdeep*|novelMiR_21203|
CGCAAGATATCCGCGGATTCGATTTCTCGCAGCAAATTGAGCAGCGACGAGGACGAGTCCGGGACGCGTTTTG
>novelMiR_8989|miRNA|novelMiR_8989|mirdeep*|novelMiR_8989|
TACCCGTTCTGTGGCGTAGTTGGTTAACGCGCCCAGTCTAGCGTATTGGGAGTCGTGGGATCGTAGCCCACCAGAACGATT
>novelMiR_13692|miRNA|novelMiR_13692|mirdeep*|novelMiR_13692|
AGCGCTACGTCGTCGAGGTCCTGTCCATGGACGGCAATCTGAAGCTGTTCCTGGATCTGATCGAAAGCGAAAAGCGT
>novelMiR_13081|miRNA|novelMiR_13081|mirdeep*|novelMiR_13081|
TTTTTACTTTTATTGAGCGGAACAGCACACTTAGCTTTAAGCTAGGTATACTGTTCCGCTCAAGAAAAGTAAAAATT
>novelMiR_6523|miRNA|novelMiR_6523|mirdeep*|novelMiR_6523|
GAAATTATGAAAAAAAAATCCACGTGCTCGGCTGGAATCCCAGCCGAGCATGTGGATTTTTTTCATAATTT
>novelMiR_22733|miRNA|novelMiR_22733|mirdeep*|novelMiR_22733|
ACACCAAGTACTCCCAGTCGGAGTTTTCGCTCGATCAGGGCGAGGGACTTTTGCGCGGCATGCAGGACATCCGGG
>novelMiR_21586|miRNA|novelMiR_21586|mirdeep*|novelMiR_21586|
GCCTGGCTTGACCAGCAACTCACGGTACAGCCATCGCGCACGCAATTTGGCCATCGTGTTTTGCTTGTCAGTCCGGTTT
>novelMiR_3839|miRNA|novelMiR_3839|mirdeep*|novelMiR_3839|
ACCTCAACTGTAAGGCTGTCTTCAGTGTCGTGTACTAGACTCGACTTACTACACGACTCTAGAGACGGCCTTACACTTG
>novelMiR_3970|miRNA|novelMiR_3970|mirdeep*|novelMiR_3970|
CAGTAATGTCTCCACCGATTTCTTTAGTTGTTACTTCTGAAGTAACAACTTAAGAAATCGGTGGATACATTACCG
>novelMiR_23466|miRNA|novelMiR_23466|mirdeep*|novelMiR_23466|
GGAACCACTTGTTCAGTAGGAGGGCGGGAACGGATCAGAAGTGTTTCTCCGTTTTCGTTCTCCACCAGCTGAGCAATGA
>novelMiR_13455|miRNA|novelMiR_13455|mirdeep*|novelMiR_13455|
CCCTGGAAGATTATCGATCTTCCCTGGCAAATTGACATTTTTTGCTGGAAGATTATCATCTTCCAGGGAGATT
>novelMiR_9377|miRNA|novelMiR_9377|mirdeep*|novelMiR_9377|
TTTACCCGACTTGACCCAGTAACTCACCGGAATAACTCCGACCACAGGAAAATTTCCGAGTTTCTCTGGCCACTTCA
>novelMiR_16596|miRNA|novelMiR_16596|mirdeep*|novelMiR_16596|
ATGTTTGTTTTGCGGATAGCTCAGGATCTTCTAAGTGGTCAGGATCCTGAGCTATCGGGAAAACAAAAATTCT
>novelMiR_9505|miRNA|novelMiR_9505|mirdeep*|novelMiR_9505|
TTCTTAAGCTATATAGTTTGTTGAGTGGTCATTCATCGTTTAGGTGAATGCCACTGACGACTGTGTGTAGTAAAGAA
>novelMiR_7823|miRNA|novelMiR_7823|mirdeep*|novelMiR_7823|
ATTTGACGTTTGAGCGGTGTCGAATTCACTCGTTGCCATGGTCACGTAAATAATTCGGCACCGCTCAAACGTCAAATAG
>novelMiR_2473|miRNA|novelMiR_2473|mirdeep*|novelMiR_2473|
TATCATGGTCAAGAAGGTGATGGTGGCGGACAGCATCAACATTGTCCGCGAAACGTATCTCTCGATCGTGATGGACCGG
>novelMiR_7717|miRNA|novelMiR_7717|mirdeep*|novelMiR_7717|
TCAGGTGACATCGGACCGGGAGCATCAGACTGGTCACTTCACCCAGTCTAATGCCGGTCCAAACCAGACAAAGCA
>novelMiR_8074|miRNA|novelMiR_8074|mirdeep*|novelMiR_8074|
CAGAATCTCACCGGAGATTCTAGCAAAATCTCCGGTGAAATTCTTCTAGAATCTCCGGTGAGATTCTGCTA
>novelMiR_20024|miRNA|novelMiR_20024|mirdeep*|novelMiR_20024|
ATGCAATCATAATCGAGACATGGACACCTGGCTACAATCAGTAGCCAGGTGCCCAAGTCTCGATTAAGATTGAAATG
>novelMiR_13078|miRNA|novelMiR_13078|mirdeep*|novelMiR_13078|
TCCAATGATGTCGGAATTGATAAGTATTATAAAATTATAAAATGGACGATTTGGACTGTTCATGGACATAGGTGGCC
>novelMiR_8317|miRNA|novelMiR_8317|mirdeep*|novelMiR_8317|
ACAAATACGCGTACTTCGACCTCTACTGTAAGGCCCTACGGCCTTACAGTTGAGGTCGAACTACGCGTGCCTT
>novelMiR_15539|miRNA|novelMiR_15539|mirdeep*|novelMiR_15539|
ATTGACAAAAATGCAAAAGTTTGGGTTCACCTGAGCCGCACGCACATGGTGAACCCAAACTTTTGCACGATTTGCAT
>novelMiR_315|miRNA|novelMiR_315|mirdeep*|novelMiR_315|
AGAAGGACTTCTGGAAGAATCCCAGAGGAACTTCTGGGAGAATCCCCTTAAGGACTTCTGGGAGTGTCCCAGAAGGACTTG
>novelMiR_1995|miRNA|novelMiR_1995|mirdeep*|novelMiR_1995|
GGCTGGTCATATTGTATGAGTGTGCGTAGGATGCTCAATTTAAAACATCTGATAATTCATTCGTGTTCAATATACGT
>novelMiR_5211|miRNA|novelMiR_5211|mirdeep*|novelMiR_5211|
TTGCAGAGCCGACCCTGGCACTTGGCCGGCCAACGCAGAGTCGGCGTAGGCTGAGTCCACCACCGGGGTCTAGCTGA
>novelMiR_13998|miRNA|novelMiR_13998|mirdeep*|novelMiR_13998|
TGAAATTATGAAAAAAATCCACGTGCTTAGCAGGAATTCCCAGTCGAGCACGTGGATTTTTTTTTCATAAT
>novelMiR_11632|miRNA|novelMiR_11632|mirdeep*|novelMiR_11632|
TCGGTAAATATGTTGGTCGATTGACGCTTTACTTCGACGATACAGGTGAAGTGCAACACTGGGAGGGTTATCCTGTGTT
>novelMiR_5707|miRNA|novelMiR_5707|mirdeep*|novelMiR_5707|
ACCAATCTGCCATGTGGGGACTAAACGTACTAACAAACGACTGTGTGCATGTTTGGATTGTTGAGGCAAACAT
>novelMiR_934|miRNA|novelMiR_934|mirdeep*|novelMiR_934|
TCCTGTACAATCCTTGTGGGACATGATGAGGGTTCCGAACCGGAGCTTGGCACGTGGATGATGGGGGAACACTGAGAAGAA
>novelMiR_12851|miRNA|novelMiR_12851|mirdeep*|novelMiR_12851|
TCGGAATCTATGTGGACAAACGGCTGGAGGAGCTCGGGGCCAACCGGGTGTTCGAGCTGGGACTCGGAGATGACGATGCCA
>novelMiR_13732|miRNA|novelMiR_13732|mirdeep*|novelMiR_13732|
CATGATTTTGACATTTTTGGGAATAGGCCTTTTCATGTGACATTGAAAAGGCCTGTTCCCAAAAATGTGAAAATCAT
>novelMiR_20150|miRNA|novelMiR_20150|mirdeep*|novelMiR_20150|
CCACGCCGGAGGCATGAATAACCGTTGGTCAGTTGGGTCATCCAAACTGTCAGCCGTGTATTGTTTAGGCCAAATGCACTT
>novelMiR_21356|miRNA|novelMiR_21356|mirdeep*|novelMiR_21356|
AAATGGTAGAATACTACATGATCGTGTAAATTTAAATGGTAGAATACTACATGATCGTGTAAATTTAAAGTGAAA
>novelMiR_218|miRNA|novelMiR_218|mirdeep*|novelMiR_218|
GACCTCAACTCTAATGCCGTCTTCAGTGTCGTGTACTAGTCGAGTACACGACACTGAGGACGGCTTTTCAGTTGAGG
>novelMiR_18921|miRNA|novelMiR_18921|mirdeep*|novelMiR_18921|
TCAACTTTGGCATGCTGTAACTTCGTTTCCATATGAGCAATCTACATGAAATTTTGACAGTGAACTACAAATATATT
>novelMiR_20125|miRNA|novelMiR_20125|mirdeep*|novelMiR_20125|
GCATTCAAAGCCCAAACTATAGCCAGTAGTTCTTTTTCGTTGGTGGCATAGTTTTCCTCGGTTTTTGACAATGATTTGGAA
>novelMiR_16662|miRNA|novelMiR_16662|mirdeep*|novelMiR_16662|
CTAACCTAACAAATGATATGTCCGTTGTACAATTTGTCTCTTCATCGGGAGTTGTGCTGAAACTGTCATTTTACCCC
>novelMiR_18408|miRNA|novelMiR_18408|mirdeep*|novelMiR_18408|
CCATGCCGTCCTTGAGCGGTCGCGGAAGGGCTCAGTTTATTCAGGCCCTTATCCGTCAACCGTTCGAACCGGC
>novelMiR_12758|miRNA|novelMiR_12758|mirdeep*|novelMiR_12758|
CGCCGTCGCCTGCTTTGACTGCTGCTCGCTACTGTTGTGTACCGACCGCGAGCAAGCGGTCATAGTGTGCGAGGACAAC
>novelMiR_15636|miRNA|novelMiR_15636|mirdeep*|novelMiR_15636|
TACCGAGCCACTTGGTGACACAATGATTCAAATTCCAAATCTAGTAACCTTCTGAGTTATTGGGTCACCAAGTGGCTCGGT
>novelMiR_22540|miRNA|novelMiR_22540|mirdeep*|novelMiR_22540|
TGAGGTGAGAATTGTCGGTCTCGTATAGCGAGGTCAAAAATTGTCACCTCGTTATACGAGACTGACAATTTTCACCTCACG
>novelMiR_11092|miRNA|novelMiR_11092|mirdeep*|novelMiR_11092|
GGAAGATTTTCGATTTGAGACAGCAGCAGCAGCGCAAAATGTGGCTGCTGCTGCCTCAAGGCGCAAATCTTCCGGAC
>novelMiR_4413|miRNA|novelMiR_4413|mirdeep*|novelMiR_4413|
TCCAAACACCCGTTTGAACTAAAAACTTAATCTTAATGTGATTAAGTTTTCAGCTCAAACGGATGTTTGGT
>novelMiR_3349|miRNA|novelMiR_3349|mirdeep*|novelMiR_3349|
CGGGGTGGTAGGCGAAATAAACGGCGGACTGCCAGCTGTCGTTCGCGTTGGTGGTGTCGCAGCGGTGTCGGTGATGATCCC
>novelMiR_23928|miRNA|novelMiR_23928|mirdeep*|novelMiR_23928|
TTTTCTCTTCTGTTCTCCCGCTGTTCTTATGCAGAGTTAAAATTGACGTCATAGCGGGAAAGCAAGAGAGAGAACTATT
>novelMiR_21222|miRNA|novelMiR_21222|mirdeep*|novelMiR_21222|
TCCTAGAGCTTTGGTGTCTTCGGCAATATGTCTTATTTTTAAACGTTTTAAGACTTTGCCGAAGACGCGAAAGCTCTAGGA
>novelMiR_23482|miRNA|novelMiR_23482|mirdeep*|novelMiR_23482|
TATCCGCCTCGTATCCGGTTTCTGTTGCGCGATCTGATCGAACTGCGCAATAACAACTGGACACCACGGAAGG
>novelMiR_10256|miRNA|novelMiR_10256|mirdeep*|novelMiR_10256|
TTATCCTGACAGATAGGCCTATTTCGTCTGCGTCGACGACGACGAAGTCGCAGACGAAGTAGGCCTATCTGTCAA
>novelMiR_10253|miRNA|novelMiR_10253|mirdeep*|novelMiR_10253|
TCTACGCACAGTTCATTCTCACCAACAGTTTTACACTTCGGTGTTGCTGGGTGAGATTTTGAAAACTTGTGCG
>novelMiR_19641|miRNA|novelMiR_19641|mirdeep*|novelMiR_19641|
GATTGTAAGAAAAATCTGCCAAAGATCTCTCCTAGAAATTGAACCAGGAGAGATATTTGGCAGATTTTTCTTACAATCT
>novelMiR_8806|miRNA|novelMiR_8806|mirdeep*|novelMiR_8806|
GTAGCCAATTTGATATCGAGAGGCATGGTGGAGGTAGTAACCGTTACGTTAACTTCTTGATTTTTGAGGCTCAATCG
>novelMiR_6321|miRNA|novelMiR_6321|mirdeep*|novelMiR_6321|
CCTACGCACAGACTCATTCGCATTAATGGATCTCTCGTCGACGGACGGGAGATTCATGAATGCGCGACTATGCGGTT
>novelMiR_23631|miRNA|novelMiR_23631|mirdeep*|novelMiR_23631|
AGCGGAAATCGGAGCCGGTGTATGTCTGCTGATCATTATTCAGCTGTTCGTGGCCGGATTGATTGTCTTGCTGTT
>novelMiR_23633|miRNA|novelMiR_23633|mirdeep*|novelMiR_23633|
AAAACTAGGCATGCGGAGGTACAATCTTCAGATAATCAAAATCATGAAGATTGAGCTGTCGCATGCCTAGTTTGGTA
>novelMiR_24364|miRNA|novelMiR_24364|mirdeep*|novelMiR_24364|
GCTGAAGAACCTTGGACTGGAATACGTCGACCTGTATCTGATCCACTGGCCGATGGCCTACAAGGAGGACGGCGAGCTGTT
>novelMiR_4616|miRNA|novelMiR_4616|mirdeep*|novelMiR_4616|
GTAGCGTCATTGAGTCGTTGATTAGGGTGGTTTAATCGTTTTTGCGCTACTCATGATTGATTGTCTCTGATTTCA
>novelMiR_5059|miRNA|novelMiR_5059|mirdeep*|novelMiR_5059|
TTGTTTCGGTGTTGGCTAGCTACCTGAAGGACAAAAGTCAGGATATCGGGGAGTTGGCCAAGTATTATCCG
>novelMiR_6712|miRNA|novelMiR_6712|mirdeep*|novelMiR_6712|
GGAAGCTGGACTGGATAGCGATGCCCTGCCAATCATGAAGTGGTTGATCTCGCAGCGTAACGACAAGGGTGGATTCCAG
>novelMiR_14412|miRNA|novelMiR_14412|mirdeep*|novelMiR_14412|
TTTCTCCGTGTGCTGCTTACGGACGTTACAGATTGCATAAGTCGTTGATTATGTTCTTCTTGCACTTTACACGTTTTCGAT
>novelMiR_21613|miRNA|novelMiR_21613|mirdeep*|novelMiR_21613|
TGAAAACCGAATCCCTTGGCATTCACTGGATTGGAAGGAGCAAACCTTCCGTTCCAGTGAATGCCAAGGGATTCGGTTT
>novelMiR_18248|miRNA|novelMiR_18248|mirdeep*|novelMiR_18248|
GTGTTTTAGAAAAAGTAGGGTCAAATGGTCCAAAATGCCACTTTTTGAATTTGCGTCGTTTTCTCCTATTGAG
>novelMiR_7670|miRNA|novelMiR_7670|mirdeep*|novelMiR_7670|
TTTTTTCGTCGTTGGTTGTCAACCCTCCGTGTATCAACCAACCTAATTTGGTTCGCATCGCTATCGGCTCATCTTGATTTC
>novelMiR_14441|miRNA|novelMiR_14441|mirdeep*|novelMiR_14441|
CTCCAGTGTGAATCCTGTGACTCCATTGTGGATTCTAGGACTCCAGGGTGGATCCTGGGATTCTAGTGTGGATGCTGAG
>novelMiR_13841|miRNA|novelMiR_13841|mirdeep*|novelMiR_13841|
GAGCTGTCACCACTTGTGCAAAGCAGTGAGTGATGTTTTTTCTTGCATTGCACAGTGGTCCAGATAGCAAG
>novelMiR_10878|miRNA|novelMiR_10878|mirdeep*|novelMiR_10878|
TTGCCCAATCAGTTCTGGAAAGTCGTAGCTGCACTAAATCAGCCATTGCTGAAGAATCTGTTGCAAGCCGTTTCGTT
>novelMiR_25363|miRNA|novelMiR_25363|mirdeep*|novelMiR_25363|
CTGGGTCGTATCCCATCTGCTGTCGGTTACCAACCAACCCTGGCCACTGACATGGGTAGCATGCAGGAACGTATTACCACT
>novelMiR_7349|miRNA|novelMiR_7349|mirdeep*|novelMiR_7349|
AGAAGGGTCGTCGTCATTGGTCGGTCAGTTGTTGGGATTTCGATTCAACTGACTGGACAACGGTGATGACCGTCCTGCT
>novelMiR_17276|miRNA|novelMiR_17276|mirdeep*|novelMiR_17276|
CAAATCGTTTTGGTGTCTTCTGCGCGATCATGCCTTGGACAATCAGGAATAATCGCGCAGAGGAGACCAAAACGATTTG
>novelMiR_10707|miRNA|novelMiR_10707|mirdeep*|novelMiR_10707|
GATATGGAAGTGCACAGCAAGGGAACTCCGAATCCGATAGAAGAGGATTCGGAGTTCTCTTGCTGTGCACTTCCATATC
>novelMiR_2680|miRNA|novelMiR_2680|mirdeep*|novelMiR_2680|
AAAGGTCGAAAGACAAAACGTCGAAAGTAGAAAACGTCAAAAAATTTCTGCTCTCGACATTTTGTCCCTTTCGATGTTT
>novelMiR_20009|miRNA|novelMiR_20009|mirdeep*|novelMiR_20009|
CACTTTGCTATCCAAGTATGTCGAAGGGGCCATGCAGCGGTTGGCTCAAGATGCCGGACAAGGGAAGATGGAGCT
>novelMiR_24186|miRNA|novelMiR_24186|mirdeep*|novelMiR_24186|
CTGTCTTAGCATAGTCGCGTTCACTGCTCGGGTGGTCATCGCGATTGTGGCGATTGTGATTATGCTGAGTGGATT
>novelMiR_9506|miRNA|novelMiR_9506|mirdeep*|novelMiR_9506|
GTGACAAACTCGACTCGAGTGAAGTGACTCGCCGTGTAAATCAAATGGAGTGTCACTTCAGTCAAATCGAGAATTGTCACC
>novelMiR_10227|miRNA|novelMiR_10227|mirdeep*|novelMiR_10227|
ACGATCGGGCATGGAAGATGGGCTGTTCGATGGTGCACTACAAGAATGGAAGGGTCATCAAATATTACTTGGTGT
>novelMiR_11869|miRNA|novelMiR_11869|mirdeep*|novelMiR_11869|
CTGTATTTTCTGATGTAGCCGCTAGAGGAGCTGATTCTGCTTCACTCTCAGGTACCTGCTTCAGTAATTTTGCGTTT
>novelMiR_19635|miRNA|novelMiR_19635|mirdeep*|novelMiR_19635|
TCAGACAACCCGTCGTCACCACGCGACTTCAGCTCAGCCAGTGAGTTGAGCTGATTCGATGGTGTTTGTACTGGTGG
>novelMiR_20111|miRNA|novelMiR_20111|mirdeep*|novelMiR_20111|
CTTCGTCACGCTGTCCAAAGAGTACTTCACACGGTTTGTGTTTATGAGCGGAATGTATTGTTTGGTTATAGAGACCTAAAG
>novelMiR_17033|miRNA|novelMiR_17033|mirdeep*|novelMiR_17033|
GGTGCAGAATGAAGATTTTTACAGCACGAGTCGTACGGATAATTACGACGAGTGCTCTAAAAATCGAGTTCTG
>novelMiR_706|miRNA|novelMiR_706|mirdeep*|novelMiR_706|
GTTACAAATTCAGTTCGATATCGTAGGTGATGCAGAACAAACCGCTCGCCTTGTTATCGCTCTGATAACGATGTA
>novelMiR_17654|miRNA|novelMiR_17654|mirdeep*|novelMiR_17654|
TTGTGCTTTCCAGAACCACCACAGTGATGAGCTACCAGTGCATACTGGTGCTCACGCTGTCGCTTCTGGCGACGAGCGTGA
>novelMiR_18749|miRNA|novelMiR_18749|mirdeep*|novelMiR_18749|
GTGCAGGACGCGTGGACCTGCTCGCTCAAGTACAGTGCGCGGGGCTTCAAGTGGGCCGAGGAACATGTGCCGGTGTACT
>novelMiR_9930|miRNA|novelMiR_9930|mirdeep*|novelMiR_9930|
ACGTTCGTTTTGTGTCTAGGGTTATGGCTAACTTGACAGTTAAAGTTTGCCATAACCCTAGACACAAAACGAACGTA
>novelMiR_8633|miRNA|novelMiR_8633|mirdeep*|novelMiR_8633|
CCTCACTTCTGTGAAAGGTGACAAGATGCAAGTTTCTTAGCACATGCATCTTGTCACGTTTATTCGCAGAAGA
>novelMiR_15231|miRNA|novelMiR_15231|mirdeep*|novelMiR_15231|
ACGCGCTGAATGGTTGGCAGTTGGTTCGCGAGCTGAAGAAAGCCTTGGGACTTCCTGCTGCCACTAGCTTCAAGCATGTGT
>novelMiR_3694|miRNA|novelMiR_3694|mirdeep*|novelMiR_3694|
GTTTGTCAGCATTTTTTCACCACAGGACGTAAGATTGCATCGATGCCTAGCGTCCTGGAGTGAAAAATACTAACAAACA
>novelMiR_4477|miRNA|novelMiR_4477|mirdeep*|novelMiR_4477|
CTTCTTTGACTGATACGCATTTTTCGACCTCAACTGTGAGGCCGTTGGGGTCGAAATACGCGTATCTGTCGAGGG
>novelMiR_627|miRNA|novelMiR_627|mirdeep*|novelMiR_627|
AGGAATTTTCAGATGAACTCCTGGGGGTATTCCTGGATAACTCCCGGGGGATTCCTGAGGGAATTCCCGGAGA
>novelMiR_1406|miRNA|novelMiR_1406|mirdeep*|novelMiR_1406|
GTTCACTAATTTGAAGTTTGAGCGGTGCCGAATTCACTAGTTGCCAACGGCACCGCTCAAACGTCAAATGGTGAACT
>novelMiR_6176|miRNA|novelMiR_6176|mirdeep*|novelMiR_6176|
CGACCTCAACTGAAAGGCCGTCTTCAGTCGAGTCTAGTACACGACACTGAAGACGGCCTTACGGTTGAGGTTGAAAT
>novelMiR_16376|miRNA|novelMiR_16376|mirdeep*|novelMiR_16376|
ATCGATGCCGTGATGTACTCTTTCTCTGCTGTCTTCTTAATATGTTGTGGGATATGGGGCCCATCTTAATCCTATGG
>novelMiR_1053|miRNA|novelMiR_1053|mirdeep*|novelMiR_1053|
GTACTGCTGATGGTGGTGGTGATGGTGATGATGGTGAGGTTGATGATGATGATTTCCACTACTACTGCTACGGCGTACGAT
>novelMiR_10020|miRNA|novelMiR_10020|mirdeep*|novelMiR_10020|
AAGTTTAGAATTCAAATCCCTACAGACCACGCGGACCCCTTTGGTTTGTAGGGATTTGAATTCTAAACTTGTA
>novelMiR_2577|miRNA|novelMiR_2577|mirdeep*|novelMiR_2577|
TCATTGGCACTGCGATTTGCGCCGCGGTTCGGCAAATCTACCGCTGCAGCCGTGGCCAGTTCCTCCCAGCAAT
>novelMiR_5038|miRNA|novelMiR_5038|mirdeep*|novelMiR_5038|
GAGGTTATGTTTTTGGGTTTTCGGCTTTCAGTTTATGATTCCTATAGACTGAAAGCCAAAACCCGAAAACTTAACCT
>novelMiR_17220|miRNA|novelMiR_17220|mirdeep*|novelMiR_17220|
ATCCGTTTGAGCTGAAAATCTAATCAATTGGTCACCACCAGCTAGTGATCGATCGATTGAGTTTTCAGCTCAAACGGGT
>novelMiR_23246|miRNA|novelMiR_23246|mirdeep*|novelMiR_23246|
AATTCTTCAAGCTTATGAATATATTGAAGCTCCTTTTACAATTGCCGATAATGTTTATGGGTCTACATTTTTTGTTG
>novelMiR_549|miRNA|novelMiR_549|mirdeep*|novelMiR_549|
GTGTTTGAATAGTCGCTACGGTGGAACGGATGAATGTGGAATGATTCTAGTTCCATCGAGCGCAAGACGACACTCGAGAAG
>novelMiR_14945|miRNA|novelMiR_14945|mirdeep*|novelMiR_14945|
CCGGAGCTGGTCTCGTTGGGGCGTTGGTGGCCATTGGAGGTAGTGGCGCAACCACGGCCATGGAAGCTCGAACCTCGTGGA
>novelMiR_22014|miRNA|novelMiR_22014|mirdeep*|novelMiR_22014|
GAAAACGCAGTTGCCGGTTTTGGCGCCACTTTTACTTTTTATAGAGTAAAAGTGGCGTTTAAACAGGCAACTGCGTTTT
>novelMiR_11105|miRNA|novelMiR_11105|mirdeep*|novelMiR_11105|
AACTCGCTTTCTGGTAGGGATCAGGTGATTTGGCGTTCGGCTTGTGTCGTTTGATCCCTACCAGAAAGCGAGCCTAC
>novelMiR_19596|miRNA|novelMiR_19596|mirdeep*|novelMiR_19596|
ATGTGAAGTTTGCGAAAAAGTTACACGTCACCCCTACGCCACGAGAGGACGTGTAACTTTTTCGCAAAATTCACATC
>novelMiR_3875|miRNA|novelMiR_3875|mirdeep*|novelMiR_3875|
TTATCGGCACTAAGTGAGTGGACTCGTGAGTGATACACGATCTAGTGGTGCTCATGGTTGATCGGGATCTCTGATAACGGG
>novelMiR_3872|miRNA|novelMiR_3872|mirdeep*|novelMiR_3872|
TTTTCAAGAGCACGGATCTGGAGAAGCAAACATCCGAACGGATGTTCGGTCCTCCAGATCCGTGCTCTTGAAAATTT
>novelMiR_6961|miRNA|novelMiR_6961|mirdeep*|novelMiR_6961|
CACTTGTTCGTTGGAGTGCTCGGGTAGCAGAAAAGAAATCTATTTTTAGCCGATGACTGTATGAAATTAATCATTTT
>novelMiR_927|miRNA|novelMiR_927|mirdeep*|novelMiR_927|
ACGTTTCCATTGAGACCATCGTTTGTTGTTTGATGTTTAGTCCCTCTAGTGGTATTACGAAGGATGGGGATTTTGGATGGT
>novelMiR_6482|miRNA|novelMiR_6482|mirdeep*|novelMiR_6482|
CAGCTTCTTTGGCAGCTGTACGAAATGGGACACCTGAAGAAGTATCCCATGGCTTTGGGCTGCCTCGGAGAGCTGGA
>novelMiR_6484|miRNA|novelMiR_6484|mirdeep*|novelMiR_6484|
ATCCGACAAACCCATCCATAATCGCTTCCGTTGCATTTTTTCTAAAGTAGACATTCAGCGCAGATGGGGATTTGCTC
>novelMiR_22639|miRNA|novelMiR_22639|mirdeep*|novelMiR_22639|
CAACCCGAAATCTCTCGGTATTTTCTTTCTTAACGGTTAAGAAGGAAGAGAATACCGAGAGATTTTGGGTTGAAA
>novelMiR_23326|miRNA|novelMiR_23326|mirdeep*|novelMiR_23326|
GATATGGAAGTGCACAGCAAGAGAACTCCGAATCCTCTTCTATCGGATTCGGAGTTCCCTTGCTGTGCACTTCCATA
>novelMiR_10642|miRNA|novelMiR_10642|mirdeep*|novelMiR_10642|
ATGATAGATTGGCTTTTCAGTCTTGACAACATTTAAGACTGTTATTTTGTCAATACTGAAAAGCCAATCTATCATCA
>novelMiR_7651|miRNA|novelMiR_7651|mirdeep*|novelMiR_7651|
ACCTGAAAAGAATTGCTGGAGGTTGTCCGATTGCTTGAGGTTGCCTGAAAGGAATTTGTTGAGGTTGCCTGTATG
>novelMiR_9477|miRNA|novelMiR_9477|mirdeep*|novelMiR_9477|
ACGCAGTTGCCTGTTTAAACGCCACTTTTACTCTATAAAAAGTAAAAGTGGCGCCAAAACCGGCAACTGCGTT
>novelMiR_15838|miRNA|novelMiR_15838|mirdeep*|novelMiR_15838|
CCTGAAGCCATCCCTGGAGAGCTTCCTGAAGCCATCCCTGTAGGGCTTGCTGAAGCCATCCCTGGAGGGCTTCCTGA
>novelMiR_14780|miRNA|novelMiR_14780|mirdeep*|novelMiR_14780|
CGGAACGAACGTCTATGTCGGTGTTCATCCTTCCAAGTGCTTGATCGTGAAGCTGAAGATGGACAAGGACCGG
>novelMiR_8011|miRNA|novelMiR_8011|mirdeep*|novelMiR_8011|
ATGGTGGTGGATGTGGGTGGATGGATGTCTGTAAACGGTCAATTTCAACCTTCCTCTCTCAACTACAGATAGCGCAG
>novelMiR_23937|miRNA|novelMiR_23937|mirdeep*|novelMiR_23937|
TCTCCAGCTCGCAGATCATTGTTGCGCAGAGGCTTATCAACAGGTGAGATCTGGCGGCGATGATTGTCATAAAGCGGGA
>novelMiR_1456|miRNA|novelMiR_1456|mirdeep*|novelMiR_1456|
GTTGCGTAATGAATCGTTACAGCACTGGTTTCAGTTACGTAATGACTATGCAGTGCGGTAATAGTCATTACGCAATT
>novelMiR_17779|miRNA|novelMiR_17779|mirdeep*|novelMiR_17779|
AATCGATTCTTTGAATCTTTGTAAGAATTCGGCGTGAGGGGGGGGCAAAAGTAGAACATTTGGGAAGTGCACTAGAA
>novelMiR_14152|miRNA|novelMiR_14152|mirdeep*|novelMiR_14152|
ATACCTTTTAATTCCGCTCCTAAATGCTTATCTTTGATGTCAAAGATAAGCATTTAGGAGTGGAATTAAAAGGTA
>novelMiR_17098|miRNA|novelMiR_17098|mirdeep*|novelMiR_17098|
ACGTGATGACATTGTTGCTCCCACCCCTGGTACCTGGTATTCGGTCCACCACGCGGGGGAGATAGAATTCCAAACGA
>novelMiR_17093|miRNA|novelMiR_17093|mirdeep*|novelMiR_17093|
TGGGAGGGGACAGTCGCCGAGAGATGGCAACGTGGAAAAATGCCCAACCTAGCGATCTCTCGGCAGCTGAGTACACTCAAC
>novelMiR_18724|miRNA|novelMiR_18724|mirdeep*|novelMiR_18724|
TCTAAGCAATCGTAAAAATGGTCATCTTGTAAAAATCAAACAAGATGACCATTTTTTACAATTGCTCCAGATCCT
>novelMiR_12697|miRNA|novelMiR_12697|mirdeep*|novelMiR_12697|
TGTGTAGGCTTCCAATGGGTCGCGACGTTCTCAAACGACCGGTTACGGAACGTCGCGACCCATTGGAAGCCTACACA
>novelMiR_12819|miRNA|novelMiR_12819|mirdeep*|novelMiR_12819|
CGCTGCCGCCGCCGATGGTACTGCAGCCGCTGCCGGAGCGGCTGCCTCGAGTGCCGGGGGTGGTGGTGGAGGT
>novelMiR_11282|miRNA|novelMiR_11282|mirdeep*|novelMiR_11282|
TGTTTCGGAGCCAAACGCTTCCGGCAGTGCTCCTCAAACGAGTGAACTGTCGGAGCTTTTTCGCTCTGGAAATGT
>novelMiR_18966|miRNA|novelMiR_18966|mirdeep*|novelMiR_18966|
GCAGGTGATTCGTCGTGGATTCGATTCGGAACTCGGGATCTTCCGGTTCATCGACCGAGGTGAATCTCTGCCAAATTGC
>novelMiR_2865|miRNA|novelMiR_2865|mirdeep*|novelMiR_2865|
ACAAGCGTTTCTGGCAACCCTGGGATTGAAAATGTCATTTTGGTTTCATTTCCAGCGTTGCCAAAAACGCTTTGT
>novelMiR_6934|miRNA|novelMiR_6934|mirdeep*|novelMiR_6934|
TGAACATGAATATAACATTATCAAGGACAGGATTCTCAGCAGAGCTCTTGCTTTATCTTGATCGGTCTTTCACATGA
>novelMiR_23102|miRNA|novelMiR_23102|mirdeep*|novelMiR_23102|
TTCTTTCGTTTATTGCGCTTGTAGTGTTGGGTTTGTAAAAATGAATGATACCTTCGACGTCACTGATCCAATTTGAAAATT
>novelMiR_24450|miRNA|novelMiR_24450|mirdeep*|novelMiR_24450|
ATCCCGATGCCCCAGTAGAATCGAAAGTGACCACCTAAGCCCCGAGGTGTACAAAATGAATTCCTGCACAAAAAACT
>novelMiR_15862|miRNA|novelMiR_15862|mirdeep*|novelMiR_15862|
AGTTCGGCAAACCGGAGCATGCGGAACGCATCCAGAGCATTCTGCTGACTGCTGGAGGAGCCAACACTGAG
>novelMiR_977|miRNA|novelMiR_977|mirdeep*|novelMiR_977|
CTGGTTTGTGTCATTTGACAGTTGATCGGTAAGATCGATCATCTGTCTTCTGGATCAACTGTCATAAGACACAAGCTAG
>novelMiR_15042|miRNA|novelMiR_15042|mirdeep*|novelMiR_15042|
GAATTGGGGTGTGAGTGAGTCCTCCCGAGCCGTGGCAGAGTCGCTCTCGGTTCGGGTTGGGATTCGACTTCGGCAGA
>novelMiR_18441|miRNA|novelMiR_18441|mirdeep*|novelMiR_18441|
CTCAGGAGCCTGATCACTTAAAAAGGTCTTTGCCGACGACACTATCTTTCTAAGTTGTCAGGCTCCAGAGATA
>novelMiR_10860|miRNA|novelMiR_10860|mirdeep*|novelMiR_10860|
CTGGCACGTGTGTATGTGTGGTTGATCTCTCACCCTCTCCGCTCTGCTTGCCTCCAACCAAAACTATGTACATATGGTG
>novelMiR_3564|miRNA|novelMiR_3564|mirdeep*|novelMiR_3564|
TCCCAGAAGCTTTGCCAGAGCTTCTCCGAAAACTTTGAAAAAGCTTCTCCGGAAGCTTTGGAAGTGCTTCTCGGAAGCT
>novelMiR_21766|miRNA|novelMiR_21766|mirdeep*|novelMiR_21766|
TGGCGCAGATCATTGATGCGTGCCACTAGTTCTCTCTTTGAAAGAGAGAACTAGTGGCACGCTTCAATGATCTGCGC
>novelMiR_23967|miRNA|novelMiR_23967|mirdeep*|novelMiR_23967|
GTAAACAAACGCAAACACGGACCTGTCACATGAAAAGACCTTTTCATGTGACAGTTCCGAATATGCTTTAGTTTACATCTA
>novelMiR_14886|miRNA|novelMiR_14886|mirdeep*|novelMiR_14886|
GAACAGAACGAAGCAGGCCGCGTGAGGCACATATGAGGATTGCAATGTGTGTTCGCGCCAGGTTTGCTTTGATGGCTCT
>novelMiR_8264|miRNA|novelMiR_8264|mirdeep*|novelMiR_8264|
CGGTTGATCGTCATCCGATCGTTCGATGTTAACAAACCGGGTTGTGAAGTGAAGGATTTGAAGGGTGGCGTCGCCGGTG
>novelMiR_21565|miRNA|novelMiR_21565|mirdeep*|novelMiR_21565|
GGTATTTTTGGAACGGGGCTGACGCGTAGATGCCGAAAATCGATGTCCGGTGCCGATTGGGAATCCAAGATGG
>novelMiR_10903|miRNA|novelMiR_10903|mirdeep*|novelMiR_10903|
GTTGCTGCTGCTGTTGTTGCGGTGGCTGTTGTGAGGGCAACAAGCGGCAACGACAACAACAACAACAACAA
>novelMiR_21670|miRNA|novelMiR_21670|mirdeep*|novelMiR_21670|
TAAAGCAGCAGCAGAAGTGTCGAGTCGAGTTGAACGAAAAGCTCCTCGCTCGCTGCTCTGCTCTGTGTGGTGTGC
>novelMiR_19474|miRNA|novelMiR_19474|mirdeep*|novelMiR_19474|
AAAAACGAATTTAGTGTTATACCATTTAATTCCACTAGAGTTAACTCTAGTGGAATTGAATGGTATAGAACTAAATTCT
>novelMiR_7974|miRNA|novelMiR_7974|mirdeep*|novelMiR_7974|
GCCGTGTCATGGGGCTGATGGCTTGGTAAGCGACTAACCGCTAAGCTAAAGTGGTGGGCTTCATGGCCGTGCGGTTA
>novelMiR_9089|miRNA|novelMiR_9089|mirdeep*|novelMiR_9089|
CTTCCATAGGGTACTGGGGCTAACGTTGATGGCGCTATTCTCGGCGCAATCGACGGAAGCATACCTTTGCATGTGTT
>novelMiR_12622|miRNA|novelMiR_12622|mirdeep*|novelMiR_12622|
CAAATCAGTCTCCCAGGAATTTTCGAAAACGTTTTCTTTATTGAGAATGCTTTCGAAGTCCTGAGGAACTTGATTTTCA
>novelMiR_6543|miRNA|novelMiR_6543|mirdeep*|novelMiR_6543|
TCTGCGGTGGTTGGTGTGGTTGCCGAAGACGTCGATAAACTGGCCTCTTCCAATGAACTATGCTCAGGAATTTCTTC
>novelMiR_11429|miRNA|novelMiR_11429|mirdeep*|novelMiR_11429|
TGCGCGAAAATGGTCAGCTGGGTCTGGTGGCGGCTTGCGCTGCCGGAGGACAGGGCGTGGCCATGCTGCTCGA
>novelMiR_5116|miRNA|novelMiR_5116|mirdeep*|novelMiR_5116|
CGTTCCGGTCGGTGATGAGCTGCTCGGTCGCGTCGTTGATGCCCTGGGTAATGCCATCGACGGCAAGGGCG
>novelMiR_17374|miRNA|novelMiR_17374|mirdeep*|novelMiR_17374|
ATAACAATTTCACATTAGGAACCTTTCTACTTCTACAATATGAGGAGAAATGGGCCGAAAAATGTGAGACATTACACCGAA
>novelMiR_18206|miRNA|novelMiR_18206|mirdeep*|novelMiR_18206|
CACTGGTGGCCGTGGCTGTGGCAGTTTCCTGCTGGCTAATGGCCTACAGGAGACGTCCAACGGTAACCGGACC
>novelMiR_10667|miRNA|novelMiR_10667|mirdeep*|novelMiR_10667|
GAATCATGTTAGTGTCTTCGGAGCACTTATTCTCTGATTTGCGGAGAATAAGTCGCCCGAATACACCTACTCGATTT
>novelMiR_9982|miRNA|novelMiR_9982|mirdeep*|novelMiR_9982|
ACGGTACACGCAACTTTAACATTGATTTATTTGAGCAATGAGAAGAACATAGAGTTCGCGGTTCATGAAGAAGTA
>novelMiR_24172|miRNA|novelMiR_24172|mirdeep*|novelMiR_24172|
TACTTTTCTTGAGCGAAACAGCATACTTAGCTTAAAGCTAAGTATGCTGTTCCGCTCAATAAAAGTAAAAA
>novelMiR_638|miRNA|novelMiR_638|mirdeep*|novelMiR_638|
CTTCTTCGACGGGATGGAGATCGCCTCGTTGCGTCTTCCGACGCGTGACGATGGCGAACCCGGACGCCTCCGAGGAT
>novelMiR_12744|miRNA|novelMiR_12744|mirdeep*|novelMiR_12744|
TTGGATTTGAATTGGGTTTGGATTGGATTAGGATTGCATTTGAACTCCAATCCAATCCAAACCCAATCCGAAACCAACCCT
>novelMiR_8099|miRNA|novelMiR_8099|mirdeep*|novelMiR_8099|
GTAATTCTAGGTCTGGTGCTGCTGATGGTCGTTTCCTGTCTGGGTCTGACCGTTTCGATACCGGACTATTGCGAT
>novelMiR_20048|miRNA|novelMiR_20048|mirdeep*|novelMiR_20048|
ATGGGCGCCCTGCTGCTCAAACACGTGGACCTGCGGAAGCATCCCTCGCTGGAGTTTGGGCTGATGTTGGTGTTCAC
>novelMiR_7520|miRNA|novelMiR_7520|mirdeep*|novelMiR_7520|
GAAGCGTTTCCTCGCTCGTTTGGCCGCCCATCACGGTCAACAAGCGATGGGGTGGCCGAATAAGTGGAAAACTGGCG
>novelMiR_7525|miRNA|novelMiR_7525|mirdeep*|novelMiR_7525|
GGGCGGAGCGTTGGCTGCTTCGGTGGTGGCCACGCCCCAGGTGATCGCAGCCAGCATCGGAAGCAGCAATGGCACCGGC
>novelMiR_126|miRNA|novelMiR_126|mirdeep*|novelMiR_126|
GTTTTGATATTGAAGAAGATTGGCTGGACTTTGATGATGCTAATTGCAAAGTCCAGTCAATCTTCTTCAATATCAAA
>novelMiR_7880|miRNA|novelMiR_7880|mirdeep*|novelMiR_7880|
CTGGAGCACAATCAACTTCCGCCGGACAAGATCATGGTGGTCATCACGGAGGAATTGGAAGTGGTTCCCAAGCTG
>novelMiR_20581|miRNA|novelMiR_20581|mirdeep*|novelMiR_20581|
AATTATGAAAAAAATCCACGTACTCGGCTGGGATGAATCCCAGCCGAGCAGGTGGATTTTTTTCATAATTT
>novelMiR_6591|miRNA|novelMiR_6591|mirdeep*|novelMiR_6591|
TGGAATGTCTATAGTGAAATTGCTGGGAAATTAATTATAATATAGTTTCCCAGTAATTTCACTATAGACATTCCAAA
>novelMiR_17586|miRNA|novelMiR_17586|mirdeep*|novelMiR_17586|
AATCAAGAGAACCGAACACCAGTTTGAGCTGAAAACTTTTCAGGATGAACGGATGTTCGGTTCTCCAGATTCGTGCT
>novelMiR_9257|miRNA|novelMiR_9257|mirdeep*|novelMiR_9257|
GAGCTGCGTTTGCTTCGTGGCAAGACCATCGAATGTGTGTCGCTGATCGGTCTGGCCGTCGGAGCGGAGAAGTTC
>novelMiR_23603|miRNA|novelMiR_23603|mirdeep*|novelMiR_23603|
TTTGTATCCTTTGACAGATACGCGTATTTCGACCTCAATGCGAAATGCGCGTATCTGTCAAAGGATACAAACTCT
>novelMiR_10056|miRNA|novelMiR_10056|mirdeep*|novelMiR_10056|
CAAATCGGCTTTGGTGTCTCATGTGCAATTATTCTAAATAGGGAATGATCGTGTAGAAGACACCAAAACGATTTGAA
>novelMiR_3658|miRNA|novelMiR_3658|mirdeep*|novelMiR_3658|
TCTCTGCATCCATCGATCGTGTTGCGTTCGGCTAGGCCAGTTGGCCAGTTGCATGCAGTGCTTCGTGTTGCATGGAC
>novelMiR_20991|miRNA|novelMiR_20991|mirdeep*|novelMiR_20991|
GGGAAATGGCATTCGGGTTAATGGGGTAGAATCTCAATAGATTCTACCCCATTACCCCGAATCCCATTACCCCGA
>novelMiR_4577|miRNA|novelMiR_4577|mirdeep*|novelMiR_4577|
CTTGTCCTAGACTGGGATGGCTGCGGCTGCGGCTGCTCTGGCTGCTCTTGTTGCTTGTCGTCTTAGATGTTTCTTTATCAT
>novelMiR_10340|miRNA|novelMiR_10340|mirdeep*|novelMiR_10340|
AATATTAGAAATTCGGTACCGTAAAACGGGGTAAGTATTATCAAACTTACCTTGTTTTACGGTACCGAATTTCTAAT
>novelMiR_17346|miRNA|novelMiR_17346|mirdeep*|novelMiR_17346|
ATAGCGAGATCCGGCCAGAACAACGTGGGACCACGGTGAGAGCCATGGTGCCGGTTGTAACGAACGGCTTGCTGTAC
>novelMiR_6647|miRNA|novelMiR_6647|mirdeep*|novelMiR_6647|
GCTGCCCATACTCGCATAACAGTCCCATATTATATGGGATTTCATATATTAATGGGACTGTTGTGCGGGTATGGGCA
>novelMiR_7644|miRNA|novelMiR_7644|mirdeep*|novelMiR_7644|
CAGTGTTGTGTCTGCTTAACCACTTCCAATCGCGCTGGAACTGGTGTGTTGGGCATTTGCAGTTACGTTCTCT
>novelMiR_13799|miRNA|novelMiR_13799|mirdeep*|novelMiR_13799|
TGAAATTATGAAAAACAAATCCACGTGCTCGGCTGGGATCCCAGCCGAGCACGTGGATTTTTCTCGTAATTTC
>AAEL028798|rRNA|new|||
CCAAACCCTAGGCAGGGGATCACTCGGCTCGTGGATCGATGA
>AAEL018691|rRNA||||
GAAAATTTATAATTTAACTATATACTAAAATTTTTACTTGCTCATATTTGTATAACCGCGGGTAGCTGGCACAAAATTTACCATACTACTATATTATTACTATACAAAATTTCTTCTTTATTAATATCAGATTCACTCTTTATAATATAAATATAAATTTATTAGGTGAAATTTTTAAATTTATTAATTTATTATTTAAAAAATAATTTAAGCTATAAACTTTTTGTAATAAACTAGGATTAGATACCCTATTATTAAAAATAAATATTAAAATGCTAAAGTAGTATTAGTTATATTCTTAAAATTTAAAAAATTTGGCGGTGTTTTAGTCTATTTAGAGGAATCTGTCCTGTAATTGATAATTCACATTGAACCTTACTTAAATTTGTTTAATTTGTATATCGTCGTCATCAGAATATGTTATAAGATTTAATTTTCTTAATATTTTATTAAATAAAATGTCAGATCAAGGTGCAGTTTATATTTAAGTAGAGATGGATTACAATAAATTTATTTAAATGAATAATTTTTTGAAACAAAAATTTGAAGGTGGATTTAATAGTAATATAAAATAGATTATTTATATGATTTTAGCTCTAAAACATGTACATATCGCCCATCGTTCTTATTTTTAAAATAAGATAAGTTGTAACATAGTAGATGTACTGGAAAGTGTATCTAGAAAGA
>AAEL018689|rRNA||||
TAAATTTTATTTATTAATTTTTTTTTTTTTTAATTTAATTAATAAAAATAATTTTAATAATTTTAGTTTTAGTATTTTTTAAAGAAATAAATAATTTTAATAATAGTATATTTGTATTGTAAAAGAAAATTGAAATAATTTGAAAAATTTTTATTTAAAAAGAAAATTTAATTTATTGTACCTTGTGTATCAGGGTTTATTAATTAATTAATTATTATATTAATTTTTCTCGAATTTTAAAGATTTAATTATATATAAAAGTTACTGTGGAATAATTATTTTAAATATATAATTAGAAATGAAATGTTAATCGTTTTAAAATATATCTAGTTTTTTAAGAAATAAATTTAATTTAGATTTATAAATTAAAAGTTCTATTTATATAGTATTTTTATTTTATAAAATTAATATTTTAAGGGATTAGCTTTAAAATAAATTTTTAAATTTTTAATAAAATATTTAATAAATGTAAGCTTAAAAATAGTTATCATTAATAAATTTGTTATAATTTATTTTAAAATTTTTATTATTTATTGTTAAATTAAATTATTTATTAAAATATAAATTTTAATGATAATAATTTATAAATTATGATAAAATTAGTATATTTAATTTATATAAATTATTTAAAATGAAAGGTTTAAATAAGGAATTCGGCAAATTATATATTCACCTGTTTATCAAAAACATGTCTTTTTGAATTTAATTTAAAGTCTAACCTGCCCACTGATAAATTATTAAAGGGCCGCAGTATTTTGACTGTGCGAAGGTAGCATAATCAGTAGTCTTTTAATTGAAGGCTTGTATGAATGGTTGAATGAGATATATACTGTCTTTTTTAAATTTTTATAGAATTTTATTTTTTAATTAAAAAGTTAAAATGTAATTAAAAGACGAGAAGACCCTATAGATCTTTATTTTTGTTAATTATAAATTAAAAAGAATAATTAAATTTATATTTTAATAAAAAATTTTACTGGGGTGGTATTAAAATTTAAAAAACTTTTATTTTTAATTTACATTAATTTATGAATATTTGATCCAGTTATATTGATTAAAAAATTAAGTTACCTTAGGGATAACAGCGTAATTTTTTTTTAGAGTTCTTATCGACAAAAAAGATTGCGACCTCGATGTTGGATTAAGAGTTATTTTTAGGTGTAGAAGTTTAAAGTTTAGGTCTGTTCGACCTTTGAATTCTTACATGATCTGAGTTCAAACCGGCGTAAGCCAGGTTGGTTTCTATCTTTAATTAATTATTATATTATAGTACGAAAGGACCTAATATAAAAAATATAAATTTTAAATTTATGAATTATATTAATATTTAATAA
>AAEL028726|rRNA||||
GTCAACGATCAATACCATGTTGAAAAACCAGTTCTCCGTCGACCACGTGGAAGTTAAGCAACATCGGGCGCGATTAGTACTTAGATGGGTGACCGCTTGGGAACGTCGCGTGTCGTTGGCC
>AAEL028728|rRNA||||
GTCAACGATCATACCATGTTGAAAACACCAGTTCTCGTCCGATCACTGAAGTTAAGCAACATCGGGCGCGATTAGTACTTAGATGGGTGACCGCTTGGGAACGTCGCGTGTCGTTGGCC
>AAEL028872|rRNA||||
CTGGTTGATCCTACCAGTAATATACGCTTGTCTCAAAGGTTAAGCCATGCATGTCTAAGTACAAACAGATTTAATGTGAAACCGCATAAGGCTCAGTATAACAGCTATAATTTACAAGATCATTTAACTAGTTACTTGGATAACTGTGGGAAAATCTAGAGCTAATACATGCAAAATGCAGGAACCTCGCGGAACCTGTGCAATTATTAGTCAAACCAATTCGTCCTCCGTGACGCTGGAGTGAAATCTGGATAATTTTGTTGATCGTATGGTCTCGCACCGACGACAGATCTTTCAAATATCTGCCCTATCAACTATTGATGGTAGTATAGAGGTACTACCATGGTTTGCAACGGGTAACGGGGAATCAGGGTTCGATTCCGGAGAGGGAGCCTGAGAAATGGCTACCACATCCAAGGAAGGCAGCAGGCGCGTAAATTACCCAATCCCGGCACGGGGAGGTAGTGACGAGAAATAACAATATAAGACTCTTTTATGACGTCTTATAAATTGGAATGAGTTGAGCATAAATCCTTCAACAAGGATCAAGTGGAAGGGCAAGTCTTGGTGCCAGCAGCCCGCGGTAATTCCAGCTCCACTAGCGTATATT
>AAEL028790|rRNA||||
AGGCCTCAAATAATGTGTGACTACCCCCTAAATTTAAGCATATTAATAAGGGGAGGAAAAGAAACTAACAAGGATTCCCTGAGTAGCTGCGAGCGAAACGGGAAGAGCTCAGCACGTAGGGGCGATGCACTGCCTGTATCTGCCCGGTTCCGTGTACTGGAAAGTTCGTTATCTGCCGTAACCGGTCGCTGGTTCAAGTTCAACTAGAATGTGGCTTTTACTCCCAGAGAGGGTGATAGGCCCGTAGAGCGGCGCACCGACGGTAGAAGTGCTTTCCATGGAGTCGTGTTGCTTGATAGTGCAGCACAAAGTGGGAGGTAAACTCCTTCTAAAGCTAAATATCACCACGAGACCGATAGCGAACAAGTACCGTGAGGGAAAGTTGAAAAGCACTCTGAATAGAGAGTCAAAAAGTACGTGAAACTGCCTAGGGCTCAAGCCCGTTGAACTCGATTATCCGATGCGGAGACATTCACCTGCGGTGTGCTGCGAACCAGTGCGCCGCAGGGCACTTGTCTACTCGCGCTAGCCAAGAGGACACTGCGATCCATTACGAAACAGCTTTCGCGTCGCGAGACGCAAGGTCGCCCGACAGTTGCCCCCTGGTGCTGGTAGCTTGCCCCACAGTAGCGACGCTCAGTTCTGAAGGCCTGTGCCGCGAGGTGGGGCTTACTGCACGTGGTGTTTGCAGTCGGGCGCGTGATGGATTCCCCCGGACACCGGGTGGTCTTCCCGCAAGGGGCCACCGGACTGTCGATCGGCAGTGAAAGCATCGAGGTACCTTCGGGACCCGTCTTGAAACACGGACCAAGAAGTCTATCTTGCGCGCAAGCCAATGGTCGTCCTCCGGAGCACCAAAGGCGCAGAAAACATAACTTGAGTTGTGCGGGATTACGGGCGCGGCTCTCTGCTCGTCCCTCCATCCCCGGGTGTTGCAATCGGCATGCGGCTACCGGGACCCAGGCCGCAAGGCCCCCGGCACCGTGCCGCAACATACCGTGAGTGTGCAGGATGTGACCCGAAAGATGGTGAACTATGCCTGATCAGGTTGAAGTCAGGGGAAACCCTGATGGAGGACCGAAGCAGTTCTGACGTGCAAATCGATTGTCAGAATTGGGCATAGGGGCGAAAGACCAATCGAACCATCTAGTAGCTGGTTCCCTCCGAAGTTTCCCTCAGGATAGCTGGAGCACGCAACGTTTCGGAACCTATTCTTATCTGGTAAAGCGAATGATTAGAGGCCTTAGGTTCGAAATGATCTTAACCTATTCTCAAACTATAAATGGGTACGTACCATAGCATTCTTGCATGATGCTGTTGCAACGTTGACGCCGGGTCGCCCCCCTGTCAGGGTGTGCCATCCACAAGCGGCGTAGAAGATATCTGTGTGCTTAGTGGGCCAAGTTTTGGTAAGCAGAACTGGTGCTGTGGGATGAACCAAACGTAATGTTACGGCGCCTAAATAAACGACGCATCATAGATACCATGAAAGGTGTTGATTGCTACAGACAGCAGGACGGTGGACATGGAAGTTGTCATCCGCTAAGGAGTGTGTAACAACTCACCTGCCGAAGCAATTAGCCCTTAAAATGGATGGCGCTTAAGTCGTTTGCCTATACATTACCGCTGGCGTACAAGTGGGGCAGCGCGCACGCACGTCTGCCCTTTGAGACGCCAGCGAGTAGGAGGGTCTGGTGGTGTGCGTTGAAGTGCCTGGCGTAAGCCGACATGGAGCCGCCACTAGCACAGATCTTGGTGGTAGTAGCAAATATTCGAATGAGATCTTGGATGACTGAAGTGGAGGAGGGTTTCGTGTCAACAGCAGTTGAACACGAGTTAGCCAATCCTAAGCTCTATGGGAAACCTGATATATATTAAGCATTTAACCGAATACAACGCTCGCCGTCAGTTGATGCAACCGTCCTGATATATATTGAATGAGCGAAAGGGAATCCGGTTACAATTCCGGAGCCTGTTGAGTATACGTTTGCATTGGCGTCCCATACCGGCAACGGTAGCGCCTTTGTAATCATGGCAACATGAATCCTTTTCTTCGAGAAGCCAACAAGAGATATCGGAAGAGTTCTCTTTTCTGTTTTACAGTCACACTAGCCATGGAAGTCTTTCATAGAGAGATATGGTTGGACAGGCTGGTAGAGCATGGTATTAAATTGCTGTGTCGATATTCTCTTCTTGGACCTTGAAAATCGAAGACTGGGGCACGCAAACTCTCAACAGCTTGTACCGAATCCGCAGCAGGTCTCCAAGGTTTAGAGTCTCTAGTCGATAGATTAATGTAGGTAAGGGAAGTCGGCAAATTAGATCCGTAACTTCGGGATAAGGATTGGCTCTGAAGACTGGGATGACTCGGGCTATACCCTCCCGGGTGCACTCCCCGTCGGCGGTCCGTTCGCGCGGCGCTGCCGCGGGGCCCCGGGGTCCGGGGTTTGCCTCAACGCGTGCCCCCGCGGTCGGCTCGGGTCCGGTTCGCGCCGGCCTCCGGCCGTGGGGCCGCTGCAGTCATCAATAAACAGTCAATTCAGAACTGGCACGGCTGAGGGAATCCGACTGTCTAATTAAAACAAAGCATTGTGATGGCCTCAAAAGGTGTTGACACAATGTGATTTCTGCCCAGTGCTCTGAATGTCAACGTGAAGAAATTCAAGCAAGCGCGGGTAAACGGCGGGAGTAACTATGACTCTCTTAAGGTAGCCAAATGCCTCGTCATCTAATTAGTGACGCGCATGAATGGATTAACGAGATTCCCTCTGTCCCTATCTACTATCTAGCGAAACCACAGCCAAGGGAACGGGCTTGGAAACACTAGCGGGGAAAGAAGACCCTGTTGAGCTTGACTCTAGTCCGGCATTGTAAGGCGATATAAGAGGTGCAGAATAGGTGGGAGCCGGGGTAAAACACTATCTCCCCGGCACCAATGAGATACCACCACTCTTACTGTTGCCTTACTTACATGATCAGGTGGAACAAGTGCCAAGGTTATTGCAACCTCCTGGCATAAGGTTTCTTGTTCAGCGTTCAGTCATGTCGTCATTCCTGGCCACAAGGCAGAAGACCGAGCCTGCGGTCATCGCGTCCGTTGCGCGGCGCCGGGCGTGCGGCCGGACCGGGTGGCTTCGCGGCCACCCCAGTAGGGTCCCGCTCCGGTTTCGTTCGCGTGCGGGCCACGGCCGCAGTTTTGCTCAACTTTCACACCGTACGCCGATGACAGTAAGACATCTGGATACTCCAAGTCATGGACAGTGCCAGGTGCGGAGTTTGACTGGGGCGGTACATCTCCAAAACAATAACGGAGGTGTCCAAAGGTCAGCTCAGTGTGGACAGAAACCACACGCTGAGCATAAGGACAAAAGCTGGCTTGATCTCGATGTTCAGTACATATTGAGACAGCGAAAGCTAGGCCTCACGATCCTTTTGGTTTAAAGAGTTTTTAGCAAGAGGTGTCAGAAAAGTTACCACAGGGATAACTGGCTTGTGGCCGCCAAGCGTTCATAGCGACGTGGCTTTTTGATCCTTCGATGTCGGCTCTTCCTATCATTGTGAAGCAAAATTCACAAAGCGTAGGATTGTTCACCCTTTCAAGGGAACGTGAGCTGGGTTTAGACCGTCGTGAGACAGGTTAGTTTTACCCTACTGGTGTGCGAACGAAACAGAACGCTATCTTAACGGAAATGCTGTGCAGTACGAGAGGAACCACAGCTTCGAACCAATGGCTCAATACTAGTTCGACCGGACTTTGGTATAACGCTACGTTCGTTGGATTATGCCTGAACGCCTCTAAGGTCGTAACCAAACCGAGCTGATAGTGTCCCCTTATAGGTCGTCGGTGATCATGTGGCAAAAAACCTACAAGACCTGCTAGCGTGATCTCACGTTGGCATCTTATTGCATGCACGCAGACAAAGCCCTCGCGCGCGGCGTCATACAGCAAGTATCTAAGATACTGGAACGCTGGTGGCGCTGCTCAGCATCAATATATGATTTCGATACCTGAGACCCCCTACAAACGATAGGTTTACAGGCTGGGAGTTGCGAGTTGCAGAGAGGTGTACATTTCGATCCTCTCAGACTACCCTTGCTTCTGGCCGTGTAG
>AAEL019167|rRNA||||
GTCAACGATCATACCATGTTGAAAACACCAGTTCTCGTCCGATCACTGAAGTTAAGCAACATCGGGCGCGATTAGTACTTAGATGGGTGACCGCTTGGGAACGTCGCGTGTCGTTGGCC
>AAEL028849|rRNA||||
AACCCTAGGCAGGGGATCACTCGGCTCGTGGATCGATGAAGACCGCAGCTAAATGCGCGTCAGAATGTGAACTGCAGGACACATGAACACCGACACGTTGAACGCATATTGCACATCGTACTACCAGTACGATGTACACATTTTTGAGTGCCT
>AAEL019278|rRNA||||
TTTCCGCGATAGGACTGACAGCGCAAAGTGTGAATGCAACCGAAACGGCGGGAGTAACTATGACTCTCTTAAGGTAGCCAAATGCCTCGTCATCTAATTAGTGACGCGCATGAATGGAT
>AAEL028730|rRNA||||
CTGGTTGATCCTACCAGTAATATACGCTTGTCTCAAAGGTTAAGCCATGCATGTCTAAGTACAAACAGATTTAATGTGAAACCGCATAAGGCTCAGTATAACAGCTATAATTTACAAGATCATTTAACTAGTTACTTGGATAACTGTGGAAAATCTAGAGCTAATACATGCAAAATGCAGGAACCTCGCGGAACCTGTGCAATTATTAGTCAAACCAATCGTCCTCCGTGACGCTGGAGTTGAAATCTGGATAATTTTGTTGATCGTATGGTCTCGCACCGACGACAGATCTTTCAAATATCTGCCCTATCAACTATTGATGGTAGTATAGAGGACTACCATGGTTGCAACGGGTAACGGGGAATCAGGGTTCGATTCCGGAGAGGGAGCCTGAGAAATGGCTACCACATCCAAGGAAGGCAGCAGGCGCGTAAATTACCCAATCCCGGCACGGGGAGGTAGTGACGAGAAATAACAATATAAGACTCTTTTATGACGTCTTATAATTGGAATGAGTTGAGCATAAATCCTTCAACAAGGATCAAGTGGAGGGCAAGTCTGGTGCCAGCAGCCGCGGTAATTCCAGCTCCACTAGCGTATATTAAAATTGTTGCGGTTAAAACGTTCGAAGTTTATTCTTGTCCAACACGGGTGCTACTCCTAATGATGGCAGTAGGTCACTGGATTGTTGCGACTATAAGACTGGGTGCGCCCGTCGGTCCTCGCGGCCGGCGCGGTCGTAGTGTGGCGCTGATGCCTTTCATCGGGTGCAGTGTTTTCCGCAAGCCCAGCTGCTATTACCTTGAACAAATTAGAGTGCTCTAAGCAGGCTATCCTACGGCCGAGAATAATCTTGCATGGAATAATGGAATATGACCTCGGTCTTAATATTCATTGGTTTGTAATCAGATCAAGAGGTAATGATTAACAGAAGTAGTTGGGGGCATTAGTATTACGGCGCGAGAGGTGAAATTCGTAGACCGTCGTAAGACTAACTAAAGCGAAAGCATTTGCCATGGATGCTTTCATTAATCAAGAACGAAAGTTAGAGGATCGAAGGCGATTAGATACCGCCCTAGTTCTAACCGTAAACTATGCCAATTAGCAATTGGGAGACGCTACATTATGGTGCTCTCAGTAGCTTCCGGGAAACCAAAATTAGGTTCCG
>AAEL028853|rRNA||||
AGGCCTCAAATAATGTGTGACTACCCCCTAAATTTAAGCATATTAATAAGGGGAGGAAAAGAAACTAACAAGGATTCCCTGAGTAGCTGCGAGCGAAACGGGAAGAGCTCAGCACGTAGGGGCGATGCACTGCCTGTATCTGCCCGGTTCCGTGTACTGGAAAGTTCGTTATCTGCCGTAACCGGTCGCTGGTTCAAGTTCAACTAGAATGTGGCTTTTACTCCCAGAGAGGGTGATAGGCCCGTAGAGCGGCGCACCGACGGTAGAAGTGCTTTCCATGGAGTCGTGTTGCTTGATAGTGCAGCACAAAGTGGGAGGTAAACTCCTTCTAAAGCTAAATATCACCACGAGACCGATAGCGAACAAGTACCGTGAGGGAAAGTTGAAAAGCACTCTGAATAGAGAGTCAAAAAGTACGTGAAACTGCCTAGGGCTCAAGCCCGTTGAACTCGATTATCCGATGCGGAGACATTCACCTGCGGTGTGCTGCGAACCAGTGCGCCGCAGGGCACTTGTCTACTCGCGCTAGCCAAGAGGACACTGCGATCCATTACGAAACAGCTTTCGCGTCGCGAGACGCAAGGTCGCCCGACAGTTGCCCCCTGGTGCTGGTAGCTTGCCCCACAGTAGCGACGCTCAGTTCTGAAGGCCTGTGCCGCGAGGTGGGGCTTACTGCACGTGGTGTTTGCAGTCGGGCGCGTGATGGATTCCCCCGGACACCGGGTGGTCTTCCCGCAAGGGGCCACCGGACTGTCGATCGGCAGTGAAAGCATCGAGGTACCTTCGGGACCCGTCTTGAAACACGGACCAAGAAGTCTATCTTGCGCGCAAGCCAATGGTCGTCCTCCGGAGCACCAAAGGCGCAGAAAACATAACTTGAGTTGTGCGGGATTACGGGCGCGGCTCTCTGCTCGTCCCTCCATCCCCGGGTGTTGCAATCGGCATGCGGCTACCGGGACCCAGGCCGCAAGGCCCCCGGCACCGTGCCGCAACATACCGTGAGTGTGCAGGATGTGACCCGAAAGATGGTGAACTATGCCTGATCAGGTTGAAGTCAGGGGAAACCCTGATGGAGGACCGAAGCAGTTCTGACGTGCAAATCGATTGTCAGAATTGGGCATAGGGGCGAAAGACCAATCGAACCATCTAGTAGCTGGTTCCCTCCGAAGTTTCCCTCAGGATAGCTGGAGCACGCAACGTTTCGGAACCTATTCTTATCTGGTAAAGCGAATGATTAGAGGCCTTAGGTTCGAAATGATCTTAACCTATTCTCAAACTATAAATGGGTACGTACCATAGCATTCTTGCATGATGCTGTTGCAACGTTGACGCCGGGTCGCCCCCCTGTCAGGGTGTGCCATCCACAAGCGGCGTAGAAGATATCTGTGTGCTTAGTGGGCCAAGTTTTGGTAAGCAGAACTGGTGCTGTGGGATGAACCAAACGTAATGTTACGGCGCCTAAATAAACGACGCATCATAGATACCATGAAAGGTGTTGATTGCTACAGACAGCAGGACGGTGGACATGGAAGTTGTCATCCGCTAAGGAGTGTGTAACAACTCACCTGCCGAAGCAATTAGCCCTTAAAATGGATGGCGCTTAAGTCGTTTGCCTATACATTACCGCTGGCGTACAAGTGGGGCAGCGCGCACGCACGTCTGCCCTTTGAGACGCCAGCGAGTAGGAGGGTCTGGTGGTGTGCGTTGAAGTGCCTGGCGTAAGCCGACATGGAGCCGCCACTAGCACAGATCTTGGTGGTAGTAGCAAATATTCGAATGAGATCTTGGATGACTGAAGTGGAGGAGGGTTTCGTGTCAACAGCAGTTGAACACGAGTTAGCCAATCCTAAGCTCTATGGGAAACCTGATATATATTAAGCATTTAACCGAATACAACGCTCGCCGTCAGTTGATGCAACCGTCCTGATATATATTGAATGAGCGAAAGGGAATCCGGTTACAATTCCGGAGCCTGTTGAGTATACGTTTGCATTGGCGTCCCATACCGGCAACGGTAGCGCCTTTGTAATCATGGCAACATGAATCCTTTTCTTCGAGAAGCCAACAAGAGATATCGGAAGAGTTCTCTTTTCTGTTTTACAGTCACACTAGCCATGGAAGTCTTTCATAGAGAGATATGGTTGGACAGGCTGGTAGAGCATGGTATTAAATTGCTGTGTCGATATTCTCTTCTTGGACCTTGAAAATCGAAGACTGGGGCACGCAAACTCTCAACAGCTTGTACCGAATCCGCAGCAGGTCTCCAAGGTTTAGAGTCTCTAGTCGATAGATTAATGTAGGTAAGGGAAGTCGGCAAATTAGATCCGTAACTTCGGGATAAGGATTGGCTCTGAAGACTGGGATGACTCGGGCTATACCCTCCCGGGTGCACTCCCCGTCGGCGGTCCGTTCGCGCGGCGCTGCCGCGGGGCCCCGGGGTCCGGGGTTTGCCTCAACGCGTGCCCCCGCGGTCGGCTCGGGTCCGGTTCGCGCCGGCCTCCGGCCGTGGGGCCGCTGCAGTCATCAATAAACAGTCAATTCAGAACTGGCACGGCTGAGGGAATCCGACTGTCTAATTAAAACAAAGCATTGTGATGGCCTCAAAAGGTGTTGACACAATGTGATTTCTGCCCAGTGCTCTGAATGTCAACGTGAAGAAATTCAAGCAAGCGCGGGTAAACGGCGGGAGTAACTATGACTCTCTTAAGGTAGCCAAATGCCTCGTCATCTAATTAGTGACGCGCATGAATGGATTAACGAGATTCCCTCTGTCCCTATCTACTATCTAGCGAAACCACAGCCAAGGGAACGGGCTTGGAAACACTAGCGGGGAAAGAAGACCCTGTTGAGCTTGACTCTAGTCCGGCATTGTAAGGCGATATAAGAGGTGCAGAATAGGTGGGAGCCGGGGTAAAACACTATCTCCCCGGCACCAATGAGATACCACCACTCTTACTGTTGCCTTACTTACATGATCAGGTGGAACAAGTGCCAAGGTTATTGCAACCTCCTGGCATAAGGTTTCTTGTTCAGCGTTCAGTCATGTCGTCATTCCTGGCCACAAGGCAGAAGACCGAGCCTGCGGTCATCGCGTCCGTTGCGCGGCGCCGGGCGTGCGGCCGGACCGGGTGGCTTCGCGGCCACCCCAGTAGGGTCCCGCTCCGGTTTCGTTCGCGTGCGGGCCACGGCCGCAGTTTTGCTCAACTTTCACACCGTACGCCGATGACAGTAAGACATCTGGATACTCCAAGTCATGGACAGTGCCAGGTGCGGAGTTTGACTGGGGCGGTACATCTCCAAAACAATAACGGAGGTGTCCAAAGGTCAGCTCAGTGTGGACAGAAACCACACGCTGAGCATAAGGACAAAAGCTGGCTTGATCTCGATGTTCAGTACATATTGAGACAGCGAAAGCTAGGCCTCACGATCCTTTTGGTTTAAAGAGTTTTTAGCAAGAGGTGTCAGAAAAGTTACCACAGGGATAACTGGCTTGTGGCCGCCAAGCGTTCATAGCGACGTGGCTTTTTGATCCTTCGATGTCGGCTCTTCCTATCATTGTGAAGCAAAATTCACAAAGCGTAGGATTGTTCACCCTTTCAAGGGAACGTGAGCTGGGTTTAGACCGTCGTGAGACAGGTTAGTTTTACCCTACTGGTGTGCGAACGAAACAGAACGCTATCTTAACGGAAATGCTGTGCAGTACGAGAGGAACCACAGCTTCGAACCAATGGCTCAATACTAGTTCGACCGGACTTTGGTATAACGCTACGTTCGTTGGATTATGCCTGAACGCCTCTAAGGTCGTAACCAAACCGAGCTGATAGTGTCCCCTTATAGGTCGTCGGTGATCATGTGGCAAAAAACCTACAAGACCTGCTAGCGTGATCTCACGTTGGCATCTTATTGCATGCACGCAGACAAAGCCCTCGCGCGCGGCGTCATACAGCAAGTATCTAAGATACTGGAACGCTGGTGGCGCTGCTCAGCATCAATATATGATTTCGATACCTGAGACCCCCTACAAACGATAGGTTTACAGGCTGGGAGTTGCGAGTTGCAGAGAGGTGTACATTTCGATCCTCTCAGACTACCCTTGCTTGGAGGTTGCA
>AAEL028767|rRNA||||
GTCAACGATCATACCATGTTGAAAACACCAGTTCTCGTCCGATCACTGAAGTTAAGCAACATCGGGCGCGATTAGTACTTAGATGGGTGACCGCTTGGGAACGTCGCGTGTCGTTGGCC
>AAEL028895|rRNA||||
AGGCCTCAAATAATGTGTGACTACCCCCTAAATTTAAGCATATTAATAAGGGGAGGAAAAGAAACTAACAAGGATTCCCTGAGTAGCTGCGAGCGAAACGGGAAGAGCTCAGCACGTAGGGGCGATGCACTGCCTGTATCTGCCCGGTTCCGTGTACTGGAAAGTTCGTTATCTGCCGTAACCGGTCGCTGGTTCAAGTTCAACTAGAATGTGGCTTTTACTCCCAGAGAGGGTGATAGGCCCGTAGAGCGGCGCACCGACGGTAGAAGTGCTTTCCATGGAGTCGTGTTGCTTGATAGTGCAGCACAAAGTGGGAGGTAAACTCCTTCTAAAGCTAAATATCACCACGAGACCGATAGCGAACAAGTACCGTGAGGGAAAGTTGAAAAGCACTCTGAATAGAGAGTCAAAAAGTACGTGAAACTGCCTAGGGCTCAAGCCCGTTGAACTCGATTATCCGATGCGGAGACATTCACCTGCGGTGTGCTGCGAACCAGTGCGCCGCAGGGCACTTGTCTACTCGCGCTAGCCAAGAGGACACTGCGATCCATTACGAAACAGCTTTCGCGTCGCGAGACGCAAGGTCGCCCGACAGTTGCCCCCTGGTGCTGGTAGCTTGCCCCACAGTAGCGACGCTCAGTTCTGAAGGCCTGTGCCGCGAGGTGGGGCTTACTGCACGTGGTGTTTGCAGTCGGGCGCGTGATGGATTCCCCCGGACACCGGGTGGTCTTCCCGCAAGGGGCCACCGGACTGTCGATCGGCAGTGAAAGCATCGAGGTACCTTCGGGACCCGTCTTGAAACACGGACCAAGAAGTCTATCTTGCGCGCAAGCCAATGGTCGTCCTCCGGAGCACCAAAGGCGCAGAAAACATAACTTGAGTTGTGCGGGATTACGGGCGCGGCTCTCTGCTCGTCCCTCCATCCCCGGGTGTTGCAATCGGCATGCGGCTACCGGGACCCAGGCCGCAAGGCCCCCGGCACCGTGCCGCAACATACCGTGAGTGTGCAGGATGTGACCCGAAAGATGGTGAACTATGCCTGATCAGGTTGAAGTCAGGGGAAACCCTGATGGAGGACCGAAGCAGTTCTGACGTGCAAATCGATTGTCAGAATTGGGCATAGGGGCGAAAGACCAATCGAACCATCTAGTAGCTGGTTCCCTCCGAAGTTTCCCTCAGGATAGCTGGAGCACGCAACGTTTCGGAACCTATTCTTATCTGGTAAAGCGAATGATTAGAGGCCTTAGGTTCGAAATGATCTTAACCTATTCTCAAACTATAAATGGGTACGTACCATAGCATTCTTGCATGATGCTGTTGCAACGTTGACGCCGGGTCGCCCCCCTGTCAGGGTGTGCCATCCACAAGCGGCGTAGAAGATATCTGTGTGCTTAGTGGGCCAAGTTTTGGTAAGCAGAACTGGTGCTGTGGGATGAACCAAACGTAATGTTACGGCGCCTAAATAAACGACGCATCATAGATACCATGAAAGGTGTTGATTGCTACAGACAGCAGGACGGTGGACATGGAAGTTGTCATCCGCTAAGGAGTGTGTAACAACTCACCTGCCGAAGCAATTAGCCCTTAAAATGGATGGCGCTTAAGTCGTTTGCCTATACATTACCGCTGGCGTACAAGTGGGGCAGCGCGCACGCACGTCTGCCCTTTGAGACGCCAGCGAGTAGGAGGGTCTGGTGGTGTGCGTTGAAGTGCCTGGCGTAAGCCGACATGGAGCCGCCACTAGCACAGATCTTGGTGGTAGTAGCAAATATTCGAATGAGATCTTGGATGACTGAAGTGGAGGAGGGTTTCGTGTCAACAGCAGTTGAACACGAGTTAGCCAATCCTAAGCTCTATGGGAAACCTGATATATATTAAGCATTTAACCGAATACAACGCTCGCCGTCAGTTGATGCAACCGTCCTGATATATATTGAATGAGCGAAAGGGAATCCGGTTACAATTCCGGAGCCTGTTGAGTATACGTTTGCATTGGCGTCCCATACCGGCAACGGTAGCGCCTTTGTAATCATGGCAACATGAATCCTTTTCTTCGAGAAGCCAACAAGAGATATCGGAAGAGTTCTCTTTTCTGTTTTACAGTCACACTAGCCATGGAAGTCTTTCATAGAGAGATATGGTTGGACAGGCTGGTAGAGCATGGTATTAAATTGCTGTGTCGATATTCTCTTCTTGGACCTTGAAAATCGAAGACTGGGGCACGCAAACTCTCAACAGCTTGTACCGAATCCGCAGCAGGTCTCCAAGGTTTAGAGTCTCTAGTCGATAGATTAATGTAGGTAAGGGAAGTCGGCAAATTAGATCCGTAACTTCGGGATAAGGATTGGCTCTGAAGACTGGGATGACTCGGGCTATACCCTCCCGGGTGCACTCCCCGTCGGTGGTCCGTTCGCGCGGCGCTGCCGCGGGGCCCCGGGGTCCGGGGTTTGCCTCAACGCGTGCCCCCGCGGTCGGCTCGGGTCCGGTTCGCGCCGGCCTCCGGCCGTGGGGCCGCTGCAGTCATCAATAAACAGTCAATTCAGAACTGGCACGGCTGAGGGAATCCGACTGTCTAATTAAAACAAAGCATTGTGATGGCCTCAAAAGGTGTTGACACAATGTGATTTCTGCCCAGTGCTCTGAATGTCAACGTGAAGAAATTCAAGCAAGCGCGGGTAAACGGCGGGAGTAACTATGACTCTCTTAAGGTAGCCAAATGCCTCGTCATCTAATTAGTGACGCGCATGAATGGATTAACGAGATTCCCTCTGTCCCTATCTACTATCTAGCGAAACCACAGCCAAGGGAACGGGCTTGGAAACACTAGCGGGGAAAGAAGACCCTGTTGAGCTTGACTCTAGTCCGGCATTGTAAGGCGATATAAGAGGTGCAGAATAGGTGGGAGCCGGGGTAAAACACTATCTCCCCGGCACCAATGAGATACCACCACTCTTACTGTTGCCTTACTTACATGATCAGGTGGAACAAGTGCCAAGGTTATTGCAACCTCCTGGCATAAGGTTTCTTGTTCAGCGTTCAGTCATGTCGTCATTCCTGGCCACAAGGCAGAAGACCGAGCCTGCGGTCATCGCGTCCGTTGCGCGGCGCCGGGCGTGCGGCCGGACCGGGTGGCTTCGCGGCCACCCCAGTAGGGTCCCGCTCCGGTTTCGTTCGCGTGCGGGCCACGGCCGCAGTTTTGCTCAACTTTCACACCGTACGCCGATGACAGTAAGACATCTGGATACTCCAAGTCATGGACAGTGCCAGGTGCGGAGTTTGACTGGGGCGGTACATCTCCAAAACAATAACGGAGGTGTCCAAAGGTCAGCTCAGTGTGGACAGAAACCACACGCTGAGCATAAGGACAAAAGCTGGCTTGATCTCGATGTTCAGTACATATTGAGACAGCGAAAGCTAGGCCTCACGATCCTTTTGGTTTAAAGAGTTTTTAGCAAGAGGTGTCAGAAAAGTTACCACAGGGATAACTGGCTTGTGGCCGCCAAGCGTTCATAGCGACGTGGCTTTTTGATCCTTCGATGTCGGCTCTTCCTATCATTGTGAAGCAAAATTCACAAAGCGTAGGATTGTTCACCCTTTCAAGGGAACGTGAGCTGGGTTTAGACCGTCGTGAGACAGGTTAGTTTTACCCTACTGGTGTGCGAACGAAACAGAACGCTATCTTAACGGAAATGCTGTGCAGTACGAGAGGAACCACAGCTTCGAACCAATGGCTCAATACTAGTTCGACCGGACTTTGGTATAACGCTACGTTCGTTGGATTATGCCTGAACGCCTCTAAGGTCGTAACCAAACCGAGCTGATAGTGTCCCCTTATAGGTCGTCGGTGATCATGTGGCAAAAAACCTACAAGACCTGCTAGCGTGATCTCACGTTGGCATCTTATTGCATGCACGCAGACAAAGCCCTCGCGCGCGGCGTCATACAGCAAGTATCTAAGATACTGGAACGCTGGTGGCGCTGGCTCAGCATCAATATATGATTTCGATACCTGAGACCCCCTACAAACGATAGGTTTACAGGCTGGGAGTTGCGAGTTGCAGAGAGGTGTACATTTCGATCCTCTCAGACTACCCTTGCTTGGAGGTTGCA
>AAEL019313|rRNA||||
AAAATTGCGGACGACATGTCTAGGGAGATCCCCACAGGAGGACCGAAGCAGTTCTGACGTGCAAATAGATTGTCAGAATTGGGCATAGGGGCGAAAGACCAATCGAACCATCTAGTAG
>AAEL028688|rRNA||||
GTCAACGATCATACCATGTTGAAAACACCAGTTCTCGTCCGATCACTGAAGTTAAGCAACATCGGGCGCGATTAGTACTTAGATGGGTGACCGCTTGGGAACGTCGCGTGTCGTTGGCC
>AAEL028921|rRNA||||
CCGAAGTTTCCCTCAGGATAGCTGGAGCACGCAACGTTTCGGAACCTATTCTTATCTGGTAAAGCGAATAATTAGAGGCCTTAGGTTCGAAATGATCTTAACCTATTCTCAAACTATAAATGGGTACGTACCATAGCATTCTTGCATGATGCTGTTGCAACGTTGACGCCGGGTCGCCCCCTGCCAGGGTGTGCCATCCACAAGCGGCGTAGAAGATATCTGTGTGCTTAGTGGGCCAAGTTTTGGTAAGCAGAACTGGTGCTGTGGGATGAACCAAACGTAATGTTACGGGCGCCTAAATAAACGACGCATCATAGATACCATGAATACCATGAAACAACACCTTTCCAACACCAATTGCTACAGACAGCAGGACGGTGGACATGGAAGTTGTCATCCGCTAAGGAGTGTGTAACAACTCACCTGCCGAATCTCCATTTCTTTTGAGAACTGAACTTTCTATAAGAATCTATTTAACATTGAGAGCCTCTCATTGATAAG
>AAEL028695|rRNA||||
AACCCTAGGCAGGGGATCACTCGGCTCGTGGATCGATGAAGACCGCAGCTAAATGCGCGTCAGAATGTGAACTGCAGGACACATGAACACCGACACGTTGAACGCATATTGCACATCGTACTACCAGTACGATGTACACATTTTTGAGTGCCT
>AAEL028697|rRNA||||
GTCAACGATCATACCATGTTGAAAACACCAGTTCTCGTCCGATCACTGAAGTTAAGCAACATCGGGCGCGATTAGTACTTAGATGGGTGACCGCTTGGGAACGTCGCGTGTCGTTGGCC
>AAEL028736|rRNA||||
AACCCTAGGCAGGGGATCACTCGGCTCGTGGATCGATGAAGACCGCAGCTAAATGCGCGTCAGAATGTGAACTGCAGGACACATGAACACCGACACGTTGAACGCATATTGCACATCGTACTACCAGTACGATGTACACATTTTTGAGTGCCT
>AAEL019334|rRNA||||
GTTGAGCTTGACTCTAGTCCGGCATTGTAAGGCGATATAAGAGGTGCAGAATAGGTGGGAGCCGGGGTAAAACACTATCTCCCCGGCACCAATGAGATACCACCACTCTTACTGTTGCCTTACTTACATGATCAGGTGGAACAAGTGCCAAGGTTATTGCAACCTCCTGGCATAAGGTTTCTTGTTCAGCGTTCAGTCATGTCGTCATTCCTGGCCACAAGGCAGAAGACCGAGCCTGCGGTCATCGCGTCCGTTGCGCGGCGCCGGGCGTGCGGCCGGACCGGGTGGCTTCGCGGCCACCCCAGTAGGGTCCCGCTCCGGTTTCGTTCGCGTGCGGGCCACGGCCGCAGTTTTGCTCAACTTTCACACCGTACGCCGATGACAGTAAGACATCTGGATACTCCAAGTCATGGACAGTGCCAGGTGCGGAGTTTGTAGGATACAAAATTACTTC
>AAEL019020|rRNA||||
CACCACCCGTCGCTACTACCGATGGATTATTTAGTGAAGTCTTTGAAGGTGAATATTTCCTGGTCCCTCGGGATTACTTTTGAATCGCTGACGTTGATCGAACTTGATGATTTAGAGGAAGTAAAAGCTTATATATCATGGTTGCCGTAGGTGAACCTGCGGAAG
>AAEL019124|rRNA||||
GTCAACGATCATACCATGTTGAAAACACCAGTTCTCGTCCGATCACTGAAGTTAAGCAACATCGGGCGCGATTAGTACTTAGATGGGTGACCGCTTGGGAACGTCGCGTGTCGTTGGCC
>AAEL028776|rRNA||||
GTCAACGATCATACCATGTTGAAAACACCAGTTCTCGTCCGATCACTGAAGTTAAGCAACATCGGGCGCGATTAGTACTTAGATGGGTGACCGCTTGGGAACGTCGCGTGTCGTTGGCC
>AAEL028739|rRNA||||
AGGCCTCAAATAATGTGTGACTACCCCCTAAATTTAAGCATATTAATAAGGGGAGGAAAAGAAACTAACAAGGATTCCCTGAGTAGCTGCGAGCGAAACGGGAAGAGCTCAGCACGTAGGGGCGATGCACTGCCTGTATCTGCCCGGTTCCGTGTACTGGAAAGTTCGTTATCTGCCGTAACCGGTCGCTGGTTCAAGTTCAACTAGAATGTGGCTTTTACTCCCAGAGAGGGTGATAGGCCCGTAGAGCGGCGCACCGACGGTAGAAGTGCTTTCCATGGAGTCGTGTTGCTTGATAGTGCAGCACAAAGTGGGAGGTAAACTCCTTCTAAAGCTAAATATCACCACGAGACCGATAGCGAACAAGTACCGTGAGGGAAAGTTGAAAAGCACTCTGAATAGAGAGTCAAAAAGTACGTGAAACTGCCTAGGGCTCAAGCCCGTTGAACTCGATTATCCGATGCGGAGACATTCACCTGCGGTGTGCTGCGAACCAGTGCGCCGCAGGGCACTTGTCTACTCGCGCTAGCCAAGAGGACACTGCGATCCATTACGAAACAGCTTTCGCGTCGCGAGACGCAAGGTCGCCCGACAGTTGCCCCCTGGTGCTGGTAGCTTGCCCCACAGTAGCGACGCTCAGTTCTGAAGGCCTGTGCCGCGAGGTGGGGCTTACTGCACGTGGTGTTTGCAGTCGGGCGCGTGATGGATTCCCCCGGACACCGGGTGGTCTTCCCGCAAGGGGCCACCGGACTGTCGATCGGCAGTGAAAGCATCGAGGTACCTTCGGGACCCGTCTTGAAACACGGACCAAGAAGTCTATCTTGCGCGCAAGCCAATGGTCGTCCTCCGGAGCACCAAAGGCGCAGAAAACATAACTTGAGTTGTGCGGGATTACGGGCGCGGCTCTCTGCTCGTCCCTCCATCCCCGGGTGTTGCAATCGGCATGCGGCTACCGGGACCCAGGCCGCAAGGCCCCCGGCACCGTGCCGCAACATACCGTGAGTGTGCAGGATGTGACCCGAAAGATGGTGAACTATGCCTGATCAGGTTGAAGTCAGGGGAAACCCTGATGGAGGACCGAAGCAGTTCTGACGTGCAAATCGATTGTCAGAATTGGGCATAGGGGCGAATGACCAATCGAACCATCTAGTAGCTGGTTCCCTCCGAAGTTTCCCTCAGGATAGCTGGAGCACGCAACGTTTCGGAACCTATTCTTATCTGGTAAAGCGAATGATTAGAGGCCTTAGGTTCGAAATGATCTTAACCTATTCTCAAACTATAAATGGGTACGTACCATAGCATTCTTGCATGATGCTGTTGCAACGTTGACGCCGGGTCGCCCCCCTGTCAGGGTGTGCCATCCACAAGCGGCGTAGAAGATATCTGTGTGCTTAGTGGACCAAGTTTTGGTAAGCAGAACTGGTGCTGTGGGATGAACCAAACGTAATGTTACGGCGCCTAAATAAACGACGCATCATAGATACCATGAAAGGTGTTGATTGCTACAGACAGCAGGACGGTGGACATGGAAGTTGTCATCCGCTAAGGAGTGTGTAACAACTCACCTGCCGAAGCAATTAGCCCTTAAAATGGATGGCGCTTAAGTCGTTTGCCTATACATTACCGCTGGCGTACAAGTGGGGCAGCGCGCACGCACTTCTGCCCTTTGAGACGCCAGCGAGTAGGAGGGTCTGGTGGTGTGCGTTGAAGTGCCTGGCGTAAGCCGACATGGAGCCGCCACTAGCACAGATCTTGGTGGTAGTAGCAAATATTCGAATGAGATCTTGGATGACTGAAGTGGAGGAGGGTTTCGTGTCAACAGCAGTTGAACACGAGTTAGCCAATCCTAAGCTCTATGGGAAACCTGATATATATTAAGCATTTAACCGAATACAACGCTCGCCGTCAGTTGATGCAACCGTCCTGATATATATTGAATGAGCGAAAGGGAATCCGGTTACAATTCCGGAGCCTGTTGAGTATACGTTTGCATTGGCGTCCCATACCGGCAACGGTAGCGCCTTTGTAATCATGGCAACATGAATCCTTTTCTTCGAGAAGCCAACAAGAGATATCGGAAGAGTTCTCTTTTCTGTTTTACAGTCACACTAGCCATGGAAGTCTTTCATAGAGAGATATGGTTGGACAGGCTGGTAGAGCATGGTATTAAATTGCTGTGTCGATATTCTCTTCTTGGACCTTGAAAATCGAAGACTGGGGCACGCAAACTCTCAACAGCTTGTACCGAATCCGCAGCAGGTCTCCAAGGTTTAGAGTCTCTAGTCGATAGATTAATGTAGGTAAGGCTTTGCGGACGATATCGACATCATCGGGATTGACCGT
>AAEL028724|rRNA||||
AGGCCTCAAATAATGTGTGACTACCCCCTAAATTTAAGCATATTAATAAGGGGAGGAAAAGAAACTAACAAGGATTCCCTGAGTAGCTGCGAGCGAAACGGGAAGAGCTCAGCACGTAGGGGCGATGCACTGCCTGTATCTGCCCGGTTCCGTGTACTGGAAAGTTCGTTATCTGCCGTAACCGGTCGCTGGTTCAAGTTCAACTAGAATGTGGCTTTTACTCCCAGAGAGGGTGATAGGCCCGTAGAGCGGCGCACCGACGGTAGAAGTGCTTTCCATGGAGTCGTGTTGCTTGATAGTGCAGCACAAAGTGGGAGGTAAACTCCTTCTAAAGCTAAATATCACCACGAGACCGATAGCGAACAAGTACCGTGAGGGAAAGTTGAAAAGCACTCTGAATAGAGAGTCAAAAAGTACGTGAAACTGCCTAGGGCTCAAGCCCGTTGAACTCGATTATCCGATGCGGAGACATTCACCTGCGGTGTGCTGCGAACCAGTGCGCCGCAGGGCACTTGTCTACTCGCGCTAGCCAAGAGGACACTGCGATCCATTACGAAACAGCTTTCGCGTCGCGAGACGCAAGGTCGCCCGACAGTTGCCCCCTGGTGCTGGTAGCTTGCCCCACAGTAGCGACGCTCAGTTCTGAAGGCCTGTGCCGCGAGGTGGGGCTTACTGCACGTGGTGTTTGCAGTCGGGCGCGTGATGGATTCCCCCGGACACCGGGTGGTCTTCCCGCAAGGGGCCACCGGACTGTCGATCGGCAGTGAAAGCATCGAGGTACCTTCGGGACCCGTCTTGAAACACGGACCAAGAAGTCTATCTTGCGCGCAAGCCAATGGTCGTCCTCCGGAGCACCAAAGGCGCAGAAAACATAACTTGAGTTGTGCGGGATTACGGGCGCGGCTCTCTGCTCGTCCCTCCATCCCCGGGTGTTGCAATCGGCATGCGGCTACCGGGACCCAGGCCGCAAGGCCCCCGGCACCGTGCCGCAACATACCGTGAGTGTGCAGGATGTGACCCGAAAGATGGTGAACTATGCCTGATCAGGTTGAAGTCAGGGGAAACCCTGATGGAGGACCGAAGCAGTTCTGACGTGCAAATCGATTGTCAGAATTGGGCATAGGGGCGAAAGACCAATCGAACCATCTAGTAGCTGGTTCCCTCCGAAGTTTCCCTCAGGATAGCTGGAGCACGCAACGTTTCGGAACCTATTCTTATCTGGTAAAGCGAATGATTAGAGGCCTTAGGTTCGAAATGATCTTAACCTATTCTCAAACTATAAATGGGTACGTACCATAGCATTCTTGCATGATGCTGTTGCAACGTTGACGCCGGGTCGCCCCCCTGTCAGGGTGTGCCATCCACAAGCGGCGTAGAAGATATCTGTGTGCTTAGTGGGCCAAGTTTTGGTAAGCAGAACTGGTGCTGTGGGATGAACCAAACGTAATGTTACGGCGCCTAAATAAACGACGCATCATAGATACCATGAAAGGTGTTGATTGCTACAGACAGCAGGACGGTGGACATGGAAGTTGTCATCCGCTAAGGAGTGTGTAACAACTCACCTGCCGAAGCAATTAGCCCTTAAAATGGATGGCGCTTAAGTCGTTTGCCTATACATTACCGCTGGCGTACAAGTGGGGCAGCGCGCACGCACGTCTGCCCTTTGAGACGCCAGCGAGTAGGAGGGTCTGGTGGTGTGCGTTGAAGTGCCTGGCGTAAGCCGACATGGAGCCGCCACTAGCACAGATCTTGGTGGTAGTAGCAAATATTCGAATGAGATCTTGGATGACTGAAGTGGAGGAGGGTTTCGTGTCAACAGCAGTTGAACACGAGTTAGCCAATCCTAAGCTCTATGGGAAACCTGATATATATTAAGCATTTAACCGAATACAACGCTCTCGCCGTCAGTTGATGCAACCGTCCTGATATATATTGAATGAGCGAAAGGGAATCCGGTTACAATTCCGGAGCCTGTTGAGTATACGTTTGCATTGGCGTCCCATACCGGCAACGGTAGCGCCTTTGTAATCATGGCAACATGAATCCTTTTCTTCGAGAAGCCAACAAGAGATATCGGAAGAGTTCTCTTTTCTGTTTTACAGTCACACTAGCCATGGAAGTCTTTCATAGAGAGATATGGTTGGACAGGCTGGTAGAGCATGGTATTAAATTGCTGTGTCGATATTCTCTTCTTGGACCTTGAAAATCGAAGACTGGGGCACGCAAACTCTCAACAGCTTGTACCGAATCCGCAGCAGGTCTCCAAGGTTTAGAGTCTCTAGTCGATAGATTAATGTAGGTAAGGGAAGTCGGCAAATTAGATCCGTAACTTCGGGATAAGGATTGGCTCTGAAGACTGGGATGACTCGGGCTATACCCTCCCGGGTGCACTCCCCGTCGGCGGTCCGTTCGCGCGGCGCTGCCGCGGGGCCCCGGGGTCCGGGGTTTGCCTCAACGCGTGCCCCCGCGGTCGGCTCGGGTCCGGTTCGCGCCGGCCTCCGGCCGTGGGGCCGCTGCAGTCATCAATAAACAGTCAATTCAGAACTGGCACGGCTGAGGGAATCCGACTGTCTAATTAAAACAAAGCATTGTGATGGCCTCAAAAGGTGTTGACACAATGTGATTTCTGCCCAGTGCTCTGAATGTCAACGTGAAGAAATTCAAGCAAGCGCGGGTAAACGGCGGGAGTAACTATGACTCTCTTAAGGTAGCCAAATGCCTCGTCATCTAATTAGTGACGCGCATGAATGGATTAACGAGATTCCCTCTGTCCCTATCTACTATCTAGCGAAACCACAGCCAAGGGAACGGGCTTGGAAACACTAGCGGGGAAAGAAGACCCTGTTGAGCTTGACTCTAGTCCGGCATTGTAAGGCGATATAAGAGGTGCAGAATAGGTGGGAGCCGGGGTAAAACACTATCTCCCCGGCACCAATGAGATACCACCACTCTTACTGTTGCCTTACTTACATGATCAGGTGGAACAAGTGCCAAGGTTATTGCAACCTCCTGGCATAAGGTTTCTTGTTCAGCGTTCAGTCATGTCGTCATTCCTGGCCACAAGGCAGAAGACCGAGCCTGCGGTCATCGCGTCCGTTGCGCGGCGCCGGGCGTGCGGCCGGACCGGGTGGCTTCGCGGCCACCCCAGTAGGGTCCCGCTCCGGTTTCGTTCGCGTGCGGGCCACGGCCGCAGTTTTGCTCAACTTTCACACCGTACGCCGATGACAGTAAGACATCTGGATACTCCAAGTCATGGACAGTGCCAGGTGCGGAGTTTGACTGGGGCGGTACATCTCCAAAACAATAACGGAGGTGTCCAAAGGTCAGCTCAGTGTGGACAGAAACCACACGCTGAGCATAAGGACAAAAGCTGGCTTGATCTCGATGTTCAGTACATATTGAGACAGCGAAAGCTAGGCCTCACGATCCTTTTGGTTTAAAGAGTTTTTAGCAAGAGGTGTCAGAAAAGTTACCACAGGGATAACTGGCTTGTGGCCGCCAAGCGTTCATAGCGACGTGGCTTTTTGATCCTTCGATGTCGGCTCTTCCTATCATTGTGAAGCAAAATTCACAAAGCGTAGGATTGTTCACCCTTTCAAGGGAACGTGAGCTGGGTTTAGACCGTCGTGAGACAGGTTAGTTTTACCCTACTGGTGTGCGAACGAAACAGAACGCTATCTTAACGGAAATGCTGTGCAGTACGAGAGGAACCACAGCTTCGAACCAATGGCTCAATACTAGTTCGACCGGACTTTGGTATAACGCTACGTTCGTTGGATTATGCCTGAACGCCTCTAAGGTCGTAACCAAACCGAGCTGATAGTGTCCCCTTATAGGTCGTCGGTGATCATGTGGCAAAAAACCTACAAGACCTGCTAGCGTGATCTCACGTTGGCATCTTATTGCATGCACGCAGACAAAGCCCTCGCGCGCGGCGTCATACAGCAAGTATCTAAGATACTGGAACGCTGGTGGCGCTGCTCAGCATCAATATATGATTTCGATACCTGAGACCCCCTACAAACGATAGGTTTACAGGCTGGGAGTTGCGAGTTGCAGAGAGGTGTACATTTCGATCCTCTCAGACTACCCTTGCTTGGAGGTTGCA
>AAEL028653|rRNA||||
AAAATTGTTGCGGTTAAAACGTTCGAAGTTTATTCTTGTCCAACACGGGTGCTACTCCTAATGATGGCAGTAGGTCACTGGATTGTTGCGACTATAAGACTGGGTGCGCCCGTCGGTCCTCGCGGCCGGCGCGGTCGTAGTGTGGCGCTGATGCCTTTCATCGGGTGCAGTGTTTTCCGCAAGCCCAGCTGCTATTACCTTGAACAAATTAGAGTGCTCTAAGCAGGCTATCCTACGGCCGAGAATAATCTTGCATGGAATAATGGAATATGACCTCGGTCTTAATATTCATTGGTTTAAGAAAAAGCAAACCATCAATTGAACTTTAACACTCCACTCTTGCAAAACAAAAAAGAAAATACTAAAAATCACTAGTAAGGCGAGCAAAGGAGTTTAAAGGATATTTCCTCGCCTTACTAGTGATGTTTAGTATTTTTTTCTTTTGCAGGAGTGAAGCGAAGTGTTAAAGTTCAA
>AAEL028689|rRNA||||
AGGCCTCAAATAATGTGTGACTACCCCCTAAATTTAAGCATATTAATAAGGGGAGGAAAAGAAACTAACAAGGATTCCCTGAGTAGCTGCGAGCGAAACGGGAAGAGCTCAGCACGTAGGGGCGATGCACTGCCTGTATCTGCCCGGTTCCGTGTACTGGAAAGTTCGTTATCTGCCGTAACCGGTCGCTGGTTCAAGTTCAACTAGAATGTGGCTTTTACTCCCAGAGAGGGTGATAGGCCCGTAGAGCGGCGCACCGACGGTAGAAGTGCTTTCCATGGAGTCGTGTTGCTTGATAGTGCAGCACAAAGTGGGAGGTAAACTCCTTCTAAAGCTAAATATCACCACGAGACCGATAGCGAACAAGTACCGTGAGGGAAAGTTGAAAAGCACTCTGAATAGAGAGTCAAAAAGTACGTGAAACTGCCTAGGGCTCAAGCCCGTTGAACTCGATTATCCGATGCGGAGACATTCACCTGCGGTGTGCTGCGAACCAGTGCGCCGCAGGGCACTTGTCTACTCGCGCTAGCCAAGAGGACACTGCGATCCATTACGAAACAGCTTTCGCGTCGCGAGACGCAAGGTCGCCCGACAGTTGCCCCCTGGTGCTGGTAGCTTGCCCCACAGTAGCGACGCTCAGTTCTGAAGGCCTGTGCCGCGAGGTGGGGCTTACTGCACGTGGTGTTTGCAGTCGGGCGCGTGATGGATTCCCCCGGACACCGGGTGGTCTTCCCGCAAGGGGCCACCGGACTGTCGATCGGCAGTGAAAGCATCGAGGTACCTTCGGGACCCGTCTTGAAACACGGACCAAGAAGTCTATCTTGCGCGCAAGCCAATGGTCGTCCTCCGGAGCACCAAAGGCGCAGAAAACATAACTTGAGTTGTGCGGGATTACGGGCGCGGCTCTCTGCTCGTCCCTCCATCCCCGGGTGTTGCAATCGGCATGCGGCTACCGGGACCCAGGCCGCAAGGCCCCCGGCACCGTGCCGCAACATACCGTGAGTGTGCAGGATGTGACCCGAAAGATGGTGAACTATGCCTGATCAGGTTGAAGTCAGGGGAAACCCTGATGGAGGACCGAAGCAGTTCTGACGTGCAAATCGATTGTCAGAATTGGGCATAGGGGCGAAAGACCAATCGAACCATCTAGTAGCTGGTTCCCTCCGAAGTTTCCCTCAGGATAGCTGGAGCACGCAACGTTTCGGAACCTATTCTTATCTGGTAAAGCGAATGATTAGAGGCCTTAGGTTCGAAATGATCTTAACCTATTCTCAAACTATAAATGGGTACGTACCATAGCATTCTTGCATGATGCTGTTGCAACGTTGACGCCGGGTCGCCCCCCTGTCAGGGTGTGCCATCCACAAGCGGCGTAGAAGATATCTGTGTGCTTAGTGGGCCAAGTTTTGGTAAGCAGAACTGGTGCTGTGGGATGAACCAAACGTAATGTTACGGCGCCTAAATAAACGACGCATCATAGATACCATGAAAGGTGTTGATTGCTACAGACAGCAGGACGGTGGACATGGAAGTTGTCATCCGCTAAGGAGTGTGTAACAACTCACCTGCCGAAGCAATTAGCCCTTAAAATGGATGGCGCTTAAGTCGTTTGCCTATACATTACCGCTGGCGTACAAGTGGGGCAGCGCGCACGCACGTCTGCCCTTTGAGACGCCAGCGAGTAGGAGGGTCTGGTGGTGTGCGTTGAAGTGCCTGGCGTAAGCCGACATGGAGCCGCCACTAGCACAGATCTTGGTGGTAGTAGCAAATATTCGAATGAGATCTTGGATGACTGAAGTGGAGGAGGGTTTCGTGTCAACAGCAGTTGAACACGAGTTAGCCAATCCTAAGCTCTATGGGAAACCTGATATATATTAAGCATTTAACCGAATACAACGCTCGCCGTCAGTTGATGCAACCGTCCTGATATATATTGAATGAGCGAAAGGGAATCCGGTTACAATTCCGGAGCCTGTTGAGTATACGTTTGCATTGGCGTCCCATACCGGCAACGGTAGCGCCTTTGTAATCATGGCAACATGAATCCTTTTCTTCGAGAAGCCAACAAGAGATATCGGAAGAGTTCTCTTTTCTGTTTTACAGTCACACTAGCCATGGAAGTCTTTCATAGAGAGATATGGTTGGACAGGCTGGTAGAGCATGGTATTAAATTGCTGTGTCGATATTCTCTTCTTGGACCTTGAAAATCGAAGACTGGGGCACGCAAACTCTCAACAGCTTGTACCGAATCCGCAGCAGGTCTCCAAGGTTTAGAGTCTCTAGTCGATAGATTAATGTAGGTAAGGGAAGTCGGCAAATTAGATCCGTAACTTCGGGATAAGGATTGGCTCTGAAGACTGGGATGACTCGGGCTATACCCTCCCGGGTGCACTCCCCGTCGGCGGTCCGTTCGCGCGGCGCTGCCGCGGGGCCCCGGGGTCCGGGGTTTGCCTCAACGCGTGCCCCCGCGGTCGGCTCGGGTCCGGTTCGCGCCGGCCTCCGGCCGTGGGGCCGCTGCAGTCATCAATAAACAGTCAATTCAGAACTGGCACGGCTGAGGGAATCCGACTGTCTAATTAAAACAAAGCATTGTGATGGCCTCAAAAGGTGTTGACACAATGTGATTTCTGCCCAGTGCTCTGAATGTCAACGTGAAGAAATTCAAGCAAGCGCGGGTAAACGGCGGGAGTAACTATGACTCTCTTAAGGTAGCCAAATGCCTCGTCATCTAATTAGTGACGCGCATGAATGGATTAACGAGATTCCCTCTGTCCCTATCTACTATCTAGCGAAACCACAGCCAAGGGAACGGGCTTGGAAACACTAGCGGGGAAAGAAGACCCTGTTGAGCTTGACTCTAGTCCGGCATTGTAAGGCGATATAAGAGGTGCAGAATAGGTGGGAGCCGGGGTAAAACACTATCTCCCCGGCACCAATGAGATACCACCACTCTTACTGTTGCCTTACTTACATGATCAGGTGGAACAAGTGCCAAGGTTATTGCAACCTCCTGGCATAAGGTTTCTTGTTCAGCGTTCAGTCATGTCGTCATTCCTGGCCACAAGGCAGAAGACCGAGCCTGCGGTCATCGCGTCCGTTGCGCGGCGCCGGGCGTGCGGCCGGACCGGGTGGCTTCGCGGCCACCCCAGTAGGGTCCCGCTCCGGTTTCGTTCGCGTGCGGGCCACGGCCGCAGTTTTGCTCAACTTTCACACCGTACGCCGATGACAGTAAGACATCTGGATACTCCAAGTCATGGACAGTGCCAGGTGCGGAGTTTGACTGGGGCGGTACATCTCCAAAACAATAACGGAGGTGTCCAAAGGTCAGCTCAGTGTGGACAGAAACCACACGCTGAGCATAAGGACAAAAGCTGGCTTGATCTCGATGTTCAGTACATATTGAGACAGCGAAAGCTAGGCCTCACGATCCTTTTGGTTTAAAGAGTTTTTAGCAAGAGGTGTCAGAAAAGTTACCACAGGGATAACTGGCTTGTGGCCGCCAAGCGTTCATAGCGACGTGGCTTTTTGATCCTTCGATGTCGGCTCTTCCTATCATTGTGAAGCAAAATTCACAAAGCGTAGGATTGTTCACCCTTTCAAGGGAACGTGAGCTGGGTTTAGACCGTCGTGAGACAGGTTAGTTTTACCCTACTGGTGTGCGAACGAAACAGAACGCTATCTTAACGGAAATGCTGTGCAGTACGAGAGGAACCACAGCTTCGAACCAATGGCTCAATACTAGTTCGACCGGACTTTGGTATAACGCTACGTTCGTTGGATTATGCCTGAACGCCTCTAAGGTCGTAACCAAACCGAGCTGATAGTGTCCCCTTATAGGTCGTCGGTGATCATGTGGCAAAAAACCTACAAGACCTGCTAGCGTGATCTCACGTTGGCATCTTATTGCATGCACGCAGACAAAGCCCTCGCGCGCGGCGTCATACAGCAAGTATCTAAGATACTGGAACGCTGGTGGCGCTGCTCAGCATCAATATATGATTTCGATACCTGAGACCCCCTACAAACGATAGGTTTACAGGCTGGGAGTTGCGAGTTGCAGAGAGGTGTACATTTCGATCCTCTCAGACTACCCTTGCTTGGAGGTTGCA
>AAEL019153|rRNA||||
GTCAACGATCATACCATGTTGAAAACACCAGTTCTCGTCCGATCACTGAAGTTAAGCAACATCGGGCGCGATTAGTACTTAGATGGGTGACCGCTTGGGAACGTCGCGTGTCGTTGGCC
>AAEL028862|rRNA||||
AACCCTAGGCAGGGGATCACTCGGCTCGTGGATCGATGAAGACCGCAGCTAAATGCGCGTCAGAATGTGAACTGCAGGACACATGAACACCGACACGTTGAACGCATATTGCACATCGTACTACCAGTACGATGTACACATTTTTGAGTGCCT
>AAEL028821|rRNA||||
GTCAACGATCATACCATGTTGAAAACACCAGTTCTCGTCCGATCACTGAAGTTAAGCAACATCGGGCGCGATTAGTACTTAGATGGGTGACCGCTTGGGAACGTCGCGTGTCGTTGGCC
>AAEL019154|rRNA||||
GTCAACGATCATACCATGTTGAAAACACCAGTTCTCGTCCGATCACTGAAGTTAAGCAACATCGGGCGCGATTAGTACTTAGATGGGTGACCGCTTGGGAACGTCGCGTGTCGTTGGCC
>AAEL019338|rRNA||||
GTCAACCGTATGATCGTTGACAACACCAGTTCTCGTCCGATCACTGAAGTTAAGCAACATCGGGCGCGATTAGTACTTAGATGGGTGACCGCTTGGGAACGTCGCGTGTCGTTGGTT
>AAEL028769|rRNA||||
AACCCTAGGCAGGGGATCACTCGGCTCGTGGATCGATGAAGACCGCAGCTAAATGCGCGTCAGAATGTGAACTGCAGGACACATGAACACCGACACGTTGAACGCATATTGCACATCGTACTACCAGTACGATGTACACATTTTTGAGTGCCT
>AAEL019333|rRNA||||
TAGATTAATGTAGGTAAGGGAAGTCGGCAAATTAGATCCGTAACTTCGGGATAAGGATTGGCTCTGAAGACTGGGATGACTCGGGCTATACCCTCCCGGGTGCACTCCCCGTCGGCGGTCCGTTCGCGCGGCGCTGCCACGGGGCCCCGGGGTCCGGGGTTTGCCTCAACGCGTGCCCCCGCGGTCGGCTCGGGTCCGGTTCGCGCCGGCCTCCGGCCGCGGGGCCGCTGCAGTCATCAATAAACAGTCAATTCAGAACTGGCACGGCTGAGGGAATCCGACTGTCTAATTAAAACAAAGCATTGTGATGGCCTCAAAAGGTGTTGACACAATGTGATTTCTGCCCAGTGCTCTGAATGTCAACGTGAAGAAATTCAAGCAAGCGCGGGTAAACGGCGGGAGTAACTATGACTCTCTTAAGGTAGCCAAATGCCTCGTCATCTAATTAGTGACGCGCATGAATGGATTAACGAGATTCCCTCTGTCCCTATCTACTATCTAGCGAAACCACAGCCAAGGGAACGGGCTTGG
>AAEL028994|rRNA||||
AACCCTAGGCAGGGGATCACTCGGCTCGTGGATCGATGAAGACCGCAGCTAAATGCGCGTCAGAATGTGAACTGCAGGACACATGAACACCGACACGTTGAACGCATATTGCACATCGTACTACCAGTACGATGTACACATTTTTGAGTGCCT
>AAEL028925|rRNA||||
AGGCCTCAAATAATGTGTGACTACCCCCTAAATTTAAGCATATTAATAAGGGGAGGAAAAGAAACTAACAAGGATTCCCTGAGTAGCTGCGAGCGAAACGGGAAGAGCTCAGCACGTAGGGGCGATGCACTGCCTGTATCTGCCCGGTTCCGTGTACTGGAAAGTTCGTTATCTGCCGTAACCGGTCGCTGGTTCAAGTTCAACTAGAATGTGGCTTTTACTCCCAGAGAGGGTGATAGGCCCGTAGAGCGGCGCACCGACGGTAGAAGTGCTTTCCATGGAGTCGTGTTGCTTGATAGTGCAGCACAAAGTGGGAGGTAAACTCCTTCTAAAGCTAAATATCACCACGAGACCGATAGCGAACAAGTACCGTGAGGGAAAGTTGAAAAGCACTCTGAATAGAGAGTCAAAAAGTACGTGAAACTGCCTAGGGCTCAAGCCCGTTGAACTCGATTATCCGATGCGGAGACATTCACCTGCGGTGTGCTGCGAACCAGTGCGCCGCAGGGCACTTGTCTACTCGCGCTAGCCAAGAGGACACTGCGATCCATTACGAAACAGCTTTCGCGTCGCGAGACGCAAGGTCGCCCGACAGTTGCCCCCTGGTGCTGGTAGCTTGCCCCACAGTAGCGACGCTCAGTTCTGAAGGCCTGTGCCGCGAGGTGGGGCTTACTGCACGTGGTGTTTGCAGTCGGGCGCGTGATGGATTCCCCCGGACACCGGGTGGTCTTCCCGCAAGGGGCCACCGGACTGTCGATCGGCAGTGAAAGCATCGAGGTACCTTCGGGACCCGTCTTGAAACACGGACCAAGAAGTCTATCTTGCGCGCAAGCCAATGGTCGTCCTCCGGAGCACCAAAGGCGCAGAAAACATAACTTGAGTTGTGCGGGATTACGGGCGCGGCTCTCTGCTCGTCCCTCCATCCCCGGGTGTTGCAATCGGCATGCGGCTACCGGGACCCAGGCCGCAAGGCCCCCGGCACCGTGCCGCAACATACCGTGAGTGTGCAGGATGTGACCCGAAAGATGGTGAACTATGCCTGATCAGGTTGAAGTCAGGGGAAACCCTGATGGAGGACCGAAGCAGTTCTGACGTGCAAATCGATTGTCAGAATTGGGCATAGGGGCGAAAGACCAATCGAACCATCTAGTAGCTGGTTCCCTCCGAAGTTTCCCTCAGGATAGCTGGAGCACGCAACGTTTCGGAACCTATTCTTATCTGGTAAAGCGAATGATTAGAGGCCTTAGGTTCGAAATGATCTTAACCTATTCTCAAACTATAAATGGGTACGTACCATAGCATTCTTGCATGATGCTGTTGCAACGTTGACGCCGGGTCGCCCCCCTGTCAGGGTGTGCCATCCACAAGCGGCGTAGAAGATATCTGTGTGCTTAGTGGGCCAAGTTTTGGTAAGCAGAACTGGTGCTGTGGGATGAACCAAACGTAATGTTACGGCGCCTAAATAAACGACGCATCATAGATACCATGAAAGGTGTTGATTGCTACAGACAGCAGGACGGTGGACATGGAAGTTGTCATCCGCTAAGGAGTGTGTAACAACTCACCTGCCGAAGCAATTAGCCCTTAAAATGGATGGCGCTTAAGTCGTTTGCCTATACATTACCGCTGGCGTACAAGTGGGGCAGCGCGCACGCACGTCTGCCCTTTGAGACGCCAGCGAGTAGGAGGGTCTGGTGGTGTGCGTTGAAGTGCCTGGCGTAAGCCGACATGGAGCCGCCACTAGCACAGATCTTGGTGGTAGTAGCAAATATTCGAATGAGATCTTGGATGACTGAAGTGGAGGAGGGTTTCGTGTCAACAGCAGTTGAACACGAGTTAGCCAATCCTAAGCTCTATGGGAAACCTGATATATATTAAGCATTTAACCGAATACAACGCTCGCCGTCAGTTGATGCAACCGTCCTGATATATATTGAATGAGCGAAAGGGAATCCGGTTACAATTCCGGAGCCTGTTGAGTATACGTTTGCATTGGCGTCCCATACCGGCAACGGTAGCGCCTTTGTAATCATGGCAACATGAATCCTTTTCTTCGAGAAGCCAACAAGAGATATCGGAAGAGTTCTCTTTTCTGTTTTACAGTCACACTAGCCATGGAAGTCTTTCATAGAGAGATATGGTTGGACAGGCTGGTAGAGCATGGTATTAAATTGCTGTGTCGATATTCTCTTCTTGGACCTTGAAAATCGAAGACTGGGGCACGCAAACTCTCAACAGCTTGTACCGAATCCGCAGCAGGTCTCCAAGGTTTAGAGTCTCTAGTCGATAGATTAATGTAGGTAAGGGAAGTCGGCAAATTAGATCCGTAACTTCGGGATAAGGATTGGCTCTGAAGACTGGGATGACTCGGGCTATACCCTCCCGGGTGCACTCCCCGTCGGCGGTCCGTTCGCGCGGCGCTGCCGCGGGGCCCCGGGGTCCGGGGTTTGCCTCAACGCGTGCCCCCGCGGTCGGCTCGGGTCCGGTTCGCGCCGGCCTCCGGCCGTGGGGCCGCTGCAGTCATCAATAAACAGTCAATTCAGAACTGGCACGGCTGAGGGAATCCGACTGTCTAATTAAAACAAAGCATTGTGATGGCCTCAAAAGGTGTTGACACAATGTGATTTCTGCCCAGTGCTCTGAATGTCAACGTGAAGAAATTCAAGCAAGCGCGGGTAAACGGCGGGAGTAACTATGACTCTCTTAAGGTAGCCAAATGCCTCGTCATCTAATTAGTGACGCGCATGAATGGATTAACGAGATTCCCTCTGTCCCTATCTACTATCTAGCGAAACCACAGCCAAGGGAACGGGCTTGGAAACACTAGCGGGGAAAGAAGACCCTGTTGAGCTTGACTCTAGTCCGGCATTGTAAGGCGATATAAGAGGTGCAGAATAGGTGGGAGCCGGGGTAAAACACTATCTCCCCGGCACCAATGAGATACCACCACTCTTACTGTTGCCTTACTTACATGATCAGGTGGAACAAGTGCCAAGGTTATTGCAACCTCCTGGCATAAGGTTTCTTGTTCAGCGTTCAGTCATGTCGTCATTCCTGGCCACAAGGCAGAAGACCGAGCCTGCGGTCATCGCGTCCGTTGCGCGGCGCCGGGCGTGCGGCCGGACCGGGTGGCTTCGCGGCCACCCCAGTAGGGTCCCGCTCCGGTTTCGTTCGCGTGCGGGCCACGGCCGCAGTTTTGCTCAACTTTCACACCGTACGCCGATGACAGTAAGACATCTGGATACTCCAAGTCATGGACAGTGCCAGGTGCGGAGTTTGACTGGGGCGGTACATCTCCAAAACAATAACGGAGGTGTCCAAAGGTCAGCTCAGTGTGGACAGAAACCACACGCTGAGCATAAGGACAAAAGCTGGCTTGATCTCGATGTTCAGTACATATTGAGACAGCGAAAGCTAGGCCTCACGATCCTTTTGGTTTAAAGAGTTTTTAGCAAGAGGTGTCAGAAAAGTTACCACAGGGATAACTGGCTTGTGGCCGCCAAGCGTTCATAGCGACGTGGCTTTTTGATCCTTCGATGTCGGCTCTTCCTATCATTGTGAAGCAAAATTCACAAAGCGTAGGATTGTTCACCCTTTCAAGGGAACGTGAGCTGGGTTTAGACCGTCGTGAGACAGGTTAGTTTTACCCTACTGGTGTGCGAACGAAACAGAACGCTATCTTAACGGAAATGCTGTGCAGTACGAGAGGAACCACAGCTTCGAACCAATGGCTCAATACTAGTTCGACCGGACTTTGGTATAACGCTACGTTCGTTGGATTATGCCTGAACGCCTCTAAGGTCGTAACCAAACCGAGCTGATAGTGTCCCCTTATAGGTCGTCGGTGATCATGTGGCAAAAAACCTACAAGACCTGCTAGCGTGATCTCACGTTGGCATCTTATTGCATGCACGCAGACAAAGCCCTCGCGCGCGGCGTCATACAGCAAGTATCTAAGATACTGGAACGCTGGTGGCGCTGCTCAGCATCAATATATGATTTCGATACCTGAGACCCCCTACAAACGATAGGTTTACAGGCTGGGAGTTGCGAGTTGCAGAGAGGTGTACATTTCGATCCTCTCAGACTACCCTTGCTTGGAGGTTGCA
>AAEL028766|rRNA||||
GTCAACGATCATACCATGTTGAAAACACCAGTTCTCGTCCGATCACTGAAGTTAAGCAACATCGGGCGCGATTAGTACTTAGATGGGTGACCGCTTGGGAACGTCGCGTGTCGTTGGCC
>AAEL019325|rRNA||||
TTCAACGATCATACCTTGTTGAAAATACCAGTTATCGTCCGATGACTGAAGTTAAGCAACATTGTGCACGATTAGTACTCAGATGGGTGACCGCTTGGGAACGTCGCGTGTCCTTTTGA
>AAEL019180|rRNA||||
GTCAACGATCATACCATGTTGAAAACACCAGTTCTCGTCCGATCACTGAAGTTAAGCAACATCGGGCGCGATTAGTACTTAGATGGGTGACCGCTTGGGAACGTCGCGTGTCGTTGGCC
>AAEL028764|rRNA||||
GTCAACGATCATACCATGTTGAAAACACCAGTTCTCGTCCGATCACTGAAGTTAAGCAACATCGGGCGCGATTAGTACTTAGATGGGTGACCGCTTGGGAACGTCGCATGTCGTTGGCC
>AAEL028967|rRNA||||
TAGATTAATGTAGGTAAGGGAAGTCGGCAAATTAGATCCGTAACTTCGGGATAAGGATTGGCTCTGAAGACTGGGATGACTCGGGCTATACCCTCCCGGGTGCACTCCCCGTCGGCGGTCCGTTCGCGCGGCGCTGCCACGGGGCCCCGGGGTCCGGGGTTTGCCTCAACGCGTGCCCCCGCGGTCGGCTCGGGTCCGGTTCGCGCCGGCCTCCGGCCACGGGGCCGCTGCAGTCATCAATAAACAGTCAATTCAGAACTGGCACGGCTGAGGGAATCCGACTGTCTAATTAAAACAAAGCATTGTGATGGCCTCAAAAGGTGTTGACACAATGTGATTTCTGCCCAGTGCTCTGAATGTCAACGTGAAGAAATTCAAGCAAGCGCGGGTAAACGGCGGGAGTAACTATGACTCTCTTAAGGTAGCCAAATGCCTCGTCATCTAATTAGTGACGCGCATGAATGGATTAACGAGATTCCCTCTGTCCCTATCTACTATCTAGCGAAACCACAGCCAAGGGAACGGGCTTGG
>AAEL019156|rRNA||||
GTCAACGATCATACCATGTTGAAAACACCAGTTCTCGTCCGATCACTGAAGTTAAGCAACATCGGGCGCGATTAGTACTTAGATGGGTGACCGCTTGGGAACGTCGCGTGTCGTTGGCC
>AAEL028808|rRNA||||
GTCAACGATCATACCATGTTGAAAACACCAGTTCTCGTCCGATCACTGAAGTTAAGCAACATCGGGCGCGATTAGTACTTAGATGGGTGACCGCTTGGGAACGTCGCGTGTCGTTGGCC
>AAEL028908|rRNA||||
GTCAACGATCATACCATGTTGAAAACACCAGTTCTCGTCCGATCACTGAAGTTAAGCAACATCGGGCGCGATTAGTACTTAGATGGGTGACCGCTTGGGAACGGGTGCGATAATTGGAT
>AAEL028650|rRNA||||
AACCCTAGGCAGGGGATCACTCGGCTCGTGGATCGATGAAGACCGCAGCTAAATGCGCGTCAGAATGTGAACTGCAGGACACATGAACACCGACACGTTGAACGCATATTGCACATCGTACTACCAGTACGATGTACACATTTTTGAGTGCCT
>AAEL028786|rRNA||||
TTTAACGTATTCATACCATGTTGAAAACACCAGTTCTCGTCCGATCACTGAAGTTAAGCAACATCGGGCGCGATTAGTACTTAGATGGGTGACCGCTTGGGAACGTCGCGTGTCGTTGGCC
>AAEL028975|rRNA||||
GTCAACGATCATACCATGTTGAAAACACCAGTTCTCGTCCGATCACTGAAGTTAAGCAACATCGGGCGCGATTAGTACTTAGATGGGTGACCGCTTGGGAACGTCGCGTGTCGTTGGCC
>AAEL019233|rRNA||||
GTCAACGATCATACCATGTTGAAAACACCAGTTCTCGTCCGATCACTGAAGTTAAGCAACATCGGGCGCGATTAGTACTTAGATGGGTGACCGCTTGGGAACGTCGCGTGTCGTTGGCC
>AAEL019162|rRNA||||
GTCAACGATCATACCATGTTGAAAACACCAGTTCTCGTCCGATCACTGAAGTTAAGCAACATCGGGCGCGATTAGTACTTAGATGGGTGACCGCTTGGGAACGTCGCGTGTCGTTGGCC
>AAEL019366|rRNA||||
GAAAGATGGTGAACTATGCCTGATCAGGTGGAAGTCAGAGAAAACCCTGATGGAGGACTGAAGCAGTTCTGACGTGCAAATCGATTATCAGAATTGGGCATAGGGGCGAAAGACCAACCGGACGGTTCAATAGC
>AAEL028803|rRNA||||
AGGCCTCAAATAATGTGTGACTACCCCCTAAATTTAAGCATATTAATAAGGGGAGGAAAAGAAACTAACAAGGATTCCCTGAGTAGCTGCGAGCGAAACGGGAAGAGCTCAGCACGTAGGGGCGATGCACTGCCTGTATCTGCCCGGTTCCGTGTACTGGAAAGTTCGTTATCTGCCGTAACCGGTCGCTGGTTCAAGTTCAACTAGAATGTGGCTTTTACTCCCAGAGAGGGTGATAGGCCCGTAGAGCGGCGCACCGACGGTAGAAGTGCTTTCCATGGAGTCGTGTTGCTTGATAGTGCAGCACAAAGTGGGAGGTAAACTCCTTCTAAAGCTAAATATCACCACGAGACCGATAGCGAACAAGTACCGTGAGGGAAAGTTGAAAAGCACTCTGAATAGAGAGTCAAAAAGTACGTGAAACTGCCTAGGGCTCAAGCCCGTTGAACTCGATTATCCGATGCGGAGACATTCACCTGCGGTGTGCTGCGAACCAGTGCGCCGCAGGGCACTTGTCTACTCGCGCTAGCCAAGAGGACACTGCGATCCATTACGAAACAGCTTTCGCGTCGCGAGACGCAAGGTCGCCCGACAGTTGCCCCCTGGTGCTGGTAGCTTGCCCCACAGTAGCGACGCTCAGTTCTGAAGGCCTGTGCCGCGAGGTGGGGCTTACTGCACGTGGTGTTTGCAGTCGGGCGCGTGATGGATTCCCCCGGACACCGGGTGGTCTTCCCGCAAGGGGCCACCGGACTGTCGATCGGCAGTGAAAGCATCGAGGTACCTTCGGGACCCGTCTTGAAACACGGACCAAGAAGTCTATCTTGCGCGCAAGCCAATGGTCGTCCTCCGGAGCACCAAAGGCGCAGAAAACATAACTTGAGTTGTGCGGGATTACGGGCGCGGCTCTCTGCTCGTCCCTCCATCCCCGGGTGTTGCAATCGGCATGCGGCTACCGGGACCCAGGCCGCAAGGCCCCCGGCACCGTGCCGCAACATACCGTGAGTGTGCAGGATGTGACCCGAAAGATGGTGAACTATGCCTGATCAGGTTGAAGTCAGGGGAAACCCTGATGGAGGACCGAAGCAGTTCTGACGTGCAAATCGATTGTCAGAATTGGGCATAGGGGCGAAAGACCAATCGAACCATCTAGTAGCTGGTTCCCTCCGAAGTTTCCCTCAGGATAGCTGGAGCACGCAACGTTTCGGAACCTATTCTTATCTGGTAAAGCGAATGATTAGAGGCCTTAGGTTCGAAATGATCTTAACCTATTCTCAAACTATAAATGGGTACGTACCATAGCATTCTTGCATGATGCTGTTGCAACGTTGACGCCGGGTCGCCCCCCTGTCAGGGTGTGCCATCCACAAGCGGCGTAGAAGATATCTGTGTGCTTAGTGGGCCAAGTTTTGGTAAGCAGAACTGGTGCTGTGGGATGAACCAAACGTAATGTTACGGCGCCTAAATAAACGACGCATCATAGATACCATGAAAGGTGTTGATTGCTACAGACAGCAGGACGGTGGACATGGAAGTTGTCATCCGCTAAGGAGTGTGTAACAACTCACCTGCCGAAGCAATTAGCCCTTAAAATGGATGGCGCTTAAGTCGTTTGCCTATACATTACCGCTGGCGTACAAGTGGGGCAGCGCGCACGCACGTCTGCCCTTTGAGACGCCAGCGAGTAGGAGGGTCTGGTGGTGTGCGTTGAAGTGCCTGGCGTAAGCCGACATGGAGCCGCCACTAGCACAGATCTTGGTGGTAGTAGCAAATATTCGAATGAGATCTTGGATGACTGAAGTGGAGGAGGGTTTCGTGTCAACAGCAGTTGAACACGAGTTAGCCAATCCTAAGCTCTATGGGAAACCTGATATATATTAAGCATTTAACCGAATACAACGCTCGCCGTCAGTTGATGCAACCGTCCTGATATATATTGAATGAGCGAAAGGGAATCCGGTTACAATTCCGGAGCCTGTTGAGTATACGTTTGCATTGGCGTCCCATACCGGCAACGGTAGCGCCTTTGTAATCATGGCAACATGAATCCTTTTCTTCGAGAAGCCAACAAGAGATATCGGAAGAGTTCTCTTTTCTGTTTTACAGTCACACTAGCCATGGAAGTCTTTCATAGAGAGATATGGTTGGACAGGCTGGTAGAGCATGGTATTAAATTGCTGTGTCGATATTCTCTTCTTGGACCTTGAAAATCGAAGACTGGGGCACGCAAACTCTCAACAGCTTGTACCGAATCCGCAGCAGGTCTCCAAGGTTTAGAGTCTCTAGTCGATAGATTAATGTAGGTAAGGGAAGTCGGCAAATTAGATCCGTAACTTCGGGATAAGGATTGGCTCTGAAGACTGGGATGACTCGGGCTATACCCTCCCGGGTGCACTCCCCGTCGGCGGTCCGTTCGCGCGGCGCTGCCGCGGGGCCCCGGGGTCCGGGGTTTGCCTCAACGCGTGCCCCCGCGGTCGGCTCGGGTCCGGTTCGCGCCGGCCTCCGGCCGTGGGGCCGCTGCAGTCATCAATAAACAGTCAATTCAGAACTGGCACGGCTGAGGGAATCCGACTGTCTAATTAAAACAAAGCATTGTGATGGCCTCAAAAGGTGTTGACACAATGTGATTTCTGCCCAGTGCTCTGAATGTCAACGTGAAGAAATTCAAGCAAGCGCGGGTAAACGGCGGGAGTAACTATGACTCTCTTAAGGTAGCCAAATGCCTCGTCATCTAATTAGTGACGCGCATGAATGGATTAACGAGATTCCCTCTGTCCCTATCTACTATCTAGCGAAACCACAGCCAAGGGAACGGGCTTGGAAACACTAGCGGGGAAAGAAGACCCTGTTGAGCTTGACTCTAGTCCGGCATTGTAAGGCGATATAAGAGGTGCAGAATAGGTGGGAGCCGGGGTAAAACACTATCTCCCCGGCACCAATGAGATACCACCACTCTTACTGTTGCCTTACTTACATGATCAGGTGGAACAAGTGCCAAGGTTATTGCAACCTCCTGGCATAAGGTTTCTTGTTCAGCGTTCAGTCATGTCGTCATTCCTGGCCACAAGGCAGAAGACCGAGCCTGCGGTCATCGCGTCCGTTGCGCGGCGCCGGGCGTGCGGCCGGACCGGGTGGCTTCGCGGCCACCCCAGTAGGGTCCCGCTCCGGTTTCGTTCGCGTGCGGGCCACGGCCGCAGTTTTGCTCAACTTTCACACCGTACGCCGATGACAGTAAGACATCTGGATACTCCAAGTCATGGACAGTGCCAGGTGCGGAGTTTGACTGGGGCGGTACATCTCCAAAACAATAACGGAGGTGTCCAAAGGTCAGCTCAGTGTGGACAGAAACCACACGCTGAGCATAAGGACAAAAGCTGGCTTGATCTCGATGTTCAGTACATATTGAGACAGCGAAAGCTAGGCCTCACGATCCTTTTGGTTTAAAGAGTTTTTAGCAAGAGGTGTCAGAAAAGTTACCACAGGGATAACTGGCTTGTGGCCGCCAAGCGTTCATAGCGACGTGGCTTTTTGATCCTTCGATGTCGGCTCTTCCTATCATTGTGAAGCAAAATTCACAAAGCGTAGGATTGTTCACCCTTTCAAGGGAACGTGAGCTGGGTTTAGACCGTCGTGAGACAGGTTAGTTTTACCCTACTGGTGTGCGAACGAAACAGAACGCTATCTTAACGGAAATGCTGTGCAGTACGAGAGGAACCACAGCTTCGAACCAATGGCTCAATACTAGTTCGACCGGACTTTGGTATAACGCTACGTTCGTTGGATTATGCCTGAACGCCTCTAAGGTCGTAACCAAACCGAGCTGATAGTGTCCCCTTATAGGTCGTCGGTGATCATGTGGCAAAAAACCTACAAGACCTGCTAGCGTGATCTCACGTTGGCATCTTATTGCATGCACGCAGACAAAGCCCTCGCGCGCGGCGTCATACAGCAAGTATCTAAGATACTGGAACGCTGGTGGCGCTGCTCAGCATCAATATATGATTTCGATACCTGAGACCCCCTACAAACGATAGGTTTACAGGCTGGGAGTTGCGAGTTGCAGAGAGGTGTACATTTCGATCCTCTCAGACTACCCTTGCTTGGAGGTTGCA
>AAEL028985|rRNA||||
AACCCTAGGCAGGGGATCACTCGGCTCGTGGATCGATGAAGACCGCAGCTAAATGCGCGTCAGAATGTGAACTGCAGGACACATGAACACCGACACGTTGAACGCATATTGCACATCGTACTACCAGTACGATGTACACATTTTTGAGTGCCT
>AAEL019188|rRNA||||
GTCAACGATCATACCATGTTGAAAACACCAGTTCTCGTCCGATCACTGAAGTTAAGCAACATCGGGCGCGATTAGTACTTAGATGGGTGACCGCTTGGGAACGTCGCGTGTCGTTGGCC
>AAEL028657|rRNA||||
GACCCGAAAGATGGTGAACTATGCCTGATCAGGTTGAAGTCAGGGGAAACCCTGATGGAGGACCGAAGCAGTTCTGACGTGCAAATCGATTGTCAGAATTGGGCATAGGGGCGAAAGACCAATCGAACCATCTAGTAGCTGG
>AAEL028929|rRNA||||
GTCAACGATCATACCATGTTGAAAACACCAGTTCTCGTCCGATCACTGAAGTTAAGCAACATCGGGCGCGATTAGTACTTAGATGGGTGACCGCTTGGGAACGTCGCGTGTCGTTGGCC
>AAEL028857|rRNA||||
GTCAACGATCATACCATGTTGAAAACACCAGTTCTCGTCCGATCACTGAAGTTAAGCAACATCGGGCGCGATTAGTACTTAGATGGGTGACCGCTTGGGAACGTCGCGTGTCGTTGGCC
>AAEL028742|rRNA||||
AACCCTAGGCAGGGGATCACTCGGCTCGTGGATCGATGAAGACCGCAGCTAAATGCGCGTCAGAATGTGAACTGCAGGACACATGAACACCGACACGTTGAACGCATATTGCACATCGTACTACCAGTACGATGTACACATTTTTGAGTGCCT
>AAEL028777|rRNA||||
TGGAGCTGAACTTATTGAGGTAAGACAGATTAAATGGGCTCTTTCTCAAAATTAAGGGTAGTGCTGCATGGCCATTCTTAGTTCGTGGAATGATTTGTCTGGTTAATTCCGATAACGAACGTGACTCAATCAAGTTATTACCTCGTTATAGATGATGAGACGTATGTAAAAGCAGATTTCCGTTAGTTTCCGGGGCTCCA
>AAEL028663|rRNA||||
AGGCCTCAAATAATGTGTGACTACCCCCTAAATTTAAGCATATTAATAAGGGGAGGAAAAGAAACTAACAAGGATTCCCTGAGTAGCTGCGAGCGAAACGGGAAGAGCTCAGCACGTAGGGGCGATGCACTGCCTGTATCTGCCCGGTTCCGTGTACTGGAAAGTTCGTTATCTGCCGTAACCGGTCGCTGGTTCAAGTTCAACTAGAATGTGGCTTTTACTCCCAGAGAGGGTGATAGGCCCGTAGAGCGGCGCACCGACGGTAGAAGTGCTTTCCATGGAGTCGTGTTGCTTGATAGTGCAGCACAAAGTGGGAGGTAAACTCCTTCTAAAGCTAAATATCACCACGAGACCGATAGCGAACAAGTACCGTGAGGGAAAGTTGAAAAGCACTCTGAATAGAGAGTCAAAAAGTACGTGAAACTGCCTAGGGCTCAAGCCCGTTGAACTCGATTATCCGATGCGGAGACATTCACCTGCGGTGTGCTGCGACCCAGTACGCCGCAGGGCACTTGTCTACTCGCGCTAGCCAAGAGGACACTGCGATCCATTACGAAACAGCTTTCGCGTCGCGAGACGCAAGGTCGCCCGACAGTTGCCCCCTGGTGCTGGTAGCTTGCCCCACAGTAGCGACGCTCAGTTCTGAAGGCCTGTGCCGCGAGGTGGGGCTTACTGCACGTGGTGTTTGCAGTCGGGCGCGTGATGGATTCCCCCGGACACCGGGTGGTCTTCCCGCAAGGGGCCACCGGACTGTCGATCGGCAGTGAAAGCATCGAGGTACCTTCGGGACCCGTCTTGAAACACGGACCAAGAAGTCTATCTTGCGCGCAAGCCAATGGTCGTCCTCCGGAGCACCAAAGGCGCAGAAAACATAACTTGAGTTGTGCGGGATTACGGGCGCGGCTCTCTGCTCGTCCCTCCATCCCCGGGTGTTGCAATCGGCATGCGGCTACCGGGACCCAGGCCGCAAGGCCCCCGGCACCGTGCCGCAACATACCGTGAGTGTGCAGGATGTGACCCGAAAGATGGTGAACTATGCCTGATCAGGTTGAAGTCAGGGGAAACCCTGATGGAGGACCGAAGCAGTTCTGACGTGCAAATCGATTGTCAGAATTGGGCATAGGGGCGAAAGACCAATCGAACCATCTAGTAGCTGGTTCCCTCCGAAGTTTCCCTCAGGATAGCTGGAGCACGCAACGTTTCGGAACCTATTCTTATCTGGTAAAGCGAATGATTAGAGGCCTTAGGTTCGAAATGATCTTAACCTATTCTCAAACTATAAATGGGTACGTACCATAGCATTCTTGCATGATGCTGTTGCAACGTTGACGCCGGGTCGCCCCCCTGTCAGGGTGTGCCATCCACAAGCGGCGTAGAAGATATCTGTGTGCTTAGTGGGCCAAGTTTTGGTAAGCAGAACTGGTGCTGTGGGATGAACCAAACGTAATGTTACGGCGCCTAAATAAACGACGCATCATAGATACCATGAAAGGTGTTGATTGCTACAGACAGCAGGACGGTGGACATGGAAGTTGTCATCCGCTAAGGAGTGTGTAACAACTCACCTGCCGAAGCAATTAGCCCTTAAAATGGATGGCGCTTAAGTCGTTTGCCTATACATTACCGCTGGCGTACAAGTGGGGCAGCGCGCACGCACGTCTGCCCTTTGAGACGCCAGCGAGTAGGAGGGTCTGGTGGTGTGCGTTGAAGTGCCTGGCGTAAGCCGACATGGAGCCGCCACTAGCACAGATCTTGGTGGTAGTAGCAAATATTCGAATGAGATCTTGGATGACTGAAGTGGAGGAGGGTTTCGTGTCAACAGCAGTTGAACACGAGTTAGCCAATCCTAAGCTCTATGGGAAACCTGATATATATTAAGCATTTAACCGAATACAACCTCGCCGTCAGTTGATGCAACCGTCCTGATATATATTGAATGAGCGAAAGGGAATCCGGTTACAATTCCGGAGCCTGTTGAGTATACGTTTGCATTGGCGTCCCATACCGGCAACGGTAGCGCCTTTGTAATCATGGCAACATGAATCCTTTTCTTCGAGAAGCCAACAAGAGATATCGGAAGAGTTCTCTTTTCTGTTTTACAGTCACACTAGCCATGGAAGTCTTTCATAGAGAGATATGGTTGGACAGGCTGGTAGAGCATGGTATTAAATTGCTGTGTCGATATTCTCTTCTTGGACCTTGAAAATCGAAGACTGGGGCACGCAAACTCTCAACAGCTTGTACCGAATCCGCAGCAGGTCTCCAAGGTTTAGAGTCTCTAGTCGATAGATTAATGTAGGTAAGGGAAGTCGGCAAATTAGATCCGTAACTTCGGGATAAGGATTGGCTCTGAAGACTGGGATGACTCGGGCTATACCCTCCCGGGTGCACTCCCCGTCGGCGGTCCGTTCGCGCGGCGCTGCCGCGGGGCCCCGGGGTCCGGGGTTTGCCTCAACGCGTGCCCCCGCGGTCGGCTCGGGTCCGGTTCGCGCCGGCCTCCGGCCGTGGGGCCGCTGCAGTCATCAATAAACAGTCAATTCAGAACTGGCACGGCTGAGGGAATCCGACTGTCTAATTAAAACAAAGCATTGTGATGGCCTCAAAAGGTGTTGACACAATGTGATTTCTGCCCAGTGCTCTGAATGTCAACGTGAAGAAATTCAAGCAAGCGCGGGTAAACGGCGGGAGTAACTATGACTCTCTTAAGGTAGCCAAATGCCTCGTCATCTAATTAGTGACGCGCATGAATGGATTAACGAGATTCCCTCTGTCCCTATCTACTATCTAGCGAAACCACAGCCAAGGGAACGGGCTTGGAAACACTAGCGGGGAAAGAAGACCCTGTTGAGCTTGACTCTAGTCCGGCATTGTAAGGCGATATAAGAGGTGCAGAATAGGTGGGAGCCGGGGTAAAACACTATCTCCCCGGCACCAATGAGATACCACCACTCTTACTGTTGCCTTACTTACATGATCAGGTGGAACAAGTGCCAAGGTTATTGCAACCTCCTGGCATAAGGTTTCTTGTTCAGCGTTCAGTCATGTCGTCATTCCTGGCCACAAGGCAGAAGACCGAGCCTGCGGTCATCGCGTCCGTTGCGCGGCGCCGGGCGTGCGGCCGGACCGGGTGGCTTCGCGGCCACCCCAGTAGGGTCCCGCTCCGGTTTCGTTCGCGTGCGGGCCACGGCCGCAGTTTTGCTCAACTTTCACACCGTACGCCGATGACAGTAAGACATCTGGATACTCCAAGTCATGGACAGTGCCAGGTGCGGAGTTTGACTGGGGCGGTACATCTCCAAAACAATAACGGAGGTGTCCAAAGGTCAGCTCAGTGTGGACAGAAACCACACGCTGAGCATAAGGACAAAAGCTGGCTTGATCTCGATGTTCAGTACATATTGAGACAGCGAAAGCTAGGCCTCACGATCCTTTTGGTTTAAAGAGTTTTTAGCAAGAGGTGTCAGAAAAGTTACCACAGGGATAACTGGCTTGTGGCCGCCAAGCGTTCATAGCGACGTGGCTTTTTGATCCTTCGATGTCGGCTCTTCCTATCATTGTGAAGCAAAATTCACAAAGCGTAGGATTGTTCACCCTTTCAAGGGAACGTGAGCTGGGTTTAGACCGTCGTGAGACAGGTTAGTTTTACCCTACTGGTGTGCGAACGAAACAGAACGCTATCTTAACGGAAATGCTGTGCAGTACGAGAGGAACCACAGCTTCGAACCAATGGCTCAATACTAGTTCGACCGGACTTTGGTATAACGCTACGTTCGTTGGATTATGCCTGAACGCCTCTAAGGTCGTAACCAAACCGAGCTGATAGTGTCCCCTTATAGGTCGTCGGTGATCATGTGGCAAAAAACCTACAAGACCTGCTAGCGTGATCTCACGTTGGCATCTTATTGCATGCACGCAGACAAAGCCCTCGCGCGCGGCGTCATACAGCAAGTATCTAAGATACTGGAACGCTGGTGGCGCTGCTCAGCATCAATATATGATTTCGATACCTGAGACCCCCTACAAACGATAGGTTTACAGGCTGGGAGTTGCGAGTTGCAGAGAGGTGTACATTTCGATCCTCTCAGACTACCCTTGCTTGGAGGTTGCA
>AAEL019130|rRNA||||
GTCAACGATCATACCATGTTGAAAACACCAGTTCTCGTCCGATCACTGAAGTTAAGCAACATCGGGCGCGATTAGTACTTAGATGGGTGACCGCTTGGGAACGTCGCGTGTCGTTGGCC
>AAEL019110|rRNA||||
GATAACTGGCTTGTGGCCGCCAAGCGTTCATAGTGACGTGGCTTTTTAATCCTTCGATGTCGGCTCTTCCTATCATTGTGAAGCAAAATTCACAAAGCGTAGGATTGTTCACTTTTTCAAGGTAACGTGAGCTGGGTGGGTTTAGACCATCGTGAGACAGGTT
>AAEL028655|rRNA||||
GTCAACGATCATACCATGTTGAAAACACCAGTTCTCGTCCGATCACTGAAGTTAAGCAACATCGGGCGCGATTAGTACTTAGATGGGTGACCGCTTGGGAACGTCGCGTGTCGTTGGCC
>AAEL019332|rRNA||||
CCCCCTAAATTTAAGCATATTAATAAGGGGAGGAAAAGAAACTAACAAGGATTCCCTGAGTAGCTGCGAGCGAAACGGGAAGAGCTCAGCACGTAGGGGCGATGCACTGCCTGTATCTGCCCGGTTCCGTGTACTGGAAAGTTCGTTATCTGCCGTAACCGGTCGCTGGTTCAAGTTCAACTAGAATGTGGCTTTTACTCCCAGAGAGGGTGATAGGCCCGTAGAGCGGCGCACCGACGGTAGAAGTGCTTTCCATGGAGTCGTGTTGCTTGATAGTGCAGCACAAAGTGGGAGGTAAACTCCTTCTAAAGCTAAATATCACCACGAGACCGATAGCGAACAAGTACCGTGAGGGAAAGTTGAAAAGCACTCTGAATAGAGAGTCAAAAAGTACGTGAAACTGCCTAGGGCTCAAGCCCGTTGAACTCGATTATCCGATGCGGAGACATTCACCTGCGGTGTGCTGCGACCCAGTACGCCGCAGGGCACTTGTCTACTCGCGCTAGCCAAGAGGACACTGCGATCCATTACGAAACAGCTTTCGCGTCGCGAGACGCAAGGTCGCCCGACAGTTGCCCCCTGGTGCTGGTAGCTTGCCCCACAGTAGCGACGCTCAGTTCTGAAGGCCTGTGCCGCGAGGTGGGGCTTACTGCACGTGGTGTTTGCAGTCGGGCGCGTGATGGATTCCCCCGGACACCGGGTGGTCTTCCCGCAAGGGGCCACCGGACTGTCGATCGGCAGTGAAAGCATCGAGGTACCTTCGGGACCCGTCTTGAAACACGGACCAAGAAGTCTATCTTGCGCGCAAGCCAATGGTCGTCCTCCGGAGCACCAAAGGCGCAGAAAACATAACTTGAGTTGTGCGGGATTACGGGCGCGGCTCTCTGCTCGTCCCTCCATCCCCGGGTGTTGCAATCGGCATGCGGCTACCGGGACCCAGGCCGCAAGGCCCCCGGCACCGTGCCGCAACATACCGTGAGTGTGCAGGATGTGACCCGAAAGATGGTGAACTATGCCTGATCAGGTTGAAGTCAGGGGAAACCCTGATGGAGGACCGAAGCAGTTCTGACGTGCAAATCGATTGTCAGAATTGGGCATAGGGGCGAAAGACCAATCGAACCATCTAGTAGCTGGTTCCCTCCGAAGTTTCCCTCAGGATAGCTGGAGCACGCAACGTTTCGGAACCTATTCTTATCTGGTAAAGCGAATGATTAGAGGCCTTAGGTTCGAAATGATCTTAACCTATTCTCAAACTATAAATGGGTACGTACCATAGCATTCTTGCATGATGCTGTTGCAACGTTGACGCCGGGTCGCCCCCCTGTCAGGGTGTGCCATCCACAAGCGGCGTAGAAGATATCTGTGTGCTTAGTGGGCCAAGTTTTGGTAAGCAGAACTGGTGCTGTGGGATGAACCAAACGTAATGTTACGGCGCCTAAATAAACGACGCATCATAGATACCATGAAAGGTGTTGATTGCTACAGACAGCAGGACGGTGGACATGGAAGTTGTCATCCGCTAAGGAGTGTGTAACAACTCACCTGCCGAAGCAATTAGCCCTTAAAATGGATGGCGCTTAAGTCGTTTGCCTATACATTACCGCTGGCGTACAAGTGGGGCAGCGCGCACGCACGTCTGCCCTTTGAGACGCCAGCGAGTAGGAGGGTCTGGTGGTGTGCGTTGAAGTGCCTGGCGTAAGCCGACATGGAGCCGCCACTAGCACAGATCTTGGTGGTAGTAGCAAATATTCGAATGAGATCTTGGATGACTGAAGTGGAGGAGGGTTTCGTGTCAACAGCAGTTGAACACGAGTTAGCCAATCCTAAGCTCTATGGGAAACCTGATATATATTAAGCATTTAACCGAATACAACGCTCGCCGTCAGTTGATGCAACCGTCCTGATATATATTGAATGAGCGAAAGGGAATCCGGTTACAATTCCGGAGCCTGTTGAGTATACGTTTGCATTGGCGTCCCATACCGGCAACGGTAGCGCCTTTGTAATCATGGCAACATGAATCCTTTTCTTCGAGAAGCCAACAAGAGATATCGGAAGAGTTCTCTTTTCTGTTTTACAGTCACACTAGCCATGGAAGTCTTTCATAGAGAGATATGGTTGGACAGGCTGGTAGAGCATGGTATTAAATTGCTGTGTCGATATTCTCTTCTTGGACCTTGAAAATCGAAGACTGGGGCACGCAAACTCTCAACAGCTTGTACCGAATCCGCAGCAGGTCTCCAAGGTTTAGAGTCTCTAGTC
>AAEL028699|rRNA||||
ATTCTCGATCATACCATGTTGAAAACACCAGTTCTCGTTCGATTACTGAAGTTAAGCAATATCGGGCGCGATTAGTACTTAAATAGGTGAACCATTGTCAACATCGATAGTGCGATTG
>AAEL019187|rRNA||||
GTCAACGATCATACCATGTTGAAAACACCAGTTCTCGTCCGATCACTGAAGTTAAGCAACATCGGGCGCGATTAGTACTTAGATGGGTGACCGCTTGGGAACGTCGCGTGTCGTTGGCC
>AAEL019158|rRNA||||
GTCAACGATCATACCATGTTGAAAACACCAGTTCTCGTCCGATCACTGAAGTTAAGCAACATCGGGCGCGATTAGTACTTAGATGGGTGACCGCTTGGGAACGTCGCGTGTCGTTGGCC
>AAEL028906|rRNA||||
AGGCCTCAAATAATGTGTGACTACCCCCTAAATTTAAGCATATTAATAAGGGGAGGAAAAGAAACTAACAAGGATTCCCTGAGTAGCTGCGAGCGAAACGGGAAGAGCTCAGCACGTAGGGGCGATGCACTGCCTGTATCTGCCCGGTTCCGTGTACTGGAAAGTTCGTTATCTGCCGTAACCGGTCGCTGGTTCAAGTTCAACTAGAATGTGGCTTTTACTCCCAGAGAGGGTGATAGGCCCGTAGAGCGGCGCACCGACGGTAGAAGTGCTTTCCATGGAGTCGTGTTGCTTGATAGTGCAGCACAAAGTGGGAGGTAAACTCCTTCTAAAGCTAAATATCACCACGAGACCGATAGCGAACAAGTACCGTGAGGGAAAGTTGAAAAGCACTCTGAATAGAGAGTCAAAAAGTACGTGAAACTGCCTAGGGCTCAAGCCCGTTGAACTCGATTATCCGATGCGGAGACATTCACCTGCGGTGTGCTGCGAACCAGTGCGCCGCAGGGCACTTGTCTACTCGCGCTAGCCAAGAGGACACTGCGATCCATTACGAAACAGCTTTCGCGTCGCGAGACGCAAGGTCGCCCGACAGTTGCCCCCTGGTGCTGGTAGCTTGCCCCACAGTAGCGACGCTCAGTTCTGAAGGCCTGTGCCGCGAGGTGGGGCTTACTGCACGTGGTGTTTGCAGTCGGGCGCGTGATGGATTCCCCCGGACACCGGGTGGTCTTCCCGCAAGGGGCCACCGGACTGTCGATCGGCAGTGAAAGCATCGAGGTACCTTCGGGACCCGTCTTGAAACACGGACCAAGAAGTCTATCTTGCGCGCAAGCCAATGGTCGTCCTCCGGAGCACCAAAGGCGCAGAAAACATAACTTGAGTTGTGCGGGATTACGGGCGCGGCTCTCTGCTCGTCCCTCCATCCCCGGGTGTTGCAATCGGCATGCGGCTACCGGGACCCAGGCCGCAAGGCCCCCGGCACCGTGCCGCAACATACCGTGAGTGTGCAGGATGTGACCCGAAAGATGGTGAACTATGCCTGATCAGGTTGAAGTCAGGGGAAACCCTGATGGAGGACCGAAGCAGTTCTGACGTGCAAATCGATTGTCAGAATTGGGCATAGGGGCGAAAGACCAATCGAACCATCTAGTAGCTGGTTCCCTCCGAAGTTTCCCTCAGGATAGCTGGAGCACGCAACGTTTCGGAACCTATTCTTATCTGGTAAAGCGAATGATTAGAGGCCTTAGGTTCGAAATGATCTTAACCTATTCTCAAACTATAAATGGGTACGTACCATAGCATTCTTGCATGATGCTGTTGCAACGTTGACGCCGGGTCGCCCCCCTGTCAGGGTGTGCCATCCACAAGCGGCGTAGAAGATATCTGTGTGCTTAGTGGGCCAAGTTTTGGTAAGCAGAACTGGTGCTGTGGGATGAACCAAACGTAATGTTACGGCGCCTAAATAAACGACGCATCATAGATACCATGAAAGGTGTTGATTGCTACAGACAGCAGGACGGTGGACATGGAAGTTGTCATCCGCTAAGGAGTGTGTAACAACTCACCTGCCGAAGCAATTAGCCCTTAAAATGGATGGCGCTTAAGTCGTTTGCCTATACATTACCGCTGGCGTACAAGTGGGGCAGCGCGCACGCACGTCTGCCCTTTGAGACGCCAGCGAGTAGGAGGGTCTGGTGGTGTGCGTTGAAGTGCCTGGCGTAAGCCGACATGGAGCCGCCACTAGCACAGATCTTGGTGGTAGTAGCAAATATTCGAATGAGATCTTGGATGACTGAAGTGGAGGAGGGTTTCGTGTCAACAGCAGTTGAACACGAGTTAGCCAATCCTAAGCTCTATGGGAAACCTGATATATATTAAGCATTTAACCGAATACAACGCTCGCCGTCAGTTGATGCAACCGTCCTGATATATATTGAATGAGCGAAAGGGAATCCGGTTACAATTCCGGAGCCTGTTGAGTATACGTTTGCATTGGCGTCCCATACCGGCAACGGTAGCGCCTTTGTAATCATGGCAACATGAATCCTTTTCTTCGAGAAGCCAACAAGAGATATCGGAAGAGTTCTCTTTTCTGTTTTACAGTCACACTAGCCATGGAAGTCTTTCATAGAGAGATATGGTTGGACAGGCTGGTAGAGCATGGTATTAAATTGCTGTGTCGATATTCTCTTCTTGGACCTTGAAAATCGAAGACTGGGGCACGCAAACTCTCAACAGCTTGTACCGAATCCGCAGCAGGTCTCCAAGGTTTAGAGTCTCTAGTCGATAGATTAATGTAGGTAAGGGAAGTCGGCAAATTAGATCCGTAACTTCGGGATAAGGATTGGCTCTGAAGACTGGGATGACTCGGGCTATACCCTCCCGGGTGCACTCCCCGTCGGCGGTCCGTTCGCGCGGCGCTGCCGCGGGGCCCCGGGGTCCGGGGTTTGCCTCAACGCGTGCCCCCGCGGTCGGCTCGGGTCCGGTTCGCGCCGGCCTCCGGCCGTGGGGCCGCTGCAGTCATCAATAAACAGTCAATTCAGAACTGGCACGGCTGAGGGAATCCGACTGTCTAATTAAAACAAAGCATTGTGATGGCCTCAAAAGGTGTTGACACAATGTGATTTCTGCCCAGTGCTCTGAATGTCAACGTGAAGAAATTCAAGCAAGCGCGGGTAAACGGCGGGAGTAACTATGACTCTCTTAAGGTAGCCAAATGCCTCGTCATCTAATTAGTGACGCGCATGAATGGATTAACGAGATTCCCTCTGTCCCTATCTACTATCTAGCGAAACCACAGCCAAGGGAACGGGCTTGGAAACACTAGCGGGGAAAGAAGACCCTGTTGAGCTTGACTCTAGTCCGGCATTGTAAGGCGATATAAGAGGTGCAGAATAGGTGGGAGCCGGGGTAAAACACTATCTCCCCGGCACCAATGAGATACCACCACTCTTACTGTTGCCTTACTTACATGATCAGGTGGAACAAGTGCCAAGGTTATTGCAACCTCCTGGCATAAGGTTTCTTGTTCAGCGTTCAGTCATGTCGTCATTCCTGGCCACAAGGCAGAAGACCGAGCCTGCGGTCATCGCGTCCGTTGCGCGGCGCCGGGCGTGCGGCCGGACCGGGTGGCTTCGCGGCCACCCCAGTAGGGTCCCGCTCCGGTTTCGTTCGCGTGCGGGCCACGGCCGCAGTTTTGCTCAACTTTCACACCGTACGCCGATGACAGTAAGACATCTGGATACTCCAAGTCATGGACAGTGCCAGGTGCGGAGTTTGACTGGGGCGGTACATCTCCAAAACAATAACGGAGGTGTCCAAAGGTCAGCTCAGTGTGGACAGAAACCACACGCTGAGCATAAGGACAAAAGCTGGCTTGATCTCGATGTTCAGTACATATTGAGACAGCGAAAGCTAGGCCTCACGATCCTTTTGGTTTAAAGAGTTTTTAGCAAGAGGTGTCAGAAAAGTTACCACAGGGATAACTGGCTTGTGGCCGCCAAGCGTTCATAGCGACGTGGCTTTTTGATCCTTCGATGTCGGCTCTTCCTATCATTGTGAAGCAAAATTCACAAAGCGTAGGATTGTTCACCCTTTCAAGGGAACGTGAGCTGGGTTTAGACCGTCGTGAGACAGGTTAGTTTTACCCTACTGGTGTGCGAACGAAACAGAACGCTATCTTAACGGAAATGCTGTGCAGTACGAGAGGAACCACAGCTTCGAACCAATGGCTCAATACTAGTTCGACCGGACTTTGGTATAACGCTACGTTCGTTGGATTATGCCTGAACGCCTCTAAGGTCGTAACCAAACCGAGCTGATAGTGTCCCCTTATAGGTCGTCGGTGATCATGTGGCAAAAAACCTACAAGACCTGCTAGCGTGATCTCACGTTGGCATCTTATTGCATGCACGCAGACAAAGCCCTCGCGCGCGGCGTCATACAGCAAGTATCTAAGATACTGGAACGCTGGTGGCGCTGCTCAGCATCAATATATGATTTCGATACCTGAGACCCCCTACAAACGATAGGTTTACAGGCTGGGAGTTGCGAGTTGCAGAGAGGTGTACATTTCGATCCTCTCAGACTACCCTTGCTTGGAGGTTGCA
>AAEL028865|rRNA||||
AGGCCTCAAATAATGTGTGACTACCCCCTAAATTTAAGCATATTAATAAGGGGAGGAAAAGAAACTAACAAGGATTCCCTGAGTAGCTGCGAGCGAAACGGGAAGAGCTCAGCACGTAGGGGCGATGCACTGCCTGTATCTGCCCGGTTCCGTGTACTGGAAAGTTCGTTATCTGCCGTAACCGGTCGCTGGTTCAAGTTCAACTAGAATGTGGCTTTTACTCCCAGAGAGGGTGATAGGCCCGTAGAGCGGCGCACCGACGGTAGAAGTGCTTTCCATGGAGTCGTGTTGCTTGATAGTGCAGCACAAAGTGGGAGGTAAACTCCTTCTAAAGCTAAATATCACCACGAGACCGATAGCGAACAAGTACCGTGAGGGAAAGTTGAAAAGCACTCTGAATAGAGAGTCAAAAAGTACGTGAAACTGCCTAGGGCTCAAGCCCGTTGAACTCGATTATCCGATGCGGAGACATTCACCTGCGGTGTGCTGCGAACCAGTGCGCCGCAGGGCACTTGTCTACTCGCGCTAGCCAAGAGGACACTGCGATCCATTACGAAACAGCTTTCGCGTCGCGAGACGCAAGGTCGCCCGACAGTTGCCCCCTGGTGCTGGTAGCTTGCCCCACAGTAGCGACGCTCAGTTCTGAAGGCCTGTGCCGCGAGGTGGGGCTTACTGCACGTGGTGTTTGCAGTCGGGCGCGTGATGGATTCCCCCGGACACCGGGTGGTCTTCCCGCAAGGGGCCACCGGACTGTCGATCGGCAGTGAAAGCATCGAGGTACCTTCGGGACCCGTCTTGAAACACGGACCAAGAAGTCTATCTTGCGCGCAAGCCAATGGTCGTCCTCCGGAGCACCAAAGGCGCAGAAAACATAACTTGAGTTGTGCGGGATTACGGGCGCGGCTCTCTGCTCGTCCCTCCATCCCCGGGTGTTGCAATCGGCATGCGGCTACCGGGACCCAGGCCGCAAGGCCCCCGGCACCGTGCCGCAACATACCGTGAGTGTGCAGGATGTGACCCGAAAGATGGTGAACTATGCCTGATCAGGTTGAAGTCAGGGGAAACCCTGATGGAGGACCGAAGCAGTTCTGACGTGCAAATCGATTGTCAGAATTGGGCATAGGGGCGAAAGACCAATCGAACCATCTAGTAGCTGGTTCCCTCCGAAGTTTCCCTCAGGATAGCTGGAGCACGCAACGTTTCGGAACCTATTCTTATCTGGTAAAGCGAATGATTAGAGGCCTTAGGTTCGAAATGATCTTAACCTATTCTCAAACTATAAATGGGTACGTACCATAGCATTCTTGCATGATGCTGTTGCAACGTTGACGCCGGGTCGCCCCCCTGTCAGGGTGTGCCATCCACAAGCGGCGTAGAAGATATCTGTGTGCTTAGTGGGCCAAGTTTTGGTAAGCAGAACTGGTGCTGTGGGATGAACCAAACGTAATGTTACGGCGCCTAAATAAACGACGCATCATAGATACCATGAAAGGTGTTGATTGCTACAGACAGCAGGACGGTGGACATGGAAGTTGTCATCCGCTAAGGAGTGTGTAACAACTCACCTGCCGAAGCAATTAGCCCTTAAAATGGATGGCGCTTAAGTCGTTTGCCTATACATTACCGCTGGCGTACAAGTGGGGCAGCGCGCACGCACGTCTGCCCTTTGAGACGCCAGCGAGTAGGAGGGTCTGGTGGTGTGCGTTGAAGTGCCTGGCGTAAGCCGACATGGAGCCGCCACTAGCACAGATCTTGGTGGTAGTAGCAAATATTCGAATGAGATCTTGGATGACTGAAGTGGAGGAGGGTTTCGTGTCAACAGCAGTTGAACACGAGTTAGCCAATCCTAAGCTCTATGGGAAACCTGATATATATTAAGCATTTAACCGAATACAACGCTCTCGCCGTCAGTTGATGCAACCGTCCTGATATATATTGAATGAGCGAAAGGGAATCCGGTTACAATTCCGGAGCCTGTTGAGTATACGTTTGCATTGGCGTCCCATACCGGCAACGGTAGCGCCTTTGTAATCATGGCAACATGAATCCTTTTCTTCGAGAAGCCAACAAGAGATATCGGAAGAGTTCTCTTTTCTGTTTTACAGTCACACTAGCCATGGAAGTCTTTCATAGAGAGATATGGTTGGACAGGCTGGTAGAGCATGGTATTAAATTGCTGTGTCGATATTCTCTTCTTGGACCTTGAAAATCGAAGACTGGGGCACGCAAACTCTCAACAGCTTGTACCGAATCCGCAGCAGGTCTCCAAGGTTTAGAGTCTCTAGTCGATAGATTAATGTAGGTAAGGGAAGTCGGCAAATTAGATCCGTAACTTCGGGATAAGGATTGGCTCTGAAGACTGGGATGACTCGGGCTATACCCTCCCGGGTGCACTCCCCGTCGGCGGTCCGTTCGCGCGGCGCTGCCGCGGGGCCCCGGGGTCCGGGGTTTGCCTCAACGCGTGCCCCCGCGGTCGGCTCGGGTCCGGTTCGCGCCGGCCTCCGGCCGTGGGGCCGCTGCAGTCATCAATAAACAGTCAATTCAGAACTGGCACGGCTGAGGGAATCCGACTGTCTAATTAAAACAAAGCATTGTGATGGCCTCAAAAGGTGTTGACACAATGTGATTTCTGCCCAGTGCTCTGAATGTCAACGTGAAGAAATTCAAGCAAGCGCGGGTAAACGGCGGGAGTAACTATGACTCTCTTAAGGTAGCCAAATGCCTCGTCATCTAATTAGTGACGCGCATGAATGGATTAACGAGATTCCCTCTGTCCCTATCTACTATCTAGCGAAACCACAGCCAAGGGAACGGGCTTGGAAACACTAGCGGGGAAAGAAGACCCTGTTGAGCTTGACTCTAGTCCGGCATTGTAAGGCGATATAAGAGGTGCAGAATAGGTGGGAGCCGGGGTAAAACACTATCTCCCCGGCACCAATGAGATACCACCACTCTTACTGTTGCCTTACTTACATGATCAGGTGGAACAAGTGCCAAGGTTATTGCAACCTCCTGGCATAAGGTTTCTTGTTCAGCGTTCAGTCATGTCGTCATTCCTGGCCACAAGGCAGAAGACCGAGCCTGCGGTCATCGCGTCCGTTGCGCGGCGCCGGGCGTGCGGCCGGACCGGGTGGCTTCGCGGCCACCCCAGTAGGGTCCCGCTCCGGTTTCGTTCGCGTGCGGGCCACGGCCGCAGTTTTGCTCAACTTTCACACCGTACGCCGATGACAGTAAGACATCTGGATACTCCAAGTCATGGACAGTGCCAGGTGCGGAGTTTGACTGGGGCGGTACATCTCCAAAACAATAACGGAGGTGTCCAAAGGTCAGCTCAGTGTGGACAGAAACCACACGCTGAGCATAAGGACAAAAGCTGGCTTGATCTCGATGTTCAGTACATATTGAGACAGCGAAAGCTAGGCCTCACGATCCTTTTGGTTTAAAGAGTTTTTAGCAAGAGGTGTCAGAAAAGTTACCACAGGGATAACTGGCTTGTGGCCGCCAAGCGTTCATAGCGACGTGGCTTTTTGATCCTTCGATGTCGGCTCTTCCTATCATTGTGAAGCAAAATTCACAAAGCGTAGGATTGTTCACCCTTTCAAGGGAACGTGAGCTGGGTTTAGACCGTCGTGAGACAGGTTAGTTTTACCCTACTGGTGTGCGAACGAAACAGAACGCTATCTTAACGGAAATGCTGTGCAGTACGAGAGGAACCACAGCTTCGAACCAATGGCTCAATACTAGTTCGACCGGACTTTGGTATAACGCTACGTTCGTTGGATTATGCCTGAACGCCTCTAAGGTCGTAACCAAACCGAGCTGATAGTGTCCCCTTATAGGTCGTCGGTGATCATGTGGCAAAAAACCTACAAGACCTGCTAGCGTGATCTCACGTTGGCATCTTATTGCATGCACGCAGACAAAGCCCTCGCGCGCGGCGTCATACAGCAAGTATCTAAGATACTGGAACGCTGGTGGCGCTGCTCAGCATCAATATATGATTTCGATACCTGAGACCCCCTACAAACGATAGGTTTACAGGCTGGGAGTTGCGAGTTGCAGAGAGGTGTACATTTCGATCCTCTCAGACTACCCTTGCTTGGAGGTTGCA
>AAEL019045|rRNA||||
GATAGATTAATGTAGGTAAGGGAAGTCGGCAAATTAGATCCGTAACTTCGGGATAAGGATTGGCTCTGAAGACTGGGATGACTCAGGCTATACCCTCCCGGGTGCACTCCCCGTCCGGCGGTCCGTTCGCGCGGGCTGCCGCGGGGCCCCGGGGTCCGGGGTTTGCCTCAACGCGTGCCCCCGCGGTCGGCTCGGGTCCGGCTCGCGCCGGCCTCTGGCCGCGGGACCGCTGCAGTCATCAATAAACAGTCAATTCAGACTGTCAATAAACAGTCAATCCGACTGTCTAATTAAAACAAAGCATTGTTATGGCTTTAAAAAGTGTTGACACAATGTGATTTCTGCCCAGTGCTCTGAATGTCAACGTGAAGAAATTCAAGCAAGCGCGGGTAAACGGCGGGAGTAACTATGACTCTCTTAAGGTAGCCAAATGCCTCGTCATCTCATTAGTGACGCGCATGAATGGATTAACGAGATTCCCTCTGTCCCTATCTACTATCTAGCGAAACCACAGCCAAGGGAACGGGCTTGGAAACACTAGCGGGGAAAGAAGACCCTGTTGAGCTTGACTCTAGTCCGGCATTGTAAGGCGATATAAGAGGTGCAGAATAAGTGGGAGCCGGGGTAAACCACTATCTCCCCGGCACCAATGAGATACCACCACTCTTACTGTTGCCTTACATGATCAGGTGGAACAAGTGCCAAGGTTATTGCAACCTCCTGGCATAAGGTTTCTTGTTCAGCGTTCAGTCATGTCGTCATTCCTGGCCACAAGGCAGCGTGTGGGCCACGGCCGCAGTTTTGCTCAACTTTCACACCGTACGCCGATGACAGTAAGACATCTGGATACTCCAAGTCATGGACAGTGCCAGGTGCGGAGTTTGACTGGGGCAGTACATCTCCAAAACAATAACGGAGGAACAATTTTGTGTCTTCAGAACTTTTATTAATCAATGTACTGCCCATACTCGCATAACAGTCCCATTTATATATGAAATCCCATATAATATGGGACTGTTATGCGAGTATGGGTAGTGTATGCTCTACCACTAGGCATGATTTTTTTAGAATAACATCAACAATAACAGGATAAACAAGAAAACATTTCAAAAAAGTCCGAATAAATATTCACAAGTTATAAAACATTGGCTATGCAAACATTGTTTGAACTTTACCCATGTTGTGGAAACTTATTGGGAGCATCACAAAACTACCAATTGGTTTGTATATTTTACAACATAAAAAAATTAAAATATATGTTTGTTAAAGTGAATAGACATAAAACAAACATATTTCAATACGTACCGATGACAAGTTCACAACAAAATCTCTAAAAAATATGTTCTGTCATCTTCTTTCTTTCTGGCGTTACGTCCCAACTGGGACAA
>AAEL028665|rRNA||||
GCAATCAGGTTAAAGTGACATTAATAGAATTAAGCACAGCTTCGAACCAATGGCTCAATACTAGTTCGACCGGACTTTGGTATAACGCTACGTTCGTTGGATTATGCCTGAACGCCTCTAAGGTCGTAACCAAACCGAGCTGATAGTGTCCCCTTATAGGTCGTCGGTGATCATGTGGCAAAAAACCTACAAGACCTGCTAGCGTGATCTCACGTTGGCATCTTATTGCATGCACGCAGACAAAGCCCTCGCGCGCGGCGTCATACAGCAAGTATCTAAGATACTGGAACGCTGGTGGCGCTGCTCAGCATCAATATATGATTTCGATACCTGAGACCCCCTACAAACGATAGGTTTACAGGCTGGGAGTTGCGAGTTGCAGAGAGGTGTACATTTCGATCCTCTCAGACTACCCTTGCTTGGAGGTTG
>AAEL028682|rRNA||||
AACCCTAGGCAGGGGATCACTCGGCTCGTGGATCGATGAAGACCGCAGCTAAATGCGCGTCAGAATGTGAACTGCAGGACACATGAACACCGACACGTTGAACGCATATTGCACATCGTACTACCAGTACGATGTACACATTTTTGAGTGCCT
>AAEL028659|rRNA||||
AGGCCTCAAATAATGTGTGACTACCCCCTAAATTTAAGCATATTAATAAGGGGAGGAAAAGAAACTAACAAGGATTCCCTGAGTAGCTGCGAGCGAAACGGGAAGAGCTCAGCACGTAGGGGCGATGCACTGCCTGTATCTGCCCGGTTCCGTGTACTGGAAAGTTCGTTATCTGCCGTAACCGGTCGCTGGTTCAAGTTCAACTAGAATGTGGCTTTTACTCCCAGAGAGGGTGATAGGCCCGTAGAGCGGCGCACCGACGGTAGAAGTGCTTTCCATGGAGTCGTGTTGCTTGATAGTGCAGCACAAAGTGGGAGGTAAACTCCTTCTAAAGCTAAATATCACCACGAGACCGATAGCGAACAAGTACCGTGAGGGAAAGTTGAAAAGCACTCTGAATAGAGAGTCAAAAAGTACGTGAAACTGCCTAGGGCTCAAGCCCGTTGAACTCGATTATCCGATGCGGAGACATTCACCTGCGGTGTGCTGCGACCCAGTACGCCGCAGGGCACTTGTCTACTCGCGCTAGCCAAGAGGACACTGCGATCCATTACGAAACAGCTTTCGCGTCGCGAGACGCAAGGTCGCCCGACAGTTGCCCCCTGGTGCTGGTAGCTTGCCCCACAGTAGCGACGCTCAGTTCTGAAGGCCTGTGCCGCGAGGTGGGGCTTACTGCACGTGGTGTTTGCAGTCGGGCGCGTGATGGATTCCCCCGGACACCGGGTGGTCTTCCCGCAAGGGGCCACCGGACTGTCGATCGGCAGTGAAAGCATCGAGGTACCTTCGGGACCCGTCTTGAAACACGGACCAAGAAGTCTATCTTGCGCGCAAGCCAATGGTCGTCCTCCGGAGCACCAAAGGCGCAGAAAACATAACTTGAGTTGTGCGGGATTACGGGCGCGGCTCTCTGCTCGTCCCTCCATCCCCGGGTGTTGCAATCGGCATGCGGCTACCGGGACCCAGGCCGCAAGGCCCCCGGCACCGTGCCGCAACATACCGTGAGTGTGCAGGATGTGACCCGAAAGATGGTGAACTATGCCTGATCAGGTTGAAGTCAGGGGAAACCCTGATGGAGGACCGAAGCAGTTCTGACGTGCAAATCGATTGTCAGAATTGGGCATAGGGGCGAAAGACCAATCGAACCATCTAGTAGCTGGTTCCCTCCGAAGTTTCCCTCAGGATAGCTGGAGCACGCAACGTTTCGGAACCTATTCTTATCTGGTAAAGCGAATGATTAGAGGCCTTAGGTTCGAAATGATCTTAACCTATTCTCAAACTATAAATGGGTACGTACCATAGCATTCTTGCATGATGCTGTTGCAACGTTGACGCCGGGTCGCCCCCCTGTCAGGGTGTGCCATCCACAAGCGGCGTAGAAGATATCTGTGTGCTTAGTGGGCCAAGTTTTGGTAAGCAGAACTGGTGCTGTGGGATGAACCAAACGTAATGTTACGGCGCCTAAATAAACGACGCATCATAGATACCATGAAAGGTGTTGATTGCTACAGACAGCAGGACGGTGGACATGGAAGTTGTCATCCGCTAAGGAGTGTGTAACAACTCACCTGCCGAAGCAATTAGCCCTTAAAATGGATGGCGCTTAAGTCGTTTGCCTATACATTACCGCTGGCGTACAAGTGGGGCAGCGCGCACGCACGTCTGCCCTTTGAGACGCCAGCGAGTAGGAGGGTCTGGTGGTGTGCGTTGAAGTGCCTGGCGTAAGCCGACATGGAGCCGCCACTAGCACAGATCTTGGTGGTAGTAGCAAATATTCGAATGAGATCTTGGATGACTGAAGTGGAGGAGGGTTTCGTGTCAACAGCAGTTGAACACGAGTTAGCCAATCCTAAGCTCTATGGGAAACCTGATATATATTAAGCATTTAACCGAATACAACGCTCCCGTCAGTTGATGCAACCGTCCTGATATATATTGAATGAGCGAAAGGGAATCCGGTTACAATTCCGGAGCCTGTTGAGTATACGTTTGCATTGGCGTCCCATACCGGCAACGGTAGCGCCTTTGTAATCATGGCAACATGAATCCTTTTCTTCGAGAAGCCAACAAGAGATATCGGAAGAGTTCTCTTTTCTGTTTTACAGTCACACTAGCCATGGAAGTCTTTCATAGAGAGATATGGTTGGACAGGCTGGTAGAGCATGGTATTAAATTGCTGTGTCGATATTCTCTTCTTGGACCTTGAAAATCGAAGACTGGGGCACGCAAACTCTCAACAGCTTGTACCGAATCCGCAGCAGGTCTCCAAGGTTTAGAGTCTCTAGTCGATAGATTAATGTAGGTAAGGGAAGTCGGCAAATTAGATCCGTAACTTCGGGATAAGGATTGGCTCTGAAGACTGGGATGACTCGGGCTATACCCTCCCGGGTGCACTCCCCGTCGGCGGTCCGTTCGCGCGGCGCTGCCGCGGGGCCCCGGGGTCCGGGGTTTGCCTCAACGCGTGCCCCCGCGGTCGGCTCGGGTCCGGTTCGCGCCGGCCTCCGGCCGTGGGGCCGCTGCAGTCATCAATAAACAGTCAATTCAGAACTGGCACGGCTGAGGGAATCCGACTGTCTAATTAAAACAAAGCATTGTGATGGCCTCAAAAGGTGTTGACACAATGTGATTTCTGCCCAGTGCTCTGAATGTCAACGTGAAGAAATTCAAGCAAGCGCGGGTAAACGGCGGGAGTAACTATGACTCTCTTAAGGTAGCCAAATGCCTCGTCATCTAATTAGTGACGCGCATGAATGGATTAACGAGATTCCCTCTGTCCCTATCTACTATCTAGCGAAACCACAGCCAAGGGAACGGGCTTGGAAACACTAGCGGGGAAAGAAGACCCTGTTGAGCTTGACTCTAGTCCGGCATTGTAAGGCGATATAAGAGGTGCAGAATAGGTGGGAGCCGGGGTAAAACACTATCTCCCCGGCACCAATGAGATACCACCACTCTTACTGTTGCCTTACTTACATGATCAGGTGGAACAAGTGCCAAGGTTATTGCAACCTCCTGGCATAAGGTTTCTTGTTCAGCGTTCAGTCATGTCGTCATTCCTGGCCACAAGGCAGAAGACCGAGCCTGCGGTCATCGCGTCCGTTGCGCGGCGCCGGGCGTGCGGCCGGACCGGGTGGCTTCGCGGCCACCCCAGTAGGGTCCCGCTCCGGTTTCGTTCGCGTGCGGGCCACGGCCGCAGTTTTGCTCAACTTTCACACCGTACGCCGATGACAGTAAGACATCTGGATACTCCAAGTCATGGACAGTGCCAGGTGCGGAGTTTGACTGGGGCGGTACATCTCCAAAACAATAACGGAGGTGTCCAAAGGTCAGCTCAGTGTGGACAGAAACCACACGCTGAGCATAAGGACAAAAGCTGGCTTGATCTCGATGTTCAGTACATATTGAGACAGCGAAAGCTAGGCCTCACGATCCTTTTGGTTTAAAGAGTTTTTAGCAAGAGGTGTCAGAAAAGTTACCACAGGGATAACTGGCTTGTGGCCGCCAAGCGTTCATAGCGACGTGGCTTTTTGATCCTTCGATGTCGGCTCTTCCTATCATTGTGAAGCAAAATTCACAAAGCGTAGGATTGTTCACCCTTTCAAGGGAACGTGAGCTGGGTTTAGACCGTCGTGAGACAGGTTAGTTTTACCCTACTGGTGTGCGAACGAAACAGAACGCTATCTTAACGGAAATGCTGTGCAGTACGAGAGGAACCACAGCTTCGAACCAATGGCTCAATACTAGTTCGACCGGACTTTGGTATAACGCTACGTTCGTTGGATTATGCCTGAACGCCTCTAAGGTCGTAACCAAACCGAGCTGATAGTGTCCCCTTATAGGTCGTCGGTGATCATGTGGCAAAAAACCTACAAGACCTGCTAGCGTGATCTCACGTTGGCATCTTATTGCATGCACGCAGACAAAGCCCTCGCGCGCGGCGTCATACAGCAAGTATCTAAGATACTGGAACGCTGGTGGCGCTGCTCAGCATCAATATATGATTTCGATACCTGAGACCCCCTACAAACGATAGGTTTACAGGCTGGGAGTTGCGAGTTGCAGAGAGGTGTACATTTCGATCCTCTCAGACTACCCTTGCTTGGAGGTTGCA
>AAEL019160|rRNA||||
GTCAACGATCATACCATGTTGAAAACACCAGTTCTCGTCCGATCACTGAAGTTAAGCAACATCGGGCGCGATTAGTACTTAGATGGGTGACCGCTTGGGAACGTCGCGTGTCGTTGGCC
>AAEL028757|rRNA||||
GTCAACGATCATACCATGTTGAAAACACCAGTTCTCGTCCGATCACTGAAGTTAAGCAACATCGGGCGCGATTAGTACTTAGATGGGTGACCGCTTGGGAACGTCGCGTGTCGTTGGCC
>AAEL028884|rRNA||||
AACCCTAGGCAGGGGATCACTCGGCTCGTGGATCGATGAAGACCGCAGCTAAATGCGCGTCAGAATGTGAACTGCAGGACACATGAACACCGACACGTTGAACGCATATTGCACATCGTACTACCAGTACGATGTACACATTTTTGAGTGCCT
>AAEL019163|rRNA||||
GTCAACGATCATACCATGTTGAAAACACCAGTTCTCGTCCGATCACTGAAGTTAAGCAACATCGGGCGCGATTAGTACTTAGATGGGTGACCGCTTGGGAACGTCGCGTGTCGTTGGCC
>AAEL028867|rRNA||||
GTCAACGATCATACCATGTTGAAAACACCAGTTCTCGTCCGATCACTGAAGTTAAGCAACATCGGGCGCGATTAGTACTTAGATGGGTGACCGCTTGGGAACGTCGCGTGTCGTTGGCC
>AAEL028858|rRNA||||
AACCCTAGGCAGGGGATCACTCGGCTCGTGGATCGATGAAGACCGCAGCTAAATGCGCGTCAGAATGTGAACTGCAGGACACATGAACACCGACACGTTGAACGCATATTGCACATCGTACTACCAGTACGATGTACACATTTTTGAGTGCCT
>AAEL028638|rRNA||||
GACCCGAAAGATGGTGAACAATGCCTAATCAGGGTAAAGTCAGGGAAAACCCGGATGGAGGACCGAAGCAGTTGTGACGAGCAAATCGATTGACAGAATTGGGCATAGGGGCGAAAAGCCAATCAAACTATCTAGTAGTTGG
>AAEL028980|rRNA||||
GCAATCAGGTTAAAGTGACATTAATAGAATTAAGCACAGCTTCGAACCAATGGCTCAATACTAGTTCGACCGGACTTTGGTATAACGCTACGTTCGTTGGATTATGCCTGAACGCCTCTAAGGTCGTAACCAAACCGAGCTGATAGTGTCCCCTTATAGGTCGTCGGTGATCATGTGGCAAAAAACCTACAAGACCTGCTAGCGTGATCTCACGTTGGCATCTTATTGCATGCACGCAGACAAAGCCCTCGCGCGCGGCGTCATACAGCAAGTATCTAAGATACTGGAACGCTGGTGGCGCTGCTCAGCATCAATATATGATTTCGATACCTGAGACCCCCTACAAACGATAGGTTTACAGGCTGGGAGTTGCGAGTTGCAGAGAGGTGTACATTTCGATCCTCTCAGACTACCCTTGCTTGGAGGTTG
>AAEL028969|rRNA||||
CTGTAGGAATACTTCCAGAAGTTCTTTCGGAAAATCGACTGATTTTAGCAACGAAATACTCAGGAAGATGCCCAGGAGTTCCTCTAAATTAGCGGCAAGTCTAGTGCCAGCAGCCGCGGTAATTCCAGCTCCACTAATGTTTATTAAAATTGTTGCGATTGAAACGTTCGAAGTTTATTCTTGTCCAACACGGGTGCTACTCCTAATGGCAGTAGGTCACTGGATTGTTGTTAAATTGGCAGACCGTCATAAGACTAACATAAGCGAAACCATTGCCATGTATGCTTTCATTAATCAAGAACGCCCTAGTGCTAACCGTAAACTATGCCTATTAGCAATTGGAAGACACTACATTATTGTGCTCTCAGTAGCTTCCAGGAAACCAAAATTAGGTTCCG
>AAEL019044|rRNA||||
TGGAAATAAGATATATTTTTGAGAGCTTCTCCTAGTATTCTAATAATTCCTTTGTTCATAGAATTTACCAGAATATAATTTATATATAATACAACCGGAATTCCTGCAGAATTCCAGATACCGTCGGACGGGGCTACTTTTGATTCCAGGGGCTACTTTGGACACTCACCTTTTGTACTTATTAGCAGCGGATCGGAAGAGTTCTCTTTTCTGTTTTACAGTCACACTAGCCATGTAAGTCTTTCATAGAGAGATATGGTTGGACAGGCTGGTAGAGCATGGTATCAAATTGCTGTGTCGATATTCTCTTCTTGGACCTTGAAAATCGAAGATTGGGGCACGCAAACTCTCAACAGCTTGTACCGAATCCGCAGCAGGTCTCCAAGGTTTAGAGTCTCT
>AAEL028658|rRNA||||
AACCCTAGGCAGGGGATCACTCGGCTCGTGGATCGATGAAGACCGCAGCTAAATGCGCGTCAGAATGTGAACTGCAGGACACATGAACACCGACACGTTGAACGCATATTGCACATCGTACTACCAGTACGATGTACACATTTTTGAGTGCCT
>AAEL019157|rRNA||||
GTCAACGATCATACCATGTTGAAAACACCAGTTCTCGTCCGATCACTGAAGTTAAGCAACATCGGGCGCGATTAGTACTTAGATGGGTGACCGCTTGGGAACGTCGCGTGTCGTTGGCC
>AAEL028802|rRNA||||
GTCAACGATCATACCATGTTGAAAACACCAGTTCTCGTCCGATCACTGAAGTTAAGCAACATCGGGCGCGATTAGTACTTAGATGGGTGACCGCTTGGGAACGTCGCGTGTCGTTGGCC
>AAEL019116|rRNA||||
GTCAACGATCATACCATGTTGAAAACACCAGTTCTCGTCCGATCACTGAAGTTAAGCAACATCGGGCGCGATTAGTACTTAGATGGGTGACCGCTTGGGACCGTCGCGTGTCGTTGGCC
>AAEL028782|rRNA||||
GGTAGTAGCAAATATTCGAATGAGATCTTGGATGACTGAAGTGGAGGAGGGTTTCGTGTCAACAGCAGTTGAACACGAGTTAGCCAATCCTAAGCTCTATGGGAAACCTGATATATATTAAGCATTTAACCGAATACAACGCTCGCCGTCAGTTGATGCAACCGTCCTGATATATATTGAATGAGCGAAAGGGAATCCGGTTACAATTCCGGAGCCTGTTGAGTATACGTTTGCATTGGCGTCCCATACCGGCAACGGTAGCGCCTTTGTAATCATGGCAACATGAATCCTTTTTCTTCGAGAAGCCAACAAGAGATATCGGAAGAGTTCTCTTTTCTGTTTTACAGTCACACTAGCCATGGAAGTCTTTCATAGAGAGATATGGTTGGACAGGCTGGTAGAGCATGGTATTAAATTGCTGTGTCGATATTCTCTTCTTGGACCTTGAAAATCGAAGACTGGGGCACGCAAACTCTCAACAGCTTGTACCGAATCCGCAGCAGGTCTCCAAGGTTTAGAGTCTCTAGTC
>AAEL028771|rRNA||||
AGGCCTCAAATAATGTGTGACTACCCCCTAAATTTAAGCATATTAATAAGGGGAGGAAAAGAAACTAACAAGGATTCCCTGAGTAGCTGCGAGCGAAACGGGAAGAGCTCAGCACGTAGGGGCGATGCACTGCCTGTATCTGCCCGGTTCCGTGTACTGGAAAGTTCGTTATCTGCCGTAACCGGTCGCTGGTTCAAGTTCAACTAGAATGTGGCTTTTACTCCCAGAGAGGGTGATAGGCCCGTAGAGCGGCGCACCGACGGTAGAAGTGCTTTCCATGGAGTCGTGTTGCTTGATAGTGCAGCACAAAGTGGGAGGTAAACTCCTTCTAAAGCTAAATATCACCACGAGACCGATAGCGAACAAGTACCGTGAGGGAAAGTTGAAAAGCACTCTGAATAGAGAGTCAAAAAGTACGTGAAACTGCCTAGGGCTCAAGCCCGTTGAACTCGATTATCCGATGCGGAGACATTCACCTGCGGTGTGCTGCGAACCAGTGCGCCGCAGGGCACTTGTCTACTCGCGCTAGCCAAGAGGACACTGCGATCCATTACGAAACAGCTTTCGCGTCGCGAGACGCAAGGTCGCCCGACAGTTGCCCCCTGGTGCTGGTAGCTTGCCCCACAGTAGCGACGCTCAGTTCTGAAGGCCTGTGCCGCGAGGTGGGGCTTACTGCACGTGGTGTTTGCAGTCGGGCGCGTGATGGATTCCCCCGGACACCGGGTGGTCTTCCCGCAAGGGGCCACCGGACTGTCGATCGGCAGTGAAAGCATCGAGGTACCTTCGGGACCCGTCTTGAAACACGGACCAAGAAGTCTATCTTGCGCGCAAGCCAATGGTCGTCCTCCGGAGCACCAAAGGCGCAGAAAACATAACTTGAGTTGTGCGGGATTACGGGCGCGGCTCTCTGCTCGTCCCTCCATCCCCGGGTGTTGCAATCGGCATGCGGCTACCGGGACCCAGGCCGCAAGGCCCCCGGCACCGTGCCGCAACATACCGTGAGTGTGCAGGATGTGACCCGAAAGATGGTGAACTATGCCTGATCAGGTTGAAGTCAGGGGAAACCCTGATGGAGGACCGAAGCAGTTCTGACGTGCAAATCGATTGTCAGAATTGGGCATAGGGGCGAAAGACCAATCGAACCATCTAGTAGCTGGTTCCCTCCGAAGTTTCCCTCAGGATAGCTGGAGCACGCAACGTTTCGGAACCTATTCTTATCTGGTAAAGCGAATGATTAGAGGCCTTAGGTTCGAAATGATCTTAACCTATTCTCAAACTATAAATGGGTACGTACCATAGCATTCTTGCATGATGCTGTTGCAACGTTGACGCCGGGTCGCCCCCCTGTCAGGGTGTGCCATCCACAAGCGGCGTAGAAGATATCTGTGTGCTTAGTGGGCCAAGTTTTGGTAAGCAGAACTGGTGCTGTGGGATGAACCAAACGTAATGTTACGGCGCCTAAATAAACGACGCATCATAGATACCATGAAAGGTGTTGATTGCTACAGACAGCAGGACGGTGGACATGGAAGTTGTCATCCGCTAAGGAGTGTGTAACAACTCACCTGCCGAAGCAATTAGCCCTTAAAATGGATGGCGCTTAAGTCGTTTGCCTATACATTACCGCTGGCGTACAAGTGGGGCAGCGCGCACGCACGTCTGCCCTTTGAGACGCCAGCGAGTAGGAGGGTCTGGTGGTGTGCGTTGAAGTGCCTGGCGTAAGCCGACATGGAGCCGCCACTAGCACAGATCTTGGTGGTAGTAGCAAATATTCGAATGAGATCTTGGATGACTGAAGTGGAGGAGGGTTTCGTGTCAACAGCAGTTGAACACGAGTTAGCCAATCCTAAGCTCTATGGGAAACCTGATATATATTAAGCATTTAACCGAATACAACGCTCTCGCCGTCAGTTGATGCAACCGTCCTGATATATATTGAATGAGCGAAAGGGAATCCGGTTACAATTCCGGAGCCTGTTGAGTATACGTTTGCATTGGCGTCCCATACCGGCAACGGTAGCGCCTTTGTAATCATGGCAACATGAATCCTTTTCTTCGAGAAGCCAACAAGAGATATCGGAAGAGTTCTCTTTTCTGTTTTACAGTCACACTAGCCATGGAAGTCTTTCATAGAGAGATATGGTTGGACAGGCTGGTAGAGCATGGTATTAAATTGCTGTGTCGATATTCTCTTCTTGGACCTTGAAAATCGAAGACTGGGGCACGCAAACTCTCAACAGCTTGTACCGAATCCGCAGCAGGTCTCCAAGGTTTAGAGTCTCTAGTCGATAGATTAATGTAGGTAAGGGAAGTCGGCAAATTAGATCCGTAACTTCGGGATAAGGATTGGCTCTGAAGACTGGGATGACTCGGGCTATACCCTCCCGGGTGCACTCCCCGTCGGCGGTCCGTTCGCGCGGCGCTGCCGCGGGGCCCCGGGGTCCGGGGTTTGCCTCAACGCGTGCCCCCGCGGTCGGCTCGGGTCCGGTTCGCGCCGGCCTCCGGCCGTGGGGCCGCTGCAGTCATCAATAAACAGTCAATTCAGAACTGGCACGGCTGAGGGAATCCGACTGTCTAATTAAAACAAAGCATTGTGATGGCCTCAAAAGGTGTTGACACAATGTGATTTCTGCCCAGTGCTCTGAATGTCAACGTGAAGAAATTCAAGCAAGCGCGGGTAAACGGCGGGAGTAACTATGACTCTCTTAAGGTAGCCAAATGCCTCGTCATCTAATTAGTGACGCGCATGAATGGATTAACGAGATTCCCTCTGTCCCTATCTACTATCTAGCGAAACCACAGCCAAGGGAACGGGCTTGGAAACACTAGCGGGGAAAGAAGACCCTGTTGAGCTTGACTCTAGTCCGGCATTGTAAGGCGATATAAGAGGTGCAGAATAGGTGGGAGCCGGGGTAAAACACTATCTCCCCGGCACCAATGAGATACCACCACTCTTACTGTTGCCTTACTTACATGATCAGGTGGAACAAGTGCCAAGGTTATTGCAACCTCCTGGCATAAGGTTTCTTGTTCAGCGTTCAGTCATGTCGTCATTCCTGGCCACAAGGCAGAAGACCGAGCCTGCGGTCATCGCGTCCGTTGCGCGGCGCCGGGCGTGCGGCCGGACCGGGTGGCTTCGCGGCCACCCCAGTAGGGTCCCGCTCCGGTTTCGTTCGCGTGCGGGCCACGGCCGCAGTTTTGCTCAACTTTCACACCGTACGCCGATGACAGTAAGACATCTGGATACTCCAAGTCATGGACAGTGCCAGGTGCGGAGTTTGACTGGGGCGGTACATCTCCAAAACAATAACGGAGGTGTCCAAAGGTCAGCTCAGTGTGGACAGAAACCACACGCTGAGCATAAGGACAAAAGCTGGCTTGATCTCGATGTTCAGTACATATTGAGACAGCGAAAGCTAGGCCTCACGATCCTTTTGGTTTAAAGAGTTTTTAGCAAGAGGTGTCAGAAAAGTTACCACAGGGATAACTGGCTTGTGGCCGCCAAGCGTTCATAGCGACGTGGCTTTTTGATCCTTCGATGTCGGCTCTTCCTATCATTGTGAAGCAAAATTCACAAAGCGTAGGATTGTTCACCCTTTCAAGGGAACGTGAGCTGGGTTTAGACCGTCGTGAGACAGGTTAGTTTTACCCTACTGGTGTGCGAACGAAACAGAACGCTATCTTAACGGAAATGCTGTGCAGTACGAGAGGAACCACAGCTTCGAACCAATGGCTCAATACTAGTTCGACCGGACTTTGGTATAACGCTACGTTCGTTGGATTATGCCTGAACGCCTCTAAGGTCGTAACCAAACCGAGCTGATAGTGTCCCCTTATAGGTCGTCGGTGATCATGTGGCAAAAAACCTACAAGACCTGCTAGCGTGATCTCACGTTGGCATCTTATTGCATGCACGCAGACAAAGCCCTCGCGCGCGGCGTCATACAGCAAGTATCTAAGATACTGGAACGCTGGTGGCGCTGCTCAGCATCAATATATGATTTCGATACCTGAGACCCCCTACAAACGATAGGTTTACAGGCTGGGAGTTGCGAGTTGCAGAGAGGTGTACATTTCGATCCTCTCAGACTACCCTTGCTTGGAGGTTGCA
>AAEL028860|rRNA||||
GTCAACGATCATACCATGTTGAAAACACCAGTTCTCGTCCGATCACTGAAGTTAAGCAACATCGGGCGCGATTAGTACTTAGATGGGTGACCGCTTGGGAACGTCGCGTGTCGTTGGCC
>AAEL028878|rRNA||||
GTCAACGATCATACCATGTTGAAAACACCAGTTCTCGTCCGATCACTGAAGTTAAGCAACATCGGGCGCGATTAGTACTTAGATGGGTGACCGCTTGGGAACGTCGCGTGTCGTTGGCC
>AAEL028707|rRNA||||
AACCCTAGGCAGGGGATCACTCGGCTCGTGGATCGATGAAGACCGCAGCTAAATGCGCGTCAGAATGTGAACTGCAGGACACATGAACACCGACACGTTGAACGCATATTGCACATCGTACTACCAGTACGATGTACACATTTTTGAGTGCCT
>AAEL019152|rRNA||||
GTCAACGATCATACCATGTTGAAAACACCAGTTCTCGTCCGATCACTGAAGTTAAGCAACATCGGGCGCGATTAGTACTTAGATGGGTGACCGCTTGGGAACGTCGCGTGTCGTTGGCC
>AAEL028644|rRNA||||
AACCCTAGGCAGGGGATCACTCGGCTCGTGGATCGATGAAGACCGCAGCTAAATGCGCGTCAGAATGTGAACTGCAGGACACATGAACACCGACACGTTGAACGCATATTGCACATCGTACTACCAGTACGATGTACACATTTTTGAGTGCCT
>AAEL028740|rRNA||||
ACCAAGAAGTCTATCTTGCGCGCAAGCCAATGGTCGTCCTCCGGAGCACCAAAGGCGCAGAAAACATAACTTGAGTTGTGCGGGATTACGGGCGCGGCTCTCTGCTCGTCCCTCCATCCCCGGGTGTTGCAATCGGCATGCGGCTACCGGGACCCAGGCCGCAAGGCCCCCGGCACCGTGCCGCAACATACCGTGAGTGTGCAGGATGTGACCCGAAAGATGGTGAACTATGCCTGATCAGGTTGAAGTCAGGGGAAACCCTGATGGAGGACCGAAGCAGTTCTGACGTGCAAATCGATTGTCAGAATTGGGCATAGGGGCGAAAGACCAATCGAACCATCTAGTAGCTGGTTCCCTCCGAAGTTTCCCTCAGGATAGCTGGAGCACGCAACGTTTCGGAACCTATTCTTATCTGGTAAAGCGAATGATTAGAGGCCTTAGGTTCGAAATGATCTTAACCTATTCTCAAACTATAAATGGGTACGTACCATAGCATTCTTGCATGATGCTGTTGCAACGTTGACGCCGGGTCGCCCCCCTGTCAGGGTGTGCCATCCACAAGCGGCGTAGAAGATATCTGTGTGCTTAGTGGGCCAAGTTTTGGTAAGCAGAACTGGTGCTGTGGGATGAACCAAACGTAATGTTACGGCGCCTAAATAAACGACGCATCATAGATACCATGAAAGGTGTTGATTGCTACAGACAGCAGGACGGTGGACATGGAAGTTGTCATCCGCTAAGGAGTGTGTAACAACTCACCTGCCGAAGCAATTAGCCCTTAAAATGGATGGCGCTTAAGTCGTTTGCCTATACATTACCGCTGGCGTACAAGTGGGGCAGCGCGCACGCACGTCTGCCCTTTGAGACGCCAGCGAGTAGGAGGGTCTGGTGGTGTGCGTTGAAGTGCCTGGCGTAAGCCGACATGGAGCCGCCACTAGCACAGATCTTGGTGGTAGTAGCAAATATTCGAATGAGATCTTGGATGACTGAAGTGGAGGAGGGTTTCGTGTCAACAGCAGTTGAACACGAGTTAGCCAATCCTAAGCTCTATGGGAAACCTGATATATATTAAGCATTTAACCGAATACAACGCTCGCCGTCAGTTGATGCAACCGTCCTGATATATATTGAATGAGCGAAAGGGAATCCGGTTACAATTCCGGAGCCTGTTGAGTATACGTTTGCATTGGCGTCCCATACCGGCAACGGTAGCGCCTTTGTAATCATGGCAACATGAATCCTTTTCTTCGAGAAGCCAACAAGAGATATCGGAAGAGTTCTCTTTTCTGTTTTACAGTCACACTAGCCATGGAAGTCTTTCATAGAGAGATATGGTTGGACAGGCTGGTAGAGCATGGTATTAAATTGCTGTGTCGATATTCTCTTCTTGGACCTTGAAAATCGAAGACTGGGGCACGCAAACTCTCAACAGCTTGTACCGAATCCGCAGCAGGTCTCCAAGGTTTAGAGTCTCTAGTC
>AAEL028856|rRNA||||
AACCCTAGGCAGGGGATCACTCGGCTCGTGGATCGATGAAGACCGCAGCTAAATGCGCGTCAGAATGTGAACTGCAGGACACATGAACACCGACACGTTGAACGCATATTGCACATCGTACTACCAGTACGATGTACACATTTTTGAGTGCCT
>AAEL019159|rRNA||||
GTCAACGATCATACCATGTTGAAAACACCAGTTCTCGTCCGATCACTGAAGTTAAGCAACATCGGGCGCGATTAGTACTTAGATGGGTGACCGCTTGGGAACGTCGCGTGTCGTTGGCC
>AAEL019161|rRNA||||
GTCAACGATCATACCATGTTGAAAACACCAGTTCTCGTCCGATCACTGAAGTTAAGCAACATCGGGCGCGATTAGTACTTAGATGGGTGACCGCTTGGGAACGTCGCGTGTCGTTGGCC
>AAEL028952|rRNA||||
AGGCCTCAAATAATGTGTGACTACCCCCTAAATTTAAGCATATTAATAAGGGGAGGAAAAGAAACTAACAAGGATTCCCTGAGTAGCTGCGAGCGAAACGGGAAGAGCTCAGCACGTAGGGGCGATGCACTGCCTGTATCTGCCCGGTTCCGTGTACTGGAAAGTTCGTTATCTGCCGTAACCGGTCGCTGGTTCAAGTTCAACTAGAATGTGGCTTTTACTCCCAGAGAGGGTGATAGGCCCGTAGAGCGGCGCACCGACGGTAGAAGTGCTTTCCATGGAGTCGTGTTGCTTGATAGTGCAGCACAAAGTGGGAGGTAAACTCCTTCTAAAGCTAAATATCACCACGAGACCGATAGCGAACAAGTACCGTGAGGGAAAGTTGAAAAGCACTCTGAATAGAGAGTCAAAAAGTACGTGAAACTGCCTAGGGCTCAAGCCCGTTGAACTCGATTATCCGATGCGGAGACATTCACCTGCGGTGTGCTGCGAACCAGTGCGCCGCAGGGCACTTGTCTACTCGCGCTAGCCAAGAGGACACTGCGATCCATTACGAAACAGCTTTCGCGTCGCGAGACGCAAGGTCGCCCGACAGTTGCCCCCTGGTGCTGGTAGCTTGCCCCACAGTAGCGACGCTCAGTTCTGAAGGCCTGTGCCGCGAGGTGGGGCTTACTGCACGTGGTGTTTGCAGTCGGGCGCGTGATGGATTCCCCCGGACACCGGGTGGTCTTCCCGCAAGGGGCCACCGGACTGTCGATCGGCAGTGAAAGCATCGAGGTACCTTCGGGACCCGTCTTGAAACACGGACCAAGAAGTCTATCTTGCGCGCAAGCCAATGGTCGTCCTCCGGAGCACCAAAGGCGCAGAAAACATAACTTGAGTTGTGCGGGATTACGGGCGCGGCTCTCTGCTCGTCCCTCCATCCCCGGGTGTTGCAATCGGCATGCGGCTACCGGGACCCAGGCCGCAAGGCCCCCGGCACCGTGCCGCAACATACCGTGAGTGTGCAGGATGTGACCCGAAAGATGGTGAACTATGCCTGATCAGGTTGAAGTCAGGGGAAACCCTGATGGAGGACCGAAGCAGTTCTGACGTGCAAATCGATTGTCAGAATTGGGCATAGGGGCGAAAGACCAATCGAACCATCTAGTAGCTGGTTCCCTCCGAAGTTTCCCTCAGGATAGCTGGAGCACGCAACGTTTCGGAACCTATTCTTATCTGGTAAAGCGAATGATTAGAGGCCTTAGGTTCGAAATGATCTTAACCTATTCTCAAACTATAAATGGGTACGTACCATAGCATTCTTGCATGATGCTGTTGCAACGTTGACGCCGGGTCGCCCCCCTGTCAGGGTGTGCCATCCACAAGCGGCGTAGAAGATATCTGTGTGCTTAGTGGGCCAAGTTTTGGTAAGCAGAACTGGTGCTGTGGGATGAACCAAACGTAATGTTACGGCGCCTAAATAAACGACGCATCATAGATACCATGAAAGGTGTTGATTGCTACAGACAGCAGGACGGTGGACATGGAAGTTGTCATCCGCTAAGGAGTGTGTAACAACTCACCTGCCGAAGCAATTAGCCCTTAAAATGGATGGCGCTTAAGTCGTTTGCCTATACATTACCGCTGGCGTACAAGTGGGGCAGCGCGCACGCACGTCTGCCCTTTGAGACGCCAGCGAGTAGGAGGGTCTGGTGGTGTGCGTTGAAGTGCCTGGCGTAAGCCGACATGGAGCCGCCACTAGCACAGATCTTGGTGGTAGTAGCAAATATTCGAATGAGATCTTGGATGACTGAAGTGGAGGAGGGTTTCGTGTCAACAGCAGTTGAACACGAGTTAGCCAATCCTAAGCTCTATGGGAAACCTGATATATATTAAGCATTTAACCGAATACAACGCTCGCCGTCAGTTGATGCAACCGTCCTGATATATATTGAATGAGCGAAAGGGAATCCGGTTACAATTCCGGAGCCTGTTGAGTATACGTTTGCATTGGCGTCCCATACCGGCAACGGTAGCGCCTTTGTAATCATGGCAACATGAATCCTTTTCTTCGAGAAGCCAACAAGAGATATCGGAAGAGTTCTCTTTTCTGTTTTACAGTCACACTAGCCATGGAAGTCTTTCATAGAGAGATATGGTTGGACAGGCTGGTAGAGCATGGTATTAAATTGCTGTGTCGATATTCTCTTCTTGGACCTTGAAAATCGAAGACTGGGGCACGCAAACTCTCAACAGCTTGTACCGAATCCGCAGCAGGTCTCCAAGGTTTAGAGTCTCTAGTCGATAGATTAATGTAGGTAAGGGAAGTCGGCAAATTAGATCCGTAACTTCGGGATAAGGATTGGCTCTGAAGACTGGGATGACTCGGGCTATACCCTCCCGGGTGCACTCCCCGTCGGCGGTCCGTTCGCGCGGCGCTGCCGCGGGGCCCCGGGGTCCGGGGTTTGCCTCAACGCGTGCCCCCGCGGTCGGCTCGGGTCCGGTTCGCGCCGGCCTCCGGCCGTGGGGCCGCTGCAGTCATCAATAAACAGTCAATTCAGAACTGGCACGGCTGAGGGAATCCGACTGTCTAATTAAAACAAAGCATTGTGATGGCCTCAAAAGGTGTTGACACAATGTGATTTCTGCCCAGTGCTCTGAATGTCAACGTGAAGAAATTCAAGCAAGCGCGGGTAAACGGCGGGAGTAACTATGACTCTCTTAAGGTAGCCAAATGCCTCGTCATCTAATTAGTGACGCGCATGAATGGATTAACGAGATTCCCTCTGTCCCTATCTACTATCTAGCGAAACCACAGCCAAGGGAACGGGCTTGGAAACACTAGCGGGGAAAGAAGACCCTGTTGAGCTTGACTCTAGTCCGGCATTGTAAGGCGATATAAGAGGTGCAGAATAGGTGGGAGCCGGGGTAAAACACTATCTCCCCGGCACCAATGAGATACCACCACTCTTACTGTTGCCTTACTTACATGATCAGGTGGAACAAGTGCCAAGGTTATTGCAACCTCCTGGCATAAGGTTTCTTGTTCAGCGTTCAGTCATGTCGTCATTCCTGGCCACAAGGCAGAAGACCGAGCCTGCGGTCATCGCGTCCGTTGCGCGGCGCCGGGCGTGCGGCCGGACCGGGTGGCTTCGCGGCCACCCCAGTAGGGTCCCGCTCCGGTTTCGTTCGCGTGCGGGCCACGGCCGCAGTTTTGCTCAACTTTCACACCGTACGCCGATGACAGTAAGACATCTGGATACTCCAAGTCATGGACAGTGCCAGGTGCGGAGTTTGACTGGGGCGGTACATCTCCAAAACAATAACGGAGGTGTCCAAAGGTCAGCTCAGTGTGGACAGAAACCACACGCTGAGCATAAGGACAAAAGCTGGCTTGATCTCGATGTTCAGTACATATTGAGACAGCGAAAGCTAGGCCTCACGATCCTTTTGGTTTAAAGAGTTTTTAGCAAGAGGTGTCAGAAAAGTTACCACAGGGATAACTGGCTTGTGGCCGCCAAGCGTTCATAGCGACGTGGCTTTTTGATCCTTCGATGTCGGCTCTTCCTATCATTGTGAAGCAAAATTCACAAAGCGTAGGATTGTTCACCCTTTCAAGGGAACGTGAGCTGGGTTTAGACCGTCGTGAGACAGGTTAGTTTTACCCTACTGGTGTGCGAACGAAACAGAACGCTATCTTAACGGAAATGCTGTGCAGTACGAGAGGAACCACAGCTTCGAACCAATGGCTCAATACTAGTTCGACCGGACTTTGGTATAACGCTACGTTCGTTGGATTATGCCTGAACGCCTCTAAGGTCGTAACCAAACCGAGCTGATAGTGTCCCCTTATAGGTCGTCGGTGATCATGTGGCAAAAAACCTACAAGACCTGCTAGCGTGATCTCACGTTGGCATCTTATTGCATGCACGCAGACAAAGCCCTCGCGCGCGGCGTCATACAGCAAGTATCTAAGATACTGGAACGCTGGTGGCGCTGCTCAGCATCAATATATGATTTCGATACCTGAGACCCCCTACAAACGATAGGTTTACAGGCTGGGAGTTGCGAGTTGCAGAGAGGTGTACATTTCGATCCTCTCAGACTACCCTTGCTTGGAGGTTGCA
>AAEL028938|rRNA||||
GATAGATTAATGTAGGTAAGGGAAGTCGGCAAATTAGATCCGTAACTTCGGGATAAGGATTGGCTCTGAAGACTGGGATGACTCGGGCTATACCCTCCCGGGTGCACTCCCCGTCGGCGGTCCGTTCGCGCGGCGCTGCCACGGGGCCCCGGGGTCCGGGGTTTGCCTCAACGCGTGCCCCCGCGGTCGGCTCGGGTCCGGTTCGCGCCGGCCTCCGGCCGCGGGGCCGCTGCAGTCATCAATAAACAGTCAATTCAGAACTGGCACGGCTGAGGGAATCCGACTGTCTAATTAAAACAAAGCATTGTGATGGCCTCAAAAGGTGTTGACACAATGTGATTTCTGCCCAGTGCTCTGAATGTCAACGTGAAGAAATTCAAGCAAGCGCGGGTAAACGGCGGGAGTAACTATGACTCTCTTAAGGTAGCCAAATGCCTCGTCATCTAATTAGTGACGCGCATGAATGGATTAACGAGATTCCCTCTGTCCCTATCTACTATCTAGCGAAACCACAGCCAAGGGAACGGGCTTGGAAACACTAGCGGGGAAAGAAGACCCTGTTGAGCTTGACTCTAGTCCGGCATTGTAAGGCGATATAAGAGGTGCAGAATAGGTGGGAGCCGGGGTAAAACACTATCTCCCCGGCACCAATGAGATACCACCACTCTTACTGTTGCCTTACTTACATGATCAGGTGGAACAAGTGCCAAGGTTATTGCAACCTCCTGGCATAAGGTTTCTTGTTCAGCGTTCAGTCATGTCGTCATTCCTGGCCACAAGGCAGAAGACCGAGCCTGCGGTCATCGCGTCCGTTGCGCGGCGCCGGGCGTGCGGCCGGACCGGGTGGCTTCGCGGCCACCCCAGTAGGGTCCCGCTCCGGTTTCGTTCGCGTGCGGGCCACGGCCGCAGTTTTGCTCAACTTTCACACCGTACGCCGATGACAGTAAGACATCTGGATACTCCAAGTCATGGACAGTGCCAGGTGCGGAGTTTGACTGGGGCGGTACATCTCCAAAACAATAACGGAGGTGTCCAAAGGTCAGCTCAGTGTGGACAGAAACCACACGCTGAGCATAAGGACAAAAGCTGGCTTGATCTCGATGTTCAGTACATATTGAGACAGCGAAAGCTAGGCCTCACGATCCTTTTGGTTTAAAGAGTTTTTAGCAAGAGGTGTCAGAAAAGTTACCACAGGGATAACTGGCTTGTGGCCGCCAAGCGTTCATAGCGACGTGGCTTTTTGATCCTTCGATGTCGGCTCTTCCTATCATTGTGAAGCAAAATTCACAAAGCGTAGGATTGTTCACCCTTTCAAGGGAACGTGAGCTGGGTTTAGACCGTCGTGAGACAGGTTAGTTTTACCCTACTGGTGTGCGAACGAAACAGAACGCTATCTTAACGGAAATGCTGTGCAGTACGAGAGGAACCACAGCTTCGAACCAATGGCTCAATACTAGTTCGACCGGACTTTGGTATAACGCTACGTTCGTTGGATTATGCCTGAACGCCTCTAAGGTCGTAACCAAACCGAGCTGATAGTGTCCCCTTATAGGTCGTCGGTGATCATGTGGCAAAAAACCTACAAGACCTGCTAGCGTGATCTCACGTTGGCATCTTATTGCATGCACGCAGACAAAGCCCTCGCGCGCGGCGTCATACAGCAAGTATCTAAGATACTGGAACGCTGGTGGCGCTGCTCAGCATCAATATATGATTTCGATACCTGAGACCCCCTACAAACGATAGGTTTACAGGCTGGGAGTTGCGAGTTGCAGAGAGGTGTACATTTCGATCCTCTCAGACTACCCTTGCTTGGAGGTTG
>AAEL028852|rRNA||||
AACCCTAGGCAGGGGATCACTCGGCTCGTGGATCGATGAAGACCGCAGCTAAATGCGCGTCAGAATGTGAACTGCAGGACACATGAACACCGACACGTTGAACGCATATTGCACATCGTACTACCAGTACGATGTACACATTTTTGAGTGCCT
>AAEL028977|rRNA||||
TATGACTCAACACGGGAAACCTTACCAAGCCCGAACTTATTGAGGTAAGACAGGCCATGGTGCATGGCCGTTCTTAGTTCGTGGTATGATTTGTCTGGTTAATTCTGATAACGACTCTCATTCACGCGACGACAAACTGTCAAGTCACTTTCGCGCTTGTTGTCCTTCAAGCTGTCACTTGTACACGCTCAAAAGATTCATGCGATATAATGATTGTATTAAAATGAACCAAACACACGGAGCCACAAATCAACCCAACTTTGACTTCTTTTGACGCAATTCGGCTCTTCCGTGGGAAGAAAGTCGAAGAAGGAAGTTCTTGTAGTTCGGAAGTTCTTGTAGAAGTTTTAT
>AAEL028756|rRNA||||
GGCCATGAACCGAGTGAATTGTTGAAAACACCAGTTCTCGTCCGATCACTGAAGTTAAGCAACATCGGGCGCGATTAGTACTTAGATGGGTGACCGCTTGGGAACGTCGCGTGTCGTTGACC
>AAEL028685|rRNA||||
GTCAACGATCATACCATGTTGAAAACACCAGTTCTCGTCCGATCACTGAAGTTAAGCAACATCGGGCGCGATTAGTACTTAGATGGGTGACCGCTTGGGAACGTCGCGTGTCGTTGGCC
>AAEL028677|rRNA||||
GTCAACGATCATACCATGTTGAAAACACCAGTTCTCGTCCGATCACTGAAGTTAAGCAACATCGGGCGCGATTAGTACTTAGATGGGTGACCGCTTGGGAACGTCGCGTGTCGTTGGCC
>AAEL028813|rRNA||||
GCAATCAGGTTAAAGTGACATTAATAGAATTAAGCACAGCTTCGAACCAATGGCTCAATACTAGTTCGACCGGACTTTGGTATAACGCTACGTTCGTTGGATTATGCCTGAACGCCTCTAAGGTCGTAACCAAACCGAGCTGATAGTGTCCCCTTATAGGTCGTCGGTGATCATGTGGCAAAAAACCTACAAGACCTGCTAGCGTGATCTCACGTTGGCATCTTATTGCATGCACGCAGACAAAGCCCTCGCGCGCGGCGTCATACAGCAAGTATCTAAGATACTGGAACGCTGGTGGCGCTGCTCAGCATCAATATATGATTTCGATACCTGAGACCCCCTACAAACGATAGGTTTACAGGCTGGGAGTTGCGAGTTGCAGAGAGGTGTACATTTCGATCCTCTCAGACTACCCTTGCTTGGAGGTTG
>AAEL028794|rRNA||||
AGCTTGACTCTAGTCCGGCATTGTAAGGCGATATAAGAGGTGCAGAATAGGTGGGAGCCGGGGTAAAACACTATCTCCCCGGCACCAATGAGATACCACCACTCTTACTGTTGCCTTACTTACATGATCAGGTGGAACAAGTGCCAAGGTATATTATTCCTACAAGCATGTGAGCGATATTGGACGGAAACAAGCTGGGTCCTGTGAGGAGTGATTGGTTTTCGCTATAGGGATAACTAAACTCTCTCTCCATTCTTCGGGATAGGAGTCTGATAGCCACAACTGATTGAAAAGTT
>AAEL028997|rRNA||||
GTCAACGATCATACCATGTTGAAAACACCAGTTCTCGTCCGATCACTGAAGTTAAGCAACATCGGGCGCGATTAGTACTTAGATGGGTGACCGCTTGGGAACGTCGCGTGTCGTTGGCC
>AAEL028762|rRNA||||
AGGCCTCAAATAATGTGTGACTACCCCCTAAATTTAAGCATATTAATAAGGGGAGGAAAAGAAACTAACAAGGATTCCCTGAGTAGCTGCGAGCGAAACGGGAAGAGCTCAGCACGTAGGGGCGATGCACTGCCTGTATCTGCCCGGTTCCGTGTACTGGAAAGTTCGTTATCTGCCGTAACCGGTCGCTGGTTCAAGTTCAACTAGAATGTGGCTTTTACTCCCAGAGAGGGTGATAGGCCCGTAGAGCGGCGCACCGACGGTAGAAGTGCTTTCCATGGAGTCGTGTTGCTTGATAGTGCAGCACAAAGTGGGAGGTAAACTCCTTCTAAAGCTAAATATCACCACGAGACCGATAGCGAACAAGTACCGTGAGGGAAAGTTGAAAAGCACTCTGAATAGAGAGTCAAAAAGTACGTGAAACTGCCTAGGGCTCAAGCCCGTTGAACTCGATTATCCGATGCGGAGACATTCACCTGCGGTGTGCTGCGAACCAGTGCGCCGCAGGGCACTTGTCTACTCGCGCTAGCCAAGAGGACACTGCGATCCATTACGAAACAGCTTTCGCGTCGCGAGACGCAAGGTCGCCCGACAGTTGCCCCCTGGTGCTGGTAGCTTGCCCCACAGTAGCGACGCTCAGTTCTGAAGGCCTGTGCCGCGAGGTGGGGCTTACTGCACGTGGTGTTTGCAGTCGGGCGCGTGATGGATTCCCCCGGACACCGGGTGGTCTTCCCGCAAGGGGCCACCGGACTGTCGATCGGCAGTGAAAGCATCGAGGTACCTTCGGGACCCGTCTTGAAACACGGACCAAGAAGTCTATCTTGCGCGCAAGCCAATGGTCGTCCTCCGGAGCACCAAAGGCGCAGAAAACATAACTTGAGTTGTGCGGGATTACGGGCGCGGCTCTCTGCTCGTCCCTCCATCCCCGGGTGTTGCAATCGGCATGCGGCTACCGGGACCCAGGCCGCAAGGCCCCCGGCACCGTGCCGCAACATACCGTGAGTGTGCAGGATGTGACCCGAAAGATGGTGAACTATGCCTGATCAGGTTGAAGTCAGGGGAAACCCTGATGGAGGACCGAAGCAGTTCTGACGTGCAAATCGATTGTCAGAATTGGGCATAGGGGCGAAAGACCAATCGAACCATCTAGTAGCTGGTTCCCTCCGAAGTTTCCCTCAGGATAGCTGGAGCACGCAACGTTTCGGAACCTATTCTTATCTGGTAAAGCGAATGATTAGAGGCCTTAGGTTCGAAATGATCTTAACCTATTCTCAAACTATAAATGGGTACGTACCATAGCATTCTTGCATGATGCTGTTGCAACGTTGACGCCGGGTCGCCCCCCTGTCAGGGTGTGCCATCCACAAGCGGCGTAGAAGATATCTGTGTGCTTAGTGGGCCAAGTTTTGGTAAGCAGAACTGGTGCTGTGGGATGAACCAAACGTAATGTTACGGCGCCTAAATAAACGACGCATCATAGATACCATGAAAGGTGTTGATTGCTACAGACAGCAGGACGGTGGACATGGAAGTTGTCATCCGCTAAGGAGTGTGTAACAACTCACCTGCCGAAGCAATTAGCCCTTAAAATGGATGGCGCTTAAGTCGTTTGCCTATACATTACCGCTGGCGTACAAGTGGGGCAGCGCGCACGCACGTCTGCCCTTTGAGACGCCAGCGAGTAGGAGGGTCTGGTGGTGTGCGTTGAAGTGCCTGGCGTAAGCCGACATGGAGCCGCCACTAGCACAGATCTTGGTGGTAGTAGCAAATATTCGAATGAGATCTTGGATGACTGAAGTGGAGGAGGGTTTCGTGTCAACAGCAGTTGAACACGAGTTAGCCAATCCTAAGCTCTATGGGAAACCTGATATATATTAAGCATTTAACCGAATACAACGCTCGCCGTCAGTTGATGCAACCGTCCTGATATATATTGAATGAGCGAAAGGGAATCCGGTTACAATTCCGGAGCCTGTTGAGTATACGTTTGCATTGGCGTCCCATACCGGCAACGGTAGCGCCTTTGTAATCATGGCAACATGAATCCTTTTCTTCGAGAAGCCAACAAGAGATATCGGAAGAGTTCTCTTTTCTGTTTTACAGTCACACTAGCCATGGAAGTCTTTCATAGAGAGATATGGTTGGACAGGCTGGTAGAGCATGGTATTAAATTGCTGTGTCGATATTCTCTTCTTGGACCTTGAAAATCGAAGACTGGGGCACGCAAACTCTCAACAGCTTGTACCGAATCCGCAGCAGGTCTCCAAGGTTTAGAGTCTCTAGTCGATAGATTAATGTAGGTAAGGGAAGTCGGCAAATTAGATCCGTAACTTCGGGATAAGGATTGGCTCTGAAGACTGGGATGACTCGGGCTATACCCTCCCGGGTGCACTCCCCGTCGGCGGTCCGTTCGCGCGGCGCTGCCGCGGGGCCCCGGGGTCCGGGGTTTGCCTCAACGCGTGCCCCCGCGGTCGGCTCGGGTCCGGTTCGCGCCGGCCTCCGGCCGTGGGGCCGCTGCAGTCATCAATAAACAGTCAATTCAGAACTGGCACGGCTGAGGGAATCCGACTGTCTAATTAAAACAAAGCATTGTGATGGCCTCAAAAGGTGTTGACACAATGTGATTTCTGCCCAGTGCTCTGAATGTCAACGTGAAGAAATTCAAGCAAGCGCGGGTAAACGGCGGGAGTAACTATGACTCTCTTAAGGTAGCCAAATGCCTCGTCATCTAATTAGTGACGCGCATGAATGGATTAACGAGATTCCCTCTGTCCCTATCTACTATCTAGCGAAACCACAGCCAAGGGAACGGGCTTGGAAACACTAGCGGGGAAAGAAGACCCTGTTGAGCTTGACTCTAGTCCGGCATTGTAAGGCGATATAAGAGGTGCAGAATAGGTGGGAGCCGGGGTAAAACACTATCTCCCCGGCACCAATGAGATACCACCACTCTTACTGTTGCCTTACTTACATGATCAGGTGGAACAAGTGCCAAGGTTATTGCAACCTCCTGGCATAAGGTTTCTTGTTCAGCGTTCAGTCATGTCGTCATTCCTGGCCACAAGGCAGAAGACCGAGCCTGCGGTCATCGCGTCCGTTGCGCGGCGCCGGGCGTGCGGCCGGACCGGGTGGCTTCGCGGCCACCCCAGTAGGGTCCCGCTCCGGTTTCGTTCGCGTGCGGGCCACGGCCGCAGTTTTGCTCAACTTTCACACCGTACGCCGATGACAGTAAGACATCTGGATACTCCAAGTCATGGACAGTGCCAGGTGCGGAGTTTGACTGGGGCGGTACATCTCCAAAACAATAACGGAGGTGTCCAAAGGTCAGCTCAGTGTGGACAGAAACCACACGCTGAGCATAAGGACAAAAGCTGGCTTGATCTCGATGTTCAGTACATATTGAGACAGCGAAAGCTAGGCCTCACGATCCTTTTGGTTTAAAGAGTTTTTAGCAAGAGGTGTCAGAAAAGTTACCACAGGGATAACTGGCTTGTGGCCGCCAAGCGTTCATAGCGACGTGGCTTTTTGATCCTTCGATGTCGGCTCTTCCTATCATTGTGAAGCAAAATTCACAAAGCGTAGGATTGTTCACCCTTTCAAGGGAACGTGAGCTGGGTTTAGACCGTCGTGAGACAGGTTAGTTTTACCCTACTGGTGTGCGAACGAAACAGAACGCTATCTTAACGGAAATGCTGTGCAGTACGAGAGGAACCACAGCTTCGAACCAATGGCTCAATACTAGTTCGACCGGACTTTGGTATAACGCTACGTTCGTTGGATTATGCCTGAACGCCTCTAAGGTCGTAACCAAACCGAGCTGATAGTGTCCCCTTATAGGTCGTCGGTGATCATGTGGCAAAAAACCTACAAGACCTGCTAGCGTGATCTCACGTTGGCATCTTATTGCATGCACGCAGACAAAGCCCTCGCGCGCGGCGTCATACAGCAAGTATCTAAGATACTGGAACGCTGGTGGCGCTGCTCAGCATCAATATATGATTTCGATACCTGAGACCCCCTACAAACGATAGGTTTACAGGCTGGGAGTTGCGAGTTGCAGAGAGGTGTACATTTCGATCCTCTCAGACTACCCTTGCTTGGAGGTTGCA
>AAEL028996|rRNA||||
AGGCCTCAAATAATGTGTGACTACCCCCTAAATTTAAGCATATTAATAAGGGGAGGAAAAGAAACTAACAAGGATTCCCTGAGTAGCTGCGAGCGAAACGGGAAGAGCTCAGCACGTAGGGGCGATGCACTGCCTGTATCTGCCCGGTTCCGTGTACTGGAAAGTTCGTTATCTGCCGTAACCGGTCGCTGGTTCAAGTTCAACTAGAATGTGGCTTTTACTCCCAGAGAGGGTGATAGGCCCGTAGAGCGGCGCACCGACGGTAGAAGTGCTTTCCATGGAGTCGTGTTGCTTGATAGTGCAGCACAAAGTGGGAGGTAAACTCCTTCTAAAGCTAAATATCACCACGAGACCGATAGCGAACAAGTACCGTGAGGGAAAGTTGAAAAGCACTCTGAATAGAGAGTCAAAAAGTACGTGAAACTGCCTAGGGCTCAAGCCCGTTGAACTCGATTATCCGATGCGGAGACATTCACCTGCGGTGTGCTGCGAACCAGTGCGCCGCAGGGCACTTGTCTACTCGCGCTAGCCAAGAGGACACTGCGATCCATTACGAAACAGCTTTCGCGTCGCGAGACGCAAGGTCGCCCGACAGTTGCCCCCTGGTGCTGGTAGCTTGCCCCACAGTAGCGACGCTCAGTTCTGAAGGCCTGTGCCGCGAGGTGGGGCTTACTGCACGTGGTGTTTGCAGTCGGGCGCGTGATGGATTCCCCCGGACACCGGGTGGTCTTCCCGCAAGGGGCCACCGGACTGTCGATCGGCAGTGAAAGCATCGAGGTACCTTCGGGACCCGTCTTGAAACACGGACCAAGAAGTCTATCTTGCGCGCAAGCCAATGGTCGTCCTCCGGAGCACCAAAGGCGCAGAAAACATAACTTGAGTTGTGCGGGATTACGGGCGCGGCTCTCTGCTCGTCCCTCCATCCCCGGGTGTTGCAATCGGCATGCGGCTACCGGGACCCAGGCCGCAAGGCCCCCGGCACCGTGCCGCAACATACCGTGAGTGTGCAGGATGTGACCCGAAAGATGGTGAACTATGCCTGATCAGGTTGAAGTCAGGGGAAACCCTGATGGAGGACCGAAGCAGTTCTGACGTGCAAATCGATTGTCAGAATTGGGCATAGGGGCGAAAGACCAATCGAACCATCTAGTAGCTGGTTCCCTCCGAAGTTTCCCTCAGGATAGCTGGAGCACGCAACGTTTCGGAACCTATTCTTATCTGGTAAAGCGAATGATTAGAGGCCTTAGGTTCGAAATGATCTTAACCTATTCTCAAACTATAAATGGGTACGTACCATAGCATTCTTGCATGATGCTGTTGCAACGTTGACGCCGGGTCGCCCCCCTGTCAGGGTGTGCCATCCACAAGCGGCGTAGAAGATATCTGTGTGCTTAGTGGGCCAAGTTTTGGTAAGCAGAACTGGTGCTGTGGGATGAACCAAACGTAATGTTACGGCGCCTAAATAAACGACGCATCATAGATACCATGAAAGGTGTTGATTGCTACAGACAGCAGGACGGTGGACATGGAAGTTGTCATCCGCTAAGGAGTGTGTAACAACTCACCTGCCGAAGCAATTAGCCCTTAAAATGGATGGCGCTTAAGTCGTTTGCCTATACATTACCGCTGGCGTACAAGTGGGGCAGCGCGCACGCACGTCTGCCCTTTGAGACGCCAGCGAGTAGGAGGGTCTGGTGGTGTGCGTTGAAGTGCCTGGCGTAAGCCGACATGGAGCCGCCACTAGCACAGATCTTGGTGGTAGTAGCAAATATTCGAATGAGATCTTGGATGACTGAAGTGGAGGAGGGTTTCGTGTCAACAGCAGTTGAACACGAGTTAGCCAATCCTAAGCTCTATGGGAAACCTGATATATATTAAGCATTTAACCGAATACAACGCTCTCGCCGTCAGTTGATGCAACCGTCCTGATATATATTGAATGAGCGAAAGGGAATCCGGTTACAATTCCGGAGCCTGTTGAGTATACGTTTGCATTGGCGTCCCATACCGGCAACGGTAGCGCCTTTGTAATCATGGCAACATGAATCCTTTTCTTCGAGAAGCCAACAAGAGATATCGGAAGAGTTCTCTTTTCTGTTTTACAGTCACACTAGCCATGGAAGTCTTTCATAGAGAGATATGGTTGGACAGGCTGGTAGAGCATGGTATTAAATTGCTGTGTCGATATTCTCTTCTTGGACCTTGAAAATCGAAGACTGGGGCACGCAAACTCTCAACAGCTTGTACCGAATCCGCAGCAGGTCTCCAAGGTTTAGAGTCTCTAGTCGATAGATTAATGTAGGTAAGGGAAGTCGGCAAATTAGATCCGTAACTTCGGGATAAGGATTGGCTCTGAAGACTGGGATGACTCGGGCTATACCCTCCCGGGTGCACTCCCCGTCGGCGGTCCGTTCGCGCGGCGCTGCCGCGGGGCCCCGGGGTCCGGGGTTTGCCTCAACGCGTGCCCCCGCGGTCGGCTCGGGTCCGGTTCGCGCCGGCCTCCGGCCGTGGGGCCGCTGCAGTCATCAATAAACAGTCAATTCAGAACTGGCACGGCTGAGGGAATCCGACTGTCTAATTAAAACAAAGCATTGTGATGGCCTCAAAAGGTGTTGACACAATGTGATTTCTGCCCAGTGCTCTGAATGTCAACGTGAAGAAATTCAAGCAAGCGCGGGTAAACGGCGGGAGTAACTATGACTCTCTTAAGGTAGCCAAATGCCTCGTCATCTAATTAGTGACGCGCATGAATGGATTAACGAGATTCCCTCTGTCCCTATCTACTATCTAGCGAAACCACAGCCAAGGGAACGGGCTTGGAAACACTAGCGGGGAAAGAAGACCCTGTTGAGCTTGACTCTAGTCCGGCATTGTAAGGCGATATAAGAGGTGCAGAATAGGTGGGAGCCGGGGTAAAACACTATCTCCCCGGCACCAATGAGATACCACCACTCTTACTGTTGCCTTACTTACATGATCAGGTGGAACAAGTGCCAAGGTTATTGCAACCTCCTGGCATAAGGTTTCTTGTTCAGCGTTCAGTCATGTCGTCATTCCTGGCCACAAGGCAGAAGACCGAGCCTGCGGTCATCGCGTCCGTTGCGCGGCGCCGGGCGTGCGGCCGGACCGGGTGGCTTCGCGGCCACCCCAGTAGGGTCCCGCTCCGGTTTCGTTCGCGTGCGGGCCACGGCCGCAGTTTTGCTCAACTTTCACACCGTACGCCGATGACAGTAAGACATCTGGATACTCCAAGTCATGGACAGTGCCAGGTGCGGAGTTTGACTGGGGCGGTACATCTCCAAAACAATAACGGAGGTGTCCAAAGGTCAGCTCAGTGTGGACAGAAACCACACGCTGAGCATAAGGACAAAAGCTGGCTTGATCTCGATGTTCAGTACATATTGAGACAGCGAAAGCTAGGCCTCACGATCCTTTTGGTTTAAAGAGTTTTTAGCAAGAGGTGTCAGAAAAGTTACCACAGGGATAACTGGCTTGTGGCCGCCAAGCGTTCATAGCGACGTGGCTTTTTGATCCTTCGATGTCGGCTCTTCCTATCATTGTGAAGCAAAATTCACAAAGCGTAGGATTGTTCACCCTTTCAAGGGAACGTGAGCTGGGTTTAGACCGTCGTGAGACAGGTTAGTTTTACCCTACTGGTGTGCGAACGAAACAGAACGCTATCTTAACGGAAATGCTGTGCAGTACGAGAGGAACCACAGCTTCGAACCAATGGCTCAATACTAGTTCGACCGGACTTTGGTATAACGCTACGTTCGTTGGATTATGCCTGAACGCCTCTAAGGTCGTAACCAAACCGAGCTGATAGTGTCCCCTTATAGGTCGTCGGTGATCATGTGGCAAAAAACCTACAAGACCTGCTAGCGTGATCTCACGTTGGCATCTTATTGCATGCACGCAGACAAAGCCCTCGCGCGCGGCGTCATACAGCAAGTATCTAAGATACTGGAACGCTGGTGGCGCTGCTCAGCATCAATATATGATTTCGATACCTGAGACCCCCTACAAACGATAGGTTTACAGGCTGGGAGTTGCGAGTTGCAGAGAGGTGTACATTTCGATCCTCTCAGACTACCCTTGCTTGGAGGTTGCA
>AAEL028668|rRNA||||
AACCCTAGGCAGGGGATCACTCGGCTCGTGGATCGATGAAGACCGCAGCTAAATGCGCGTCAGAATGTGAACTGCAGGACACATGAACACCGACACGTTGAACGCATATTGCACATCGTACTACCAGTACGATGTACACATTTTTGAGTGCCT
>AAEL028649|rRNA||||
AACCCTAGGCAGGGGATCACTCGGCTCGTGGATCGATGAAGACCGCAGCTAAATGCGCGTCAGAATGTGAACTGCAGGACACATGAACACTCGACACTGACGCCCATGCACACTAACACAGTAGGGTAATCGTAGGTTAAGCGGAA
>AAEL028731|rRNA||||
GATAGATTAATGTAGGTAAGGGAAGTCGGCAAATTAGATCCGTAACTTCGGGATAAGGATTGGCTCTGAAGACTGGGATGACTCGGGCTATACCCTCCCGGGTGCACTCCCCGTCGGCGGTCCGTTCGCGCGGCGCTGCCGCGGGGCCCCGGGGTCCGGGGTTTGCCTCAACGCGTGCCCCCGCGGTCGGCTCGGGTCCGGTTCGCGCCGGCCTCCGGCCGTGGGGCCGCTGCAGTCATCAATAAACAGTCAATTCAGAACTGGCACGGCTGAGGGAATCCGACTGTCTAATTAAAACAAAGCATTGTGATGGCCTCAAAAGGTGTTGACACAATGTGATTTCTGCCCAGTGCTCTGAATGTCAACGTGAAGAAATTCAAGCAAGCGCGGGTAAACGGCGGGAGTAACTATGACTCTCTTAAGGTAGCCAAATGCCTCGTCATCTAATTAGTGACGCGCATGAATGGATTAACGAGATTCCCTCTGTCCCTATCTACTATCTAGCGAAACCACAGCCAAGGGAACGGGCTTGGAAACACTAGCGGGGAAAGAAGACCCTGTTGAGCTTGACTCTAGTCCGGCATTGTAAGGCGATATAAGAGGTGCAGAATAGGTGGGAGCCGGGGTAAAACACTATCTCCCCGGCACCAATGAGATACCACCACTCTTACTGTTGCCTTACTTACATGATCAGGTGGAACAAGTGCCAAGGTTATTGCAACCTCCTGGCATAAGGTTTCTTGTTCAGCGTTCAGTCATGTCGTCATTCCTGGCCACAAGGCAGAAGACCGAGCCTGCGGTCATCGCGTCCGTTGCGCGGCGCCGGGCGTGCGGCCGGACCGGGTGGCTTCGCGGCCACCCCAGTAGGGTCCCGCTCCGGTTTCGTTCGCGTGCGGGCCACGGCCGCAGTTTTGCTCAACTTTCACACCGTACGCCGATGACAGTAAGACATCTGGATACTCCAAGTCATGGACAGTGCCAGGTGCGGAGTTTGACTGGGGCGGTACATCTCCAAAACAATAACGGAGGTGTCCAAAGGTCAGCTCAGTGTGGACAGAAACCACACGCTGAGCATAAGGACAAAAGCTGGCTTGATCTCGATGTTCAGTACATATTGAGACAGCGAAAGCTAGGCCTCACGATCCTTTTGGTTTAAAGAGTTTTTAGCAAGAGGTGTCAGAAAAGTTACCACAGGGATAACTGGCTTGTGGCCGCCAAGCGTTCATAGCGACGTGGCTTTTTGATCCTTCGATGTCGGCTCTTCCTATCATTGTGAAGCAAAATTCACAAAGCGTAGGATTGTTCACCCTTTCAAGGGAACGTGAGCTGGGTTTAGACCGTCGTGAGACAGGTTAGTTTTACCCTACTGGTGTGCGAACGAAACAGAACGCTATCTTAACGGAAATGCTGTGCAGTACGAGAGGAACCACAGCTTCGAACCAATGGCTCAATACTAGTTCGACCGGACTTTGGTATAACGCTACGTTCGTTGGATTATGCCTGAACGCCTCTAAGGTCGTAACCAAACCGAGCTGATAGTGTCCCCTTATAGGTCGTCGGTGATCATGTGGCAAAAAACCTACAAGACCTGCTAGCGTGATCTCACGTTGGCATCTTATTGCATGCACGCAGACAAAGCCCTCGCGCGCGGCGTCATACAGCAAGTATCTAAGATACTGGAACGCTGGTGGCGCTGCTCAGCATCAATATATGATTTCGATACCTGAGACCCCCTACAAACGATAGGTTTACAGGCTGGGAGTTGCGAGTTGCAGAGAGGTGTACATTTCGATCCTCTCAGACTACCCTTGCTTGGAGGTTG
>AAEL028907|rRNA||||
CACCATGTCGCCATGTGCGCAAGGGAGAAGAAGTCCCGCATCGTGGTGGTGTGGCGTCTTATAATTGGAATGAGTTGAGCATAAATCCTTCAACAAGGATCAAGTGGAGGGCAAGTCTGGTGCCAGCAGCCGCGGTAATTCCAGCTCCACTAGCGTATATTAAAATTGTTGCGGTTAAAACGTTCGAAGTTTATTCTTGTCCAACACGTGCTACTCTATGATGCAGTAGGTCACTGGATTGTTGCGACTATAAGACTGGGTGCGCCCGTCGGTCCTCGCGGCCGGCGCGGTCGTAGTGTGGCGCTGATGCCTTTCATCGGGTGCAGTGTTTTCCGCAAGCCCAGCTGCTATTACCTTGAACAAATTAGAGTGCTCTAAGCAGGCTATCCTACGGCCGAGAATAATCTTGCATGGAATAATGGAATATGACCTCGGTCTTAATATTCATTGGTTTGTAATCAGATCAAGAGGTAATGATTAACAGAAGTAGTTGGGGGCATTAGTATTACGGCGCGAGAGGTGAAATTCGTAGACCGTCGTAAGACTAACTAAAGCGAAAGCATTTGCCATGGATGCTTTCATTAATCAAGAACGAAAGTTAGAGGATCGAAGGCGATTAGATACCGCCCTAGTTCTAACCGTAAACTATGCCAATTAGCAATTGGGAGACGCTACATTATGGTGCTCTCAGTAGCTTCCGGGAAACCAAAATTAGGTTCCGGGGGAAGTATGGTTGCAAAGTTGAAACTTAAAGGAATTGACGGAAGGGCACCACCAGGAGTGGAGCCTGCGGCTTAATTTGACTCAACACGGGAAAACTTACCAGGTCCGAACTTATTGAGGTAAGACAGATTAATAGCTCTTTCTCAAAATTAAGGGTAGTGGTGCATGGCCGTTCTTAGTTCGTGGAATGATTTGTCTGGTTAATTCCGATAACGAACGTGACTCAATCAAATTAAATAGAACGCTATCAGCAGTCAGATGTTTGATACCGCCGGTTCGGGCAATGGGCGCCTCGGTGTCCCGGCGCTCGGCCGGCGGTGTAGTGTGACCTGATAATACGTCAACCCATCGTGGTTGACTTCTGCTTAATAGGACAATTTGTGTTCAGCAAAATGAGATTGAGCGATAACAGGTCCGTGATGCCCTTAGATGTTCTGGGCTGCACGCGCGCTACAATGTGCGCAGCAACGCGTATCCTTGCCCGAAAGGGCCGGGAAATCGCTCAAATGCGCATTTAGTCGGGATTATGGATTGAAATGGTCCATATGAACCTGGAATTCCCAGTAAGTGCTGGTCATTAGCTAGCGTTGATTACGTCCCTGCCCTTTGTACACACCGCCCGTCGCTACTACCGATGGATTATTTAGTGAGGTCTTTGAAGGTGAACATTTGCTAGTCCCTCGGGATTACATTTGAATCGCTGAAGTTGACCGAACTTGATGATTTAGAGGAAGTAAAAGTCGTAACAAGGTTTCCGTAGGTGAACCTGCGGAAGGATCATTA
>AAEL028798|rRNA||||
AACCCTAGGCAGGGGATCACTCGGCTCGTGGATCGATGAAGACCGCAGCTAAATGCGCGTCAGAATGTGAACTGCAGGACACATGAACACCGACACGTTGAACGCATATTGCACATCGTACTACCAGTACGATGTACACATTTTTGAGTGCCT
>AAEL028669|rRNA||||
CTGGTTGATCCTTCCGGAAATATATGATCGTCTCGAAAGATAAGCTATGGATGTCTAAGAGCAAACAGATTTAATGTGAAACCGCATAAGGCTCAATATAACAGCTGTACTTTTCAAGAGCATTTAACTAATTACTTAGATAACTGTGGAAAATCTAGAGCTTACACATGCAAATTGCATGAACCTCGCGGAACCTGTGCAATTTTTAATCAAATCGTCGTCACGGTCGCTTGAGTTGAAATCTGGATAACTTTGTTAATCGTATGGTCTCGCACCGATGACAGAACTTTCAAATATCTGCCCTATCAACTACCATGGGGCCTTCCTTAGCCGACTGGTTAGAGTCCACGGCTACAAAGCATAGCCATGCTGAAGGTGTCTGGGTTCGATTCCCGGTTGGTCCTTGACTTCCCTGGGCATAGAGTATCATCGTACTTGCTACACGATATACGAATGCGAAAATGGCAACTTTGGCAAAGAAAGCTCTCAGTTAATAACTGTGGAAGCTGAGTAGCAAACTCTGTCCCAGTGAGGACATAAATGCCAAGAAGAAGAAGATCAACTACCATGGTAACAAAGGGTAACGGAGAATCAGAGCTCGGTTCCGGAGAGGGAGTCTGAGAATTGGCTACCACATCCAAGAGAGACAGCAGACACGTAAATTACCCAATCCCGGCCCGGGGAGTTGAAGACGACAATTTACAATACAGT
>AAEL028637|rRNA||||
CCCTCCGAAGTTTCCCTCGGGATAGCTGGAGTACGCAACGTTACGGAACCTATTCTTATCTGTTAAAGCGAATGGTTAGAGGACTTAGGTTCGAAATGATCATAACCTATTATCAAACTTTAAATAGGTAAGATTCGTGCATGATGCTGTTGCAACGTTGACACCGGGCTGCCCCTTGTCAGGGCGCGCCACGACAAGCGGCGTAGTAGATATCTGTGTGCTTAGGCGGCTCAGTTTTGGTAAGAAGAACTGGTGCTGTGGGATGGACCAAACGTAATGTTACGGCGCCTAAATTAAAGACACTTCATAGATGCCATGAAAGGTGTTGATTGCTACAGACATGAGGACGGTGGACATGGAAGTTGTCATCGGATAAGGAGTGTGTAACAACTCATCTCCCGAAGTAGTTAGCCCTTAAAATGGATGGCGCTTAAGCCGTTTGCCTATACATTACCGCTAGCGTACAAGCGGGGCAGCTTGCACACACGTCTGCCCTTTGAGACGCCTGCAAATATGAGAG
>AAEL028981|rRNA||||
GTCAACGATCATACCATGTTGAAAACACCAGTTCTCGTCCGATCACTGAAGTTAAGCAACATCGGGCGCGATTAGTACTTAGATGGGTGACCGCTTGGGAACGTCGCGTGTCGTTGGCC
>AAEL028738|rRNA||||
AACCCTAGGCAGGGGATCACTCGGCTCGTGGATCGATGAAGACCGCAGCTAAATGCGCGTCAGAATGTGAACTGCAGGACACATGAACACCGACACGTTGAACGCATATTGCACATCGTACTACCAGTACGATGTACACATTTTTGAGTGCCT
>AAEL019391|rRNA||||
GTCAACGATCATACCATGTTGAAAGCACCAGTTCTCGTCCGATCACTGAAGTTAAGCAACATCGGGCGCGATTAGTACTTAGATGGGTGAGCGCTTGGGAACGTCGCGTGTCGTTGACC
>AAEL028912|rRNA||||
AACCCTAGGCAGGGGATCACTCGGCTCGTGGATCGATGAAGACCGCAGCTAAATGCGCGTCAGAATGTGAACTGCAGGACACATGAACACCGACACGTTGAACGCATATTGCACATCGTACTACCAGTACGATGTACACATTTTTGAGTGCCT
>AAEL028901|rRNA||||
GTCAACGATCATACCATGTTGAAAACACCAGTTCTCGTCCGATCACTGAAGTTAAGCAACATCGGGCGCGATTAGTACTTAGATGGGTGACCGCTTGGGAACGTCGCGTGTCGTTGGCC
>AAEL028917|rRNA||||
TATTCATCAAAAATTTGTTCTTTGTCTCGATCTCTCCCTATCTCAATGGTCCCTTCGATATCGAGATGTGAAGAGGCAACTGTATAAGACTCTTCTATGACGTCTTATAATTGGAATGAGTTGAGCATAAATCCTTCAACAAGGATCAAGTGGAAGGTAAGTCTGGCCTGCAGCCGCGGTAATTCAAGCTCTTCTAGCGTATATTAAAATTGTTGCGGTTAAAACGTTCAAAGGTTATTCTTGTCCAATACAGATAGGTCACTG
>AAEL028683|rRNA||||
GTCAACGATCATACCATGTTGAAAACACCAGTTCTCGTCCGATCACTGAAGTTAAGCAACATCGGGCGCGATTAGTACTTAGATGGGTGACCGCTTGGGAACGTCGCGTGTCGTTGGCC
>AAEL018514|misc_RNA|Arthropod_7SK|||
GGAGGTGTGTGTCTTCGTCTGTGATGGCACGATAACTGAACATTGATCGCTTTACGTGTTAGTTTGCAGATCTGCTCAGTGGCAACCCGTCACACCTAAAATACAACTCTGGCAGTCCGGATCTGGTATCACGGGTGAACTCTCGCTGCACGGCGCCGGGCCGAACGCACGATTGATGTCATTTGTGATACAAGACTACTGCCGTTCTTACCCAACTCTTTCCAAATTGTTGAGTATAAAATCGTAATTTAATACAGATAGCTTAGCTTCGGATTAAAATTACATTGTTCAGAACGCTTCCATATCACTAGGGCACCGCCGAGCGGTCGGCCCATTCTTTTG
>AAEL017811|RNase_MRP||||
TGGTTCTTTCTAGCTCAATTCTCGTGGTTACATTCGAGTTTCTGATAACTCTCATCGAAGCAAACTTTGCTCACCATGGGTAAAGTCCCCAGGCCGAGGACAGAAAGTGTCAGGATCTAAAACTTTGGTCCCTATTGCATGGTCACGTCAAAACTGACCCGATGCAAACATGCCAAATCGCAATAAAGTTATGTCTGAGAGTGTCCGGGGAGCAGGGAGACGGCGACAGTGGCGACACGTGTCAGTTTGTCAGGTTCTATTCCGGGACACAACACAATGGGGCTTACTAAGAGGGAACT
>AAEL017685|RNase_P||||
CTAGTATTAATCTCGCACTTGGAGCATCCACACGAGTATCAATGATTACTCCCACAGTTCTGCTTCGGGAAGGTCTGAGAGGAAGCAATTTATGTCTCAGCAAGACAGCCTTTTGACAGGGGCGTTGTACAACTAGAAATGCAGTGTGCGTCTTGGATTTGGAGTTGTAGTGTCCCAATCTGGGTTTCCCGGGGATACTCAAGAATGCCCGATTTCACTACAGTTGCCGATTCCCAAGTTGGAAATGTACTTTGCTGGCATTTTGAGCAAAATCTGCGAGCTGTATTTATGTGCTGTTGCACAAATGCAGAACTCAATTCAGACTAGTCTAATACTAG
>AAEL028741|RNase_P||||
CTAGTGTTAATCTCGCACTTGGAGCACCCATACGAGTACGTCCTCGGTTACTCACCACAACTGCTTCGGGAAGGTCTGAGATTAAGCTGTCCTGCCGTTTGGTGGGAAATGCCTCAGCAAGGCGCTTTCTTGAACGAAGGGTTTCGTTACCAGAAAAAGTACTGTGAGTACATTTAGCTGCTTTCAGGTGGTCCCACTGCACCGCACTCCCAAATTGCATACTCGGTTGTGGCAGATGGATTGTCAAGAATGCAACAGCTGTTTTCTTGGTTGTTATATTATTTACCGGGATCTCGTTCTCGGTGAATAATAGTAATTACCGAGACTCGTTGAAGTTTGGGCCGTAATGGGTAAACTATTACATTGCTTCAACTTCGAATCTCAGCTATTGGATTTTCGGCAATCTGTTCACCACAGTCTAAGATGGAATTTAGGAGTGATTCAGTTGCGAATATGCTGTTCAAAAGGTTTTCTTATTGGAGAGCTTCTTCGCCACGGATATTGGTTGTCAAACCAAGTGTGGAACGACCATCAGCCTTCCGGTCAGGCTTGCGTAGGTTAGTCCACGGACTGGCTTGTTCATGCCGTGGCTGAATGGCGTTGGCCTGAAACTGATAATTGAGAAAGCGAACTGCTAGCATTTTTAGTACAATCTGCGAGCTATAAGTCATCCCTGGCTTGTAGAACTCAATTCAGACTAGTCTAACACTAG
>AAEL019322|snoRNA||||
AAGACTATGCTTCACAGGATCCTTCCTGTAGGCAAGTTTTCACAAGTTTTTACCGAAAGAAAAAGCTTTCCCACCCACGATGATGAGACAATAAAAAAACGTTGA
>AAEL028866|snoRNA||||
ATCACCTGGACGGATCTGTTGTCCTCTTGGACGATGGAACCGTCTAAAATATGGGGGCCGACTCTGCTTTTCCATGCACGGTTGTTCCTCAAATGTCGTAGAGCAAATTGCCCTTCGGGAGGCGATGGACGGTATATTCCTGATCTTTCGCGTAGCCCCTGGGCTGTGACCGCGTAGATAAACCATACCTGCCACAGTT
>AAEL019261|snoRNA||||
ATGACCGTGCTTCAAAGAATCATTTCTGTAGGCAAGTTTTCAGCGCTAGTTTTTACCAAAAGGGAAAGCTTACCACCAACGATGATGTGACATACTTTTCAGCTTGGAGCGTGAAACTTGGTTCAGCTATGCCCATTCGATTTATTCGGAAGGGCACTGAACTTTTGATGATCGGCTTCCTTGCATGACGGTGTCGATGGCGTCGAGTGATAATAACTTCTCGCGTTGA
>AAEL028842|snoRNA||||
ATGATGATCAATCTATTGTTTACGGTTATTTCTGATTAACCATGATTACAAACCAGTTTAGAACTAGGGCTGTCTGAC
>AAEL017843|snoRNA|snoMe28S-Am982|||
ATATCGTGATGAATAAACTTATCACCATCTTTCGACTGATCACATCGTGACTGTTATGTAGTTCCTTAACTGATGCCGGTT
>AAEL017659|snoRNA|snoU3|||
AAGACTGTGCTTCACAGGATCATTTCTGTAGGCAAGTTTTCACCACAAGTTTTACCGAAAGGAAAAGCTTTCCCACCCACGATGAGGAGATGTAGTGTCCAGTCTGGAGCGTGAAACTTGGTCGGGTTTGGTTGATCTGATACAGATAAATCGCCCTTCCTCTGAAGATCGGCTCTCTTGCAAGACTCGGACGCATTCTGAGTGGT
>AAEL017850|snoRNA|snoU3|||
AAGACTGTGCTTCACAGGATCATTTCTGTAGGCAAGTTTTCACCACAAGTTTTTACCGAAAGGAAAAGCTTTCCCACCCACGATGATGAGACAATGGTGGCCAGTTTGGAGCGTGAAACTTGGTTCAGTGAGACCATTCGATTCTTTCGGAAGGACTTCGGGCTTTTGATGATCGGCTTCCTTGCAATAAAACTGGCCGCGGTCTGAGTGGT
>AAEL017851|snoRNA|snoU3|||
AAGACTGTGCTTCACAGGATCATTTCTGTAGGCAAGTTTTCACCACAAGTTTTTACCGAAAGGAAAAGCTTTCCCACCCACGATGATGAGACATAGTGGCCAGCTTGGAGCGTGAAACTTGGTTCGGCTATGCCCATTCGATTTATTCGGACAGGCACCGGACTTCTGATGATCGGCTTCCTTGCATAATAGCTGGCCGCGGTCTGAGTGGT
>AAEL019303|snRNA||||
AGCTTTGCGCAGTGGCGATATCGTAACCAATGAGGTACAACCGAGGTGCGATTATTGCTAGTTGAAATGAACTAATGTTTGATGAAAATTTCAGTCATTGAAGTTCACCAACGTGCATAATTTCAAGCATTCGTATTGTTGACATTTTGCAGAAA
>AAEL028729|snRNA||||
AGGAAGCAAACACCCTGTATACTAAAATTGGAACGATAAAGAGAAGATTAGCATGGCCCCTGCGCAAGGATGACACGCAAAATCGTGAAGCGTTCCACATTTTT
>AAEL019080|snRNA||||
ATACTTAACTCACCCGGGAGTCCGTGATCAGGAAGGCGGACTTCCCTGGGGACATCTCTATGATGCGCCTCAGCGAGTTTACATCCTTCTACGGGGTGCGAAATTTTTGGTAGCTGGGATGACCCTTTCTGGGTCGTCCCAT
>AAEL028652|snRNA||||
ATACTTACCTGGAATAGGGGTTACCGTGATCATAAAGGCGGTTCCCCCAGGGTGAGACCCTTCCATTGCACTTCGGTTGGGTTGACCCCTGCGATTATCCCTCATGTGGATAACTCGTATACGCAATTTTTGGTAGCCGGGACGTGCGTACGCGCACATCCCGA
>AAEL019337|snRNA||||
ATACTTATCTCACCCGGGAGTCCGTGATCAGGAAGGCGGACTTCCCTGGGGACATCTCTATGATGCGCCTCAGCGAGTTTACATCCTTCTACGGGGTGCGAAATTTTTGGTAGCTGGGATGACCCTGTCTGGGTCGTCCCAT
>AAEL019336|snRNA||||
ATACTTCTCTCACCCGGAGATCCGTGATCAGGAAGGCGGATTTCCCTGAGGACATCTCTATGATGCGCTTCAGCGAATTTAAAATTTTCTTCGGGGTGCGAAATTTTTGGTAGCCGGGATGACCCTTTCAAGGTCGTCCCAT
>AAEL028988|snRNA||||
ATATTGCTGGCATAGGGGTTACCATGATCACTAAGGCGGTTCCCCCAGGGCGAGGCCCTTCCATTGCACTTCGGTTGGGTTGACTAGGGGACGGACCTGGTGTAGT
>AAEL028897|snRNA||||
ATATTGCTGGCATAGGGGTTACCGTGATCACTAAGGCGGTTCCCCCAGGGCGAGGCCCTTCCATTGCACTTCGGTTGGGTTGACTAGGGGACGGACCTGGTGTAGTGGTTAGAACACTCGCCTCTCACGCCGAGGTTTA
>AAEL028949|snRNA||||
ATCGCTTCTCGGCCTAAAGGCTAAGATCAAAGTGTAGTATCTGTTCTTATCAGCTTAACATCTGATAGCTCTCCCATAGGGAGACAACAAATGTTAAACTGATTTTTGGAAACGGGCGGAACGGTCAGGGGCTTGCTCCACTTCCGCCACGGGTTGGCCCGGTATTGCAGTACCACCGGGATCGGCCCACGTTAA
>AAEL019285|snRNA||||
ATCGCTTCTCGGCCTAAAGTTTAAGATCAAAGTGTAGTATCGGTTCTTATTAGCTTAACATTTGATAGCTCTCCTATAGGGAGACAACAAATGTTAAATTTGGGTCTTCCTTA
>AAEL028779|snRNA||||
CCTAGCTTCGGCTGGATATATACTAAAATTGGAACGATGCAGAGAAGATTAACATGGCCCAAAAGGGCTTAGAGCCAGGGTCCAATTGAGAAATATTATTTT
>AAEL028641|snRNA||||
CTTTACTTCGGCTGGACATATACTAAAATTGGAACGATACAGAGAAGATTAGCATGGCCCCTGCGCAAGGATGACACGCAAAATCGTGAACTGATCCAATGTCTC
>AAEL028800|snRNA||||
GCCCTAGCTTCGGTTGGACATATACTAAAATTGGAACGATACAGAGAAGATTAGCATGGTCCCTGCGCAAGGATGATGAAAAATTTAGCCGCTAGGTAGCGCTAGTGTGT
>AAEL028708|snRNA||||
GTCCTAGCTTCGGCTGGACATATACTAAAATTGGAACGATACAGAGAAGATTAGCATGGCCCCTGCGCAAGGATGACACGCAAAATCTTTTTTTTTTT
>AAEL028727|snRNA||||
GTCTTTGTCTCTCGTCTCGGCAAGACATATACTAAAATTGGAACGGTACAGAGAAGATTAGCATGACCCCTGCGCAACGATGACCAGCAAAATGGTGAAACTTTTCACATTTTT
>AAEL019314|snRNA||||
TCACTCTGATCTCTCTTCAATTGTCGAATAAATCTTTCGCCTTTTACTAAAGATTTCCGTGGAGAGGGATACTCTAATGAGTCTAAAATAAATTTTTGTCCTGACTCGATTCCTATAGCTGG
>AAEL019312|snRNA||||
TCACTCTGATCTCTCTTCAATTGTCGAATAAATCTTTCGCCTTTTACTAAAGATTTCCGTGGAGAGGGATACTCTAATGAGTCTAAAATAAATTTTTGTTCAGACTCGATTCCTATTGCTGGATCG
>AAEL017960|snRNA|U1|||
ATACTTACCTGGCACAGGGGTTACCGTGATCATCAAGGCGGTTCCCCCAGGGTGAGACCCGGCCATTGCACAACCGTGCTGGGTTGACCCCTGCGAATATCCCTCAAGTGGATATCTCGTGTGTGAAATTTTTGGTAGCCGGGACGTGCGTTCGCGCACATCCCGA
>AAEL017809|snRNA|U1|||
ATACTTACCTGGCACAGGGGTTACCGTGATCATCAAGGCGGTTCCCCCAGGGTGAGACCCGGCCATTGCACATCCGTGCTGGGTTGACCCCTGCGAATATCCCTCAAGTGGATATCTCGTGTGTGAAATTTTTGGTAGCCGGGACGTGCGTTCGCGCACATCCCGA
>AAEL017607|snRNA|U1|||
ATACTTACCTGGCACAGGGGTTACCGTGATCATCAAGGCGGTTCCCCCAGGGTGAGACCCGGCCATTGCACATCCGTGCTGGGTTGACCCCTGCGAATATCCCTCATGTGGATATCTCGTGTGTGTAATTTTTGGTAGCCGGGAAGTGCGTTCGCGCACATCCCGA
>AAEL017959|snRNA|U1|||
ATACTTACCTGGCACAGGGGTTACCGTGATCATCAAGGCGGTTCCCCCAGGGTGAGACCCGGCCATTGCACATCCGTGTTGGGTTGACCCCTGCGAATATCCCTCAAGTGGATATCTCGTGTGTGTAATTTTTGGTAGCCGGGACGTGCGTTCGCGCACATCCCGA
>AAEL017885|snRNA|U1|||
ATACTTACCTGGCACAGGGGTTACCGTGATCATCAAGGCGGTTCCCCCAGGGTGAGACCCGGCCATTGCACATCCGTTCTGGGTTGACCCCTGCGAATATCCCTCAAGTGGATATCTCGTGTGTGAAATTTTTGGTAGCCGGGACGTGCGTTCGCGCACATCCCGA
>AAEL017814|snRNA|U1|||
ATACTTACCTGGCACAGGGGTTACCGTGATCATCAAGGCGGTTCCCCCAGGGTGAGACCCGGCCATTGCACATCTGTGCTGGGTTGACCCCTGCGAATATCCCTCATGTGGATATCTCGTGTGTGTAATTTTTGGTAGCCGGGACGTGCGTTCGCGCACATCCCGA
>AAEL017927|snRNA|U1|||
ATACTTACCTGGCACAGGGGTTACCGTGATCATCAAGGCGGTTCCCCCAGGGTGAGACCCGGCCATTGCACTTCCGTGCTGGGTTGACCCCTGCGAATATCCCTCAAGTGGATATCTCGTGTGTGAAATTTTTGGTAGCCGGGACGTGCGTTCGCGCACATCCCGA
>AAEL017824|snRNA|U1|||
ATACTTACCTGGCACAGGGTTTACCACGATCAGGAAGGTGGTTTTCCCGGGGCGAGACCTTGCCATTGCACCTACGGTTAGAGTTGACCCCTGCGAGTGTCCCTCATGTGGATGATTCGTGTGTGCAATTTTTGATAGCCGGGATGTGCGTGCGCGCTCATCCCGA
>AAEL017799|snRNA|U1|||
ATACTTACCTGGCATAGGGGTTACCGTGATCACGAAGGCGGTTCCCCCAGGGTGAGACACTTCCATTGCACTTCGGACGGGTTGACCCCTGCGATTATCCCTCATGTGGATAACTCGTATGCGAAATTTTTGGTAGCTGGGACGTGCGTGCGCGCACATCCCGA
>AAEL017826|snRNA|U1|||
ATACTTACCTGGCATAGGGGTTACCGTGATCACGAAGGCGGTTCCCCCAGGGTGAGGCCCTTCCATTGCACTACGGTTGGGTTGACCCCTGCGATTATCCCTCATGTGGATAACTCGTATGCGCAATTTTTGGTAGCCGGGACGTGCGTACGCGCACATCCCGA
>AAEL017691|snRNA|U1|||
ATACTTACCTGGCATAGGGGTTACCGTGATCACGAAGGTGGTTCCCCCAGGGTGAGACCCTTCCATTGCACTTCGGACGGGTTGACCCCTGCGATTATCCCTCATGTGGATAACTCGTATGCGAAATTTTTGGTAGCCGGGACGTGCGTACGCGCACATCCCGA
>AAEL017931|snRNA|U1|||
ATACTTACCTGGCATAGGGGTTACCGTGATCACTAAGGCGGTTCCCCCAGGGCGAGGCCCTTCCATTGCACTTCGGTTGGGTTGACCCCTGCGATTATCCCTCATGTGGATAACTCGTATGTGTAATTTTTGGTAGCCGGGACGTGCGTGCGCGCACATCCCGA
>AAEL017935|snRNA|U1|||
ATACTTACCTGGCGCAGGGGTTACCGTGATCATCAAGGCGGTTCCCCCAGGGTGAGACCCGGCCATTGCACTTCCGTGCTGGGTTGACCCCTGCGAATATCCCTCATGTGGATATCTCGTGTGTGAAATTTTTGGTAGCCGGGACGTGCGTTCGCGCACATCCCGA
>AAEL017646|snRNA|U1|||
ATACTTACCTGGTATAGGGGTTACCGTGATCACGAAGGCGGTTCCCCCAGGGTGAGACCCTTCCATTGCACTTCGGTTGGGTTGACCCCTGCGATTATCCCTCATGTGGATAACTCGTATACGCAATTTTTGGTAGCCGGGACGTGCGTACGCGCACATCCCGA
>AAEL017866|snRNA|U11|||
TAAAAGGGTGCTTGCTCTACGTTTATATGGCACACCTAATTGTACTTCCAATGGAAGTTCGGTTGGGTGAGGTATGGTTATCAAGACATACCTAGCACATAATTTTTAATTAGAAGACAGTTGACCGCTGCTTGCATGCGTCGACGTCTTC
>AAEL017800|snRNA|U12|||
GTGCCTTAAACTAATGAGTAAGGAAAATTACGAGCTCTGTTAACGCTTGGCTCAGCTTCCTCACTGCAGTCGGTTATCCGGCTGCGTAAGCGCTAATTTTTCATAGAGGTACAGGTCGTCCCCTCGTAGTTACCCTGCCTACTTTGCGGGGTGCTCGGGCGTGCTGCGATTTGCCTC
>AAEL017857|snRNA|U2|||
ATCGCTTCTCGGCCTAAAGGCTAAGATCAAAGTGTAGTATCTGTTCTTATCAGCTTAACATCTGATAGCTCTCCCATAGGGAGACAACAAATGTTAAACTGATTTTTGGAAAACGGCGGAACGGTCAGGGGCTTGCTCCACTTCCGCCACGGGTTGGCCCGGTGTTGCAGTACCGCCGGGATCGGCCCACGTTAA
>AAEL017748|snRNA|U2|||
ATCGCTTCTCGGCCTAAAGGCTAAGATCAAAGTGTAGTATCTGTTCTTATCAGCTTAACATCTGATAGCTCTCCCATAGGGAGACAACAAATGTTAAACTGATTTTTGGAAAAGGGCGGAACGGTCAGGGGCTTGCTCCACTTCCGCCACGGGTTGACCCGGTATTGCAGTACCGCCGGGATCGGCCCACGTTAA
>AAEL017664|snRNA|U2|||
ATCGCTTCTCGGCCTAAAGGCTAAGATCAAAGTGTAGTATCTGTTCTTATCAGCTTAACATCTGATAGCTCTCCCATAGGGAGACAACAAATGTTAAACTGATTTTTGGAAAAGGGCGGAACGGTCAGGGGCTTGCTCCACTTCCGCCACGGGTTGGCCCGGTATTGCAGTACCGCCGGGATCGGCCCACGTAAT
>AAEL017971|snRNA|U2|||
ATCGCTTCTCGGCCTAAAGGCTAAGATCAAAGTGTAGTATCTGTTCTTATCAGCTTAACATCTGATAGCTCTCCCATAGGGAGACAACAAATGTTAAACTGATTTTTGGAAAAGGGCGGAACGGTCAGGGGCTTGCTCCACTTCCGCCACGGGTTGGCCCGGTATTGTAGTACCGCCGGGATCGGCCCACGTAAT
>AAEL017684|snRNA|U2|||
ATCGCTTCTCGGCCTAAAGGCTAAGATCAAAGTGTAGTATCTGTTCTTATCAGCTTAACATCTGATAGCTCTCCCATAGGGAGACAACAAATGTTAAACTGATTTTTGGAAACGGGCGGAACGGTTAGGGGCTTGCTCCACTTCCGCCACGGGTTGGCCCGGTATTGCAGTACCGCCGGGATCGGCCCACGCAAA
>AAEL017825|snRNA|U2|||
ATCGCTTCTCGGCCTAAAGGCTAAGATCAAAGTGTAGTATCTGTTCTTATCAGCTTAACATCTGATAGCTCTCCCATAGGGAGACAACAAATGTTAAACTGATTTTTGGAAACGGGCGGAACGGTTAGGGGCTTGCTCCACTTCCGCCACGGGTTGGCCCGGTATTGCAGTACCGCCGGGATCGGCCCACGTAAA
>AAEL017864|snRNA|U2|||
ATCGCTTCTCGGCCTAAAGGCTAAGATCAAAGTGTAGTATCTGTTCTTATCAGCTTAACATCTGATAGCTCTCCCATAGGGAGACAACAAATGTTAAACTGATTTTTGGAAACGGGCGGAACGGTTAGGGGCTTGCTCCACTTCCGCTACGGGTTGGCCCGGTATTGCAGTACCGCCGGGATCGGCCCACATAAA
>AAEL017591|snRNA|U2|||
ATTCCCATTCAAAGTGTAGTATCTGTTCTTATCAGCTTAACATCTGAAAGCTCTCCCATAGGGAGACAACAAATGTTGAACTGATTTTTGGAAAAGGGCGGAACGGTCAGGGGCTTGCACCACTTCCGTCACGGGTTGGCCCGGTATTGCAGTACCGCCGGGATCGGCCCACCTTTT
>AAEL017596|snRNA|U4|||
ACCTTTGCGCAGTGGCGATATCGTAACCAATGAGGTACAACCGAGGTGCGATTATTGGTAGTTGAGTAAATGTAAATGTTATGGCAGTATGGGACGAAACTAAAATTTTTAAAAATTACCAAGAAT
>AAEL017855|snRNA|U4|||
AGCTTTGCGCAGTGGCGATATCGTAACCAATGAGGTACAACCGAGGAGCGATTATTGCTAGTTGAAAAACAAATTATTCACTGCAGAATCCTTCTAGGACTCTTTTTCAAATCTTTCGAGTGTTCTAATAAAA
>AAEL017678|snRNA|U4|||
AGCTTTGCGCAGTGGCGATATCGTAACCAATGAGGTACAACCGAGGTGCGATTATTGCTAGTTGAAAACTAATACCAATACCCCGCCTTGAGGACGTGAAATACCGTCCGCTATGGCAATTTTTGACAGCCCCGAAAGGGG
>AAEL017711|snRNA|U4|||
AGCTTTGCGCAGTGGCGATATCGTAACCAATGAGGTACAACCGAGGTGCGATTATTGCTAGTTGAAAACTAATACCAATACCCCGCCTTGAGGACGTGAAATACCGTCCGCTATGGCAATTTTTGCAAGCTTCGAAAGAGG
>AAEL017687|snRNA|U4|||
AGCTTTGCGCAGTGGCGATATCGTAACCAATGAGGTACAACCGAGGTGCGATTATTGCTAGTTGAAAACTAATACCAATACCCCGCCTTGGGGACGTGCAATACCGTCCGCTATGGCAATTTTTGAAAACCCCGAAAGGGG
>AAEL017616|snRNA|U4|||
AGCTTTGCGCAGTGGCGATATCGTAACCAATGAGGTTTAACCGAGGTGCGATTATTGCTAGTTGAAAACTAATACCAATACCCCGCCTTGGGGACGTGAAATACCGTCCGCTACGGCAATTTTTGACAACCCCGAAAGGGG
>AAEL018576|snRNA|U4atac|||
CCCTTCCTTGTCTTGGGGAGCATAATATCCAATGAACGAATAGTGAGGGTATTGATGCTGGCACCCACATTGATACGAGCCTTTCGCGCTCGCACTTAAACCCCCGCTCGGGTGGCCGCTTTCGAACAGTGCGCTACCTGGGCGGAATTTTTGGAACG
>AAEL017972|snRNA|U5|||
TAACTCTGGTTTCTCTTCAAATGACGAATAAATCTTTCGCCTTTTACTAAAGATTTCCGTGGAGAGGAATACTCTAATGAGTCTGAAATGATTTTTGTATACGCTCGATTCTCAGCTG
>AAEL017888|snRNA|U5|||
TTACTCTGGTCTCTCTTCAAATGTCGAATAAATCTTTCGCCTTTTACTAAAGATTTCCGTGGAGAGGGACACTCTAATGAGTCTAAAATAAATTTTTGTCTATACCTACTACTCCTAATACGAGTGGT
>AAEL017805|snRNA|U5|||
TTACTCTGGTCTCTCTTCAAATGTCGAATAAATCTTTCGCCTTTTACTAAAGATTTCCGTGGAGAGGGACACTCTAATGAGTCTAAAATAAATTTTTGTCTATACCTGCCACTCCTAATATGGGTGGT
>AAEL017674|snRNA|U5|||
TTACTCTGGTCTCTCTTCAAATGTCGAATAAATCTTTCGCCTTTTACTAAAGATTTCCGTGGAGAGGGACACTCTAATGAGTCTAAAATAAATTTTTGTCTTGTTCAACCCCGCTAATCCGGGGTT
>AAEL017883|snRNA|U5|||
TTACTCTGGTCTCTCTTCAAATGTCGAATAAATCTTTCGCCTTTTACTAAAGATTTCCGTGGAGAGGGACACTCTAATGAGTCTAAACTAAATTTTTGATCAGACTCGATCCTTCATTGGATCGA
>AAEL017702|snRNA|U6|||
GTCCTAGCTTCGGCTGGACATATACTAAAATTGGAACGATACAGAGAAGATTAGCATGGCCCCTGCGCAAGGATGACACGCAAAATCGTGAAGCGTTCCACATTTTT
>AAEL018574|snRNA|U6|||
GTCCTAGCTTCGGTTGGCCATATACCAAAATTGGGAAGATACAGAGAATGACCCCTGCGCAAGGGTGATACGCAAAATCGCGAAGCGTTCCAAATTTGT
>AAEL017763|snRNA|U6|||
GTCTTTGCTTCGGCAAGACATATACTAAAATTGGAACGATACAGAGAAGATTAGCATGGCCCCTGCGCAAGGATGACACGCAAAATCGTGAAGCGTTCCACATTTTT
>AAEL017905|snRNA|U6|||
GTGCTTCGGCAAGACATATACTAAAATTGGAACGATATAGAGAAGATTAGCATGGCCCCTGCGCAAGGATGACACGCAAAATCGTGAAGCGTTCCACATTTTT
>AAEL018578|snRNA|U6|||
TTGCTTCGATAAGGCATATGTACCAAAATTGGAACGCTACAGAGAAAACTAGTATGGCCCTGCACAAGAATGATATCTTGAACACATTTTTACACTACTTGT
>AAEL017903|snRNA|U6atac|||
GTGTCTTTTGAAAGGAGAGCAGGTTAGCACTCCCCTTGACAAGGATGGAACACATAAGGGGCCGGAGAGGCACAAAATTTCCGGCCCTAGTCGATTTTTTTGT
>AAEL019388|SRP_RNA|Metazoa_SRP|||
ACTGGGAGCGTGGCGTCTCCTGTAACGTGGCTGCCCACGGGTCGGGTTACGGACTGATTTGAGGTTGGGGTCCACTGTGTGCCGGGTAAGTCCATGTTGACGGGACGTCCGCACTAAGCTGACCGTCAATATGGGTGCAATGGGGGAGCCCGATGCATTCAGGTTGGCTAAAGAGAGATGAACCGAGCGAGGGGTGAAAACCAGCAGCTAAAAGTCTCCGCGGTAAGCAGTAGTGGGATCGCGTCCCGGAGTGGACTTCCGGTGCCAGCCTAACCAATACAGTCACACCGTAACCTTT
>AAEL019387|SRP_RNA|Metazoa_SRP|||
ACTGGGAGCGTGGCGTCTCCTGTAACGTGGCTGCTCACGGGTCGGGTTACGGACTGATTTGAGGTTGGGGTCCACTGTGTGCCGGGTAAGTCCATGTTGACGGGACGTCCGCACTAAGCTGACCGTCAATATGGGTGCAATGGGGGAGCCCGATGCATTCAGGTTGGCTAAAGAGAGATGAACCGAGCGAGGGGTGAAAACCAGCAGCTAAAAGTCTCCGCGGTAAGCAGTAGTGGGATCGCGTCCCGGAGTGGACTTCCGGTGCCAGCCTGACCAATACAGTCACACTGTAACCTTT
>AAEL018948|tRNA||||
AGCTCGGTAGCTTAGTTGGTAAAGCGCTCGTCTAGCATACAAGAGTCCTGGGTTCGAATCCCAGCCGAGCAC
>AAEL016536|tRNA||||
AGTCCTGTGGCGCAATGGATAACGCGTCTGACTACGGATCAGAAGATTCCAGGTTCGACTCCTGGCAGGATCG
>AAEL028823|tRNA||||
CCTCTCATGGCGTAGTGGTTAACGCGCCCAACTAGAGATCGGGGAGTCGTGAGTTCGATTCTCACTGAGAAGA
>AAEL016728|tRNA||||
GACCGTGTGGCCTAATGGAGAAGGCGTCGGACTTCGGATCCGAAGATTGCAGGTTCGAGTCCTGTCACGGTCG
>AAEL016068|tRNA||||
GACCGTGTGGCCTAATGGATAAGGCGTCGGACTTCGGATCCGAAGATTGCAGGTTCGAGTCCTGTCACGGTCG
>AAEL018929|tRNA||||
GACCGTGTGGCCTAATGGATGAAGGCGTCGGACTTCGAATCCGAAGATTGCAGGTTCGAGTCCTGTCACGGTCG
>AAEL016539|tRNA||||
GACGAGGTGGCCGAGAGGTTAAGGCGTTGGACTGCTAATCCAATGTGCTCTGCACGCGTGGGTTCGAATCCCATCCTCGTCG
>AAEL018883|tRNA||||
GACGAGGTGGCCGAGTGGTTAAGGCGTTGGACTGCTAATCCAATGGGCTCTGCCCGCGTGGGTTCGAATCCCATCTTCGTCG
>AAEL016505|tRNA||||
GACGAGGTGGCCGAGTGGTTAAGGCGTTGGACTGCTAATCCAATGTGCTCTGCACGCGTGGGTTCGAATCCCATCCTCGTCG
>AAEL016271|tRNA||||
GACTCCGTGGCGCAACGGTAGCGCGTCTGACTCCAGATCAGAAGGTTGCGTGTTCAAATCACGTCGGGGTCA
>AAEL018868|tRNA||||
GACTCGGTAGCTTAGTTGGTAAAGCACTTGTCTAGTATACAAGAGTCCTGGGTTCGAATCCCAGCCGAGCA
>AAEL028684|tRNA||||
GACTCGGTAGCTTAGTTGGTATAGCGCTCGTCTGGCATACAAGAGTCCTGGGTTCAAATCCCAGCCGAGCA
>AAEL016287|tRNA||||
GCAGTCGTGGCCGAGCGGTTAAGGCGTCTGACTAGAAATCAGATTCCCTCTGGGAGCGTAGGTTCGAATCCTACCGACTGCG
>AAEL028772|tRNA||||
GCAGTCGTGGCCGAGCGGTTTAAGGCGTCTGACTAGAAATTCAGATTCCCTCTGGGAGCGTAGGTTCGAATCCTACCGACTGCG
>AAEL016067|tRNA||||
GCAGTCGTGGCCGAGTGGTTAAGGCGTCTGACTCGAAATCAGATTCCCTCTGGGAGCGTAGGTTCGAATCCTACCGGCTGCG
>AAEL016550|tRNA||||
GCATCGGTGGTTCAGTGGTAGAATGCTCGCCTGCCACGCGGGCGGCCCGGGTTCGATTCCCGGCCGATGCA
>AAEL018822|tRNA||||
GCATCGGTGGTTCAGTGGTAGAATGCTCGCCTGCCACGCGGGCGGCCCGGGTTCGATTCCCGGGCGATGCA
>AAEL016063|tRNA||||
GCCCCAGTGGCCTAATGGACAAGGCACCGGCCTCCTAAGCCGGGGATTGTGGGTTCGAGTCCCATCTGGGGTA
>AAEL016098|tRNA||||
GCCCCAGTGGCCTAATGGAGAAGGCACCGGCCTCCTAAGCCGGGGATTGTGGGTTCGAGTCCCACCTGGGGTA
>AAEL016366|tRNA||||
GCCCCAGTGGCCTAATGGAGAAGGCACCGGCCTCCTAAGCCGGGGATTGTGGGTTCGAGTCCCATCTGGGGTA
>AAEL018973|tRNA||||
GCCCGGATAGCTCAGTCGGTAGAGCGTTGGACTTTTAATCCAACGGTCGAGGGTTCAAGTCCCTATTCGGGCG
>AAEL016931|tRNA||||
GCCCGGATAGCTCAGTCGGTAGAGCGTTGGACTTTTAATCCAACGGTCTAGGGTTCAAGTCCCTATTCGGGCG
>AAEL028827|tRNA||||
GCCCGGATAGCTCAGTCGGTAGAGCGTTGGACTTTTAATCCAACGTCTAGGGTTCAAGTCCCTATTCGGGCG
>AAEL016120|tRNA||||
GCCCGGCTAGCTCAGTCGGTAGAGCATGAGACTCTTAATCTCAGGGTCGTGAGTTCGAGCCCCACGTTGGGCG
>AAEL018864|tRNA||||
GCCCGGCTAGCTCAGTCGGTAGAGCATGAGACTCTTAATCTCAGGGTCGTGGGATCGTGCCCCACGTTGGGCG
>AAEL018908|tRNA||||
GCCCGGCTAGCTCAGTCGGTAGAGCATGAGACTCTTAATCTCAGGGTCGTGGGTTCAAGCCCCACGTTGGGCG
>AAEL016239|tRNA||||
GCCCGGCTAGCTCAGTCGGTAGAGCATGAGACTCTTAATCTCAGGGTCGTGGGTTCGAGCCCCACGTTGGGCG
>AAEL028778|tRNA||||
GCCCGGCTAGCTCAGTCGGTAGAGCATGAGACTCTTAATCTCAGGGTCGTGGGTTCGAGCCCCACGTTGGGCT
>AAEL028674|tRNA||||
GCCCGGCTAGCTCAGTCGGTAGAGCATGAGACTCTTAATCTCAGGGTCGTGGGTTCGGGCCCCACGTTGGGCG
>AAEL016892|tRNA||||
GCCCGGGTAGCTCAGTCGGTAGAGCGTTGGACTTTTAATCCAACGGTCTAGGGTTCAAGTCCCTATCCGGGCG
>AAEL016214|tRNA||||
GCCCGGGTAGCTCAGTCGGTAGAGCGTTGGACTTTTAATCCAACGGTCTAGGGTTCAAGTCCCTATTCGGGCG
>AAEL016273|tRNA||||
GCCCGGTTAGCTCAGTCGGTAGAGCGTTGGACTTTTAATCCAACGGTCAAGGGTTCAAGTCCCTTATCGGGCG
>AAEL018848|tRNA||||
GCCGAAATAGCTCAGTTGGGAGAGCGTTAGACTGAAGATCTAAAGGTCCCCGGTTCAATCCCGGGTTTCGACA
>AAEL016025|tRNA||||
GCCGAAATAGCTCAGTTGGGAGAGCGTTAGACTGAAGATCTAAAGGTCCCCGGTTCAATCCCGGGTTTCGGCA
>AAEL016207|tRNA||||
GCCGAAATAGCTCAGTTGGGAGAGCGTTAGACTGAAGATCTAAATGTCCCCGGTTCAATCCCGGGTTTCGGCA
>AAEL016454|tRNA||||
GCCGTGATCGTCTAGTGGTTAGGACCCCACGTTGTGGCCGTGGTAACCCAGGTTCGAATCCTGGTCACGGCA
>AAEL016456|tRNA||||
GCCGTGATCGTCTAGTGGTTAGGACCCTACGTTGTGGCCGTAGTAACCCAGGTTCGAATCCTGGTCACGGCA
>AAEL016208|tRNA||||
GCCTCCGTGGCGCAATTGGCTAGCGCGTTCGGCTGTTAACCGAAAGGTTGGTGGTTCGAGCCCACCCGGGGGCG
>AAEL016465|tRNA||||
GCCTCGATAGCGCAGTCGGTAGCGCGCAAGTCTCATAATCTTAAGGTCGTGAGTTCGATCCTCACTCGGGGCA
>AAEL016192|tRNA||||
GCCTCGATAGCGCAGTCGGTAGCGCGTAAGTCTCATAATCTTAAGGTCGTGAGTTCGATCCTCACTCGGGGCA
>AAEL016902|tRNA||||
GCCTCGATGGCGCAGGAGGTAGCGCGTAAGTCTCATAATCTTAAGGTCGTGAGTTCGATCCTCACTCGGGGCA
>AAEL016724|tRNA||||
GCCTCGATGGCGCAGTAGGCAGCGCGTAAGTCTCATAATCTTAAGGTCGTGAGTTCGATCCTCACTCGGGGCA
>AAEL016900|tRNA||||
GCCTCGATGGCGCAGTAGGTAGCGCGTAAGTCTCATAATCTTAAGGTCGTGAGTTCGATCCTCACTCGGGGCA
>AAEL028882|tRNA||||
GCCTCGGTAGCTAAGTTGGTAAAGCGCTCGTCTAGCATACAAGAGGCCTGGGTTCGAATCCCAGCCGAGCA
>AAEL028701|tRNA||||
GCCTCTTTAGCTCAGTGGTAGAGCGCTGGTCTCGTAAACCAGCGGTCGTGAGTTCAAACCTCACAGGAGGCA
>AAEL016165|tRNA||||
GCCTCTTTAGCTCAGTGGTAGAGCGCTGGTCTCGTAAACCAGCGGTCGTGAGTTCAATCCTCACAGGAGGCA
>AAEL016244|tRNA||||
GCCTTCGTGGCGCAATCGGTTAGCGCGTTCGGCTGTTAACCGAAAGGTTGGTGGTTCGAGTCCACCCGGGGGCG
>AAEL016274|tRNA||||
GCGTCGGTGGTGTAATGGTCAGCATAGTTGCCTTCCAAGCAGTTGATCCGGGTTCGATTCCCGGCCGACGCA
>AAEL016610|tRNA||||
GCTGAGGTGTCCGAGCGGTTAAGGAGATGGACTTGAAATCCATTGGGTTATACCCGCGCAGGTTCGAATCCTGTCCTCAGCG
>AAEL016099|tRNA||||
GCTGTGGTGTCCGAGCGGTTAAGGAGATGGACTTGAAATCCATTGGGTTCTACCCGCACAGGTTCGAATCCTGTCTACAGCG
>AAEL016406|tRNA||||
GGCAGCGTGGCCGAGCGGTCTAAGGCGCTGGTTTTAGGCACCAGTCAGAAATGGCGTGGGTTCGAATCCCACCGCTGTCA
>AAEL016599|tRNA||||
GGCAGCGTGGCCGAGTGGTCTAAGGCGCTGGTTTTAGGCACCAGTCAGTAATGGCGTGGGTTCGAATCCCACCGCTGTCA
>AAEL016256|tRNA||||
GGCCGTGTGGCCTAATGGAGAAGGCGTCGGACTTCGGATCCGAAGATTGCAGGTTCGAGTCCTGTCACGGTCG
>AAEL016520|tRNA||||
GGCTCAATGGTCTAGGGGTATGATTCTCGCTTTGGGTGCGAGAGGTCCCGGGTTCAAATCCCGGTTGAGCCC
>AAEL019004|tRNA||||
GGCTCGATAGCTTAGTTGGTAAAGCGCTCGTCTAGCATACAAGAGTCCTGGGTTCGAATCCCAGCCGAGTCA
>AAEL018939|tRNA||||
GGCTCGGTAGCTCAGTTGGTAAAGCGCTTGTCTAGCATACAAGAGTCCTGGGTTCAAATCCCAGCCGAGCACA
>AAEL016427|tRNA||||
GGCTCGGTAGCTGAGTTGGTAAAGCGCTCGTCTAGCATACAAGAGTACTGGGTTCGAATCCCAGCTGAGCAA
>AAEL028973|tRNA||||
GGCTCGGTAGCTTAATTGGTAAAGCGCTCGTCTAGCATACAAGAGTCCTGGGTTCAAATCCCAGCCGAGCAA
>AAEL028927|tRNA||||
GGCTCGGTAGCTTAATTGGTAAAGTGCTTGTCTAGTATACAAGAGTCCTGGGTTCAAATCCCAGCCGAGCAC
>AAEL028886|tRNA||||
GGCTCGGTAGCTTAGTTGGTAAAGCACTCGTCTAGCAAACAAGAGTCCTGGGTTCAAATCCCAGCCGAGCAC
>AAEL028754|tRNA||||
GGCTCGGTAGCTTAGTTGGTAAAGCACTCGTCTAGCATACAAGAGTCCTGGGTTCAAATCCCAGCCGAGCCC
>AAEL028903|tRNA||||
GGCTCGGTAGCTTAGTTGGTAAAGCACTTGTCTAGCATACAAGAATCCTGGGTTCGAATCCCAGCCGAGCAC
>AAEL018854|tRNA||||
GGCTCGGTAGCTTAGTTGGTAAAGCGCTAGTCTAGCATACAAGAGTCCTGGGTTCAAATCCCAGCCGAGCAC
>AAEL018922|tRNA||||
GGCTCGGTAGCTTAGTTGGTAAAGCGCTAGTCTAGCATACTAGAGTCCTGGGTTCAAATCCCAGCCGAGTAC
>AAEL028758|tRNA||||
GGCTCGGTAGCTTAGTTGGTAAAGCGCTCGTCTAGAATACAAGAGTCCTGGGTTCAAATCCCAGCCGAGCAT
>AAEL018947|tRNA||||
GGCTCGGTAGCTTAGTTGGTAAAGCGCTCGTCTAGCAAACAAGAGTCCTGGGTTCAAATCCCAGCCGAGCAC
>AAEL028948|tRNA||||
GGCTCGGTAGCTTAGTTGGTAAAGCGCTCGTCTAGCACACAAGAGTCCTGGGTTCAAATCCCAGCCGAGCAC
>AAEL018969|tRNA||||
GGCTCGGTAGCTTAGTTGGTAAAGCGCTCGTCTAGCATACAAGAGTCCTGGGTTCAAATCCCAGCCGAGCAA
>AAEL028826|tRNA||||
GGCTCGGTAGCTTAGTTGGTAAAGCGCTCGTCTAGCATACAAGAGTCCTGGGTTCAAATCCCAGCCGAGCACA
>AAEL028725|tRNA||||
GGCTCGGTAGCTTAGTTGGTAAAGCGCTCGTCTAGCATACAAGAGTCCTGGGTTCAAATCCCAGCCGAGCAT
>AAEL028733|tRNA||||
GGCTCGGTAGCTTAGTTGGTAAAGCGCTCGTCTAGCATACAAGAGTCCTGGGTTCAAATCCCAGCCGAGCCA
>AAEL018940|tRNA||||
GGCTCGGTAGCTTAGTTGGTAAAGCGCTCGTCTAGCATACAAGAGTCCTGGGTTCAAATCCCAGCCGAGCTC
>AAEL028947|tRNA||||
GGCTCGGTAGCTTAGTTGGTAAAGCGCTCGTCTAGCATACAAGAGTCCTGGGTTCAAATTCCAGCCGAGCCC
>AAEL028785|tRNA||||
GGCTCGGTAGCTTAGTTGGTAAAGCGCTCGTCTAGCATACAAGAGTCCTGGGTTCGAACCCCAGCCGAGCAC
>AAEL018813|tRNA||||
GGCTCGGTAGCTTAGTTGGTAAAGCGCTCGTCTAGCATACAAGAGTCCTGGGTTCGAATCCCAGCCGAGCAA
>AAEL018821|tRNA||||
GGCTCGGTAGCTTAGTTGGTAAAGCGCTCGTCTAGCATACAAGAGTCCTGGGTTCGAATCCCAGCCGAGCAC
>AAEL028768|tRNA||||
GGCTCGGTAGCTTAGTTGGTAAAGCGCTCGTCTAGCATACAAGAGTCCTGGGTTCGAATCCCAGCCGAGCACA
>AAEL028829|tRNA||||
GGCTCGGTAGCTTAGTTGGTAAAGCGCTCGTCTAGCATACAAGAGTCCTGGGTTCGAATCCCAGCCGAGCAT
>AAEL018907|tRNA||||
GGCTCGGTAGCTTAGTTGGTAAAGCGCTCGTCTAGCATACAAGAGTCCTGTGTTCAAATCCCAGCCGAGCCG
>AAEL018953|tRNA||||
GGCTCGGTAGCTTAGTTGGTAAAGCGCTCGTCTAGCATACAAGTGTCCTGGGTTCGAATCCCAGCCGAGCAC
>AAEL018951|tRNA||||
GGCTCGGTAGCTTAGTTGGTAAAGCGCTCGTCTAGCATACCAGAGTCCTGGGTTCAAATCCCAGCCGAGCAC
>AAEL028698|tRNA||||
GGCTCGGTAGCTTAGTTGGTAAAGCGCTCGTCTAGCATACGAGAGTCCTTGGTTCGAATCCCAGCCGAGCAC
>AAEL028678|tRNA||||
GGCTCGGTAGCTTAGTTGGTAAAGCGCTCGTCTAGTATACAAGAGTCCTGGGTTCGAATCCCAGCCGGGCTC
>AAEL018910|tRNA||||
GGCTCGGTAGCTTAGTTGGTAAAGCGCTCGTCTATCATACAAGAGTCCTGGGTTCAAATCCCAGCCGAGCAC
>AAEL019007|tRNA||||
GGCTCGGTAGCTTAGTTGGTAAAGCGCTCGTCTATCATACAAGAGTCCTGGGTTCGAATCCCAGCCGGGCAC
>AAEL018849|tRNA||||
GGCTCGGTAGCTTAGTTGGTAAAGCGCTCGTCTGGCATACAAGAGTCCTGGGTTCAAATCCCAGCCGAGCAC
>AAEL018966|tRNA||||
GGCTCGGTAGCTTAGTTGGTAAAGCGCTTGTCTAGCATACAAGAGTCCTGGGTTCAAACCCCAGCCGAGCAC
>AAEL018850|tRNA||||
GGCTCGGTAGCTTAGTTGGTAAAGCGCTTGTCTAGCATACAAGAGTCCTGGGTTCAAATCCCAGCCGAGCAC
>AAEL028902|tRNA||||
GGCTCGGTAGCTTAGTTGGTAAAGCGCTTGTCTAGCATACAAGAGTCCTGGGTTCAAATCCCAGCCGAGCTC
>AAEL018832|tRNA||||
GGCTCGGTAGCTTAGTTGGTAAAGCGCTTGTCTAGCATACAAGAGTCCTGGGTTCAAATCCCAGCTGAGCAT
>AAEL028963|tRNA||||
GGCTCGGTAGCTTAGTTGGTAAAGCGCTTGTCTAGCATACAAGAGTCCTGGGTTTGAATCCCAGCCGAGCAC
>AAEL019003|tRNA||||
GGCTCGGTAGCTTAGTTGGTAAAGCGCTTGTCTAGCATACAAGAGTTCTGGGTTCAAATCCCAGCCGAGCAC
>AAEL028890|tRNA||||
GGCTCGGTAGCTTAGTTGGTAAAGCGCTTGTCTATCATATAAGAGTCCTGGGTTCGAATCCCAGCCGAGCAT
>AAEL028986|tRNA||||
GGCTCGGTAGCTTAGTTGGTAAAGCGTTCGTCTAGCATACTAGAGTCCTGGGTTCAAATCCCAGCCGAGCTC
>AAEL028879|tRNA||||
GGCTCGGTAGCTTAGTTGGTAAAGTGCTCGTCTAGCATACAAGAGTCCTGGGTTCAAATCCCAGCCGAGCCG
>AAEL028940|tRNA||||
GGCTCGGTAGCTTAGTTGGTACAGCACTCGTCTAGCATACGAGAGTCCTGGGTTCAAATCCCAGCCGAGCAC
>AAEL028968|tRNA||||
GGCTCGGTGGCTTAGTTGGTAAAGCGCTCGTCTAGCATACAAGAGTCCTGGGTTCAAATCCCAGCCGAGCAC
>AAEL018867|tRNA||||
GGCTCGGTGGCTTAGTTGGTAAAGCGCTTGTCTAGCATACAAGAGTCCTGGGTTCAAATCCCAGCCGAGCAC
>AAEL016583|tRNA||||
GGCTCGTTGGTCTAGGGGTATGATTCTCGCTTCGGGTGCGAGAGGTCCCGGGTTCAATTCCCGGACGAGCCC
>AAEL028896|tRNA||||
GGCTCGTTGGTCTAGGGGTATGATTTTCGCTTAGGGTGCGAGAGGTCCCGGGTTCAAATCCCGGACGAGCCC
>AAEL028954|tRNA||||
GGCTGGGTAGCTTAGTTGGTAAAGCGCTTGTCTAGCATACAAGAGTCCTGGGTTCAAATCCCAGTCGAGCTC
>AAEL018815|tRNA||||
GGCTTGGTAGCTTAGTTGGTAAAGCACTTGTCTGGCATACAAGAGTCGTGGGTTCGAGTCCCACCTGAGCAC
>AAEL028783|tRNA||||
GGCTTGGTAGCTTAGTTGGTAAAGCGCTCGTCTCACATACAAGAGTCCTGGGTTCGAATCCCAGCCAAGCAC
>AAEL016639|tRNA||||
GGGGATATAGCTCAGTGGTAGAGCGCTCGCTTCGCATGTGAGAAGTCCCGGGTTCAATCCCCGGTATCTCCA
>AAEL016601|tRNA||||
GGGGATATAGCTCAGTGGTAGAGCGTTCGCTTTGCATGTGAAAGGCCCCGGGTTCGATCCCCGGTATCTCCA
>AAEL016772|tRNA||||
GGGGATGTAGCTCAGTGGTAGAGCGCTCGCTTCGCATGTGAGAAGTCCCGGGTTCAATCCCCGGCATCTCCA
>AAEL018930|tRNA||||
GGGGATGTAGCTCAGTGGTAGAGCGCTCGCTTCGCATGTGAGAGGCCCCGGGTTCAATCCCCGGCATCTCCA
>AAEL016170|tRNA||||
GGGGATGTAGCTCAGTGGTAGAGCGTTCGCTTTGCATGTGAAAGGCCCCGGGTTCGATCCCCGGCATCTCCA
>AAEL028859|tRNA||||
GGGGCTATAGCTCAGTGGTAGAGCATTCGACTGCAGATCGAGAGGTCCCCGGTTCAAACCCGGGTGGCCCCT
>AAEL028662|tRNA||||
GGGGGTATAGCTCAGTGGTAGAGCATTCGACTGCAGATCGAGAGGTCCCCGGTTCAAACCCGGGTGCCCCCT
>AAEL028836|tRNA||||
GGGGGTATAGCTCAGTGGTAGAGCATTCGACTGCAGATCGAGAGGTCCCTGGTTCAAATCCGGGTGCCCCCT
>AAEL016586|tRNA||||
GGTAGCGTGGCCGAGCGGTCTAAGGCGCTGGTTTAAGGCACCAGTCACTTCGGTGGCGTGGGTTCGAATCCCACCGCTGCCA
>AAEL016345|tRNA||||
GGTAGCGTGGCCGAGCGGTCTAAGGCGCTGGTTTAAGGCACCAGTCTCCTCGGAGGCGTGGGTTCGAATCCCACCGCTGCCA
>AAEL016517|tRNA||||
GGTCCTGTGGCGCAATGGATAACGCGTCTGACTACGGATCAGAAGATTCCAGGTTCGACTCCTGGCAGGATCG
>AAEL016315|tRNA||||
GGTTCCATAGTGTAGCGGTTATCACGTCTGCTTTACACGCAGAAGGTCTCCAGTTCGATCCTGGATGGAACCA
>AAEL016280|tRNA||||
GGTTCCATGGTGTAACGGTTAGCACTCAGGACTCTGAATCCTGCGATCCGAGTTCAAATCTCGGTGGAACCT
>AAEL018871|tRNA||||
GGTTCCATGGTGTAACGGTTAGCACTCAGGACTTTGAATCCTGCGATCCGAGTTCAAATCTCGGTGGAACCT
>AAEL016259|tRNA||||
GGTTCCATGGTGTAATGGTTAGCACTCAGGACTTTGAATCCTGCGATCCGAGTTCAAATCCCGGTGGAACCT
>AAEL016276|tRNA||||
GGTTCCATGGTGTAATGGTTAGCACTCAGGACTTTGAATCCTGCGATCCGAGTTCAAATCTCGGTGGAACCT
>AAEL016703|tRNA||||
GGTTCCATGGTGTAATGGTTAGCACTTTGGACTCTGAATCCAACGATCCGAGTTCAAATCTCGGTGGAACCT
>AAEL016625|tRNA||||
GGTTCTATGGTGTAATGGTTAGCACTTTGGACTCTGAATCCAACGATCCGAGTTCAAATCTCGGTAGAACCT
>AAEL016059|tRNA||||
GTCAGAATGGCCGAGCGGTCTAAGGCGCCAGATTTAAGCTCTGGTTCCCGTAAGGGAGCGTGGGTTCGAACCCCACTTCTGACA
>AAEL018863|tRNA||||
GTCAGAATGGCCGAGCGGTCTAAGGCGCCAGATTTAAGCTCTGGTTCCCGTCTGGGAGCGTGGGTTCGAACCCCACTTCTGACA
>AAEL016311|tRNA||||
GTCAGAATGGCCGAGCGGTCTAAGGCGCCAGATTTAAGCTCTGGTTCCCGTCTGGGAGCGTGGGTTCGAACCCCAGTTCTGACA
>AAEL018844|tRNA||||
GTCAGGATGGCCGAGCGGTCTAAGGCGCCAGACTCAAGAGCAATCTTGCCCATCATACCAAGTAGTGTGGGTTCAAATCCCGAGAGCGTTCTGGTCCTCTCTGAGGGCGTGGGTTCGAATCCCACTTCTGACA
>AAEL016958|tRNA||||
GTCAGGATGGCCGAGCGGTCTAAGGCGCCAGATTTAAGCTCTGGTTCCCGTAAGGGAGCGTGGGTTCGAACCCCACTTCTGACA
>AAEL016286|tRNA||||
GTCAGGATGGCCGAGCGGTCTAAGGCGCTACGTTCAGGTCGTAGTCTTCTCTGAAGGCGTGGGTTCGAATCCCACTTCTGACA
>AAEL028670|tRNA||||
GTCAGGATGGCCGAGCGGTCTAAGGCGCTACGTTCAGGTCGTAGTCTTCTCTGAAGGCGTGGGTTCGAATCTCACTTCTGACA
>AAEL016531|tRNA||||
GTCAGGATGGCCGAGTGGTCTAAGGCGCTACGTTCAGGTCGTAGTCTTCTCTGAAGGCGTGGGTTCGAATCCCACTTCTGACA
>AAEL028871|tRNA||||
GTCCCTCTGGCGCAGCGGATAGCGCGTTGGACTTCTAATCCAAAGGTCGCGGGTTCGATCCCCGCGAGGGATG
>AAEL016122|tRNA||||
GTCCCTCTGGCGCAGCGGATAGCGCGTTGGACTTCTAATCCAAAGGTCGTGGGTTCGATCCCCACGAGGGATG
>AAEL016282|tRNA||||
GTCCCTTTGGCGCAGAGGATAGCGCGTTGGACTTCTAATCCAAAGGTCGCGGGTTCGATCCCCGCAAGGGATG
>AAEL018853|tRNA||||
GTCCCTTTGGCGCAGCGGATAGCGCGTTGGACTTCTAATCCAAAGGTCGTGGGTTCGATCCCCACAAGGGATG
>AAEL028944|tRNA||||
GTCTCGGTAGCTTAGTTGGTAAAGCGCTGGTCTAGCATATCAGAGTCCTGGGTTCAAATCCCAGCCGAGAAC
>AAEL020667|tRNA||||
GTGTGAATTATTTTAATTTTTAAAAAATTATAATAATTAATTTATTCGCAGT
>AAEL018828|tRNA||||
GTTTCCGTAGTGTAGCGGTTATCACGTCTGCTTCACACGCAGAAGGTCCCCGGTTCGAACCCGGGCGGAAACA
>AAEL016161|tRNA||||
GTTTCCGTAGTGTAGCGGTTATCACGTCTGCTTCACACGCAGAAGGTCCCCGGTTCGAGCCCGGGCGGAAACA
>AAEL016589|tRNA||||
GTTTCCGTAGTGTAGTGGTTATCACATCCGCCTAACACGCGGAAGGCCCCCGGTTCGATCCCGGGCGGAAACA
>AAEL018852|tRNA||||
GTTTCCGTAGTGTAGTGGTTATCACGTCCGCTTCACACGCGGAAGGTCCCCGGTTCGAACCCGGGCGGAAACA
>AAEL018897|tRNA||||
GTTTCCGTAGTGTAGTGGTTATCACGTCTGCTTCACACGCAGAAGGTCCCCGGTTCGAACCCGGGCGGAAACA
>AAEL016873|tRNA||||
GTTTCCGTGGTGTAGTGGTCATCACATCCTCCTAACACGCGAAAGGCCCCCGGTTCGATCCCGGGCGGAAACA
>AAEL016585|tRNA||||
GTTTCCGTGGTGTAGTGGTTATCACATCCGCCTAACACGCGGAAGGCCCCCGGTTCGATCCCGGGCGGAAACA
>AAEL018967|tRNA||||
GTTTTCGTAGTGTAGTGGTTATCACGTCTGCTTCACACGCAGAAGGTCCCCGGTTCGAACCCGGGCGGAAACA
>AAEL018837|tRNA||||
TCCCATACTGTCTAGTGGTTAGGATATCCGGCTCTCACCCGGAAGGCCCGGGTTCGATTCCCGGTATGGAAA
>AAEL016543|tRNA||||
TCCCATATGGTCTAGTGGCTAGGATATCTGGCTTTCACCCAGAAGGCCCGGGTTCGATTCCCGGTATGGGAA
>AAEL018935|tRNA||||
TCCCATATGGTCTAGTGGCTAGGATATCTGGCTTTCACCCAGAAGGCCCGGGTTCGATTCCCGGTATGGGGA
>AAEL016395|tRNA||||
TCCCATATTGTCTAGTGGTTAGGATATCCGGCTCTCACCCGGAAGGCCCGGGTTCGATTCCCGGTATGGGAA
>AAEL016003|tRNA||||
TCCTCGATAGTATAGAGGTCAGTATCCCCGCCTGTCACGCGGGAGACCGGGGTTCGATTCCCCGTCGGGGAG
>AAEL016004|tRNA||||
TCCTCGATAGTATAGTGATCAGTATCCCCGCCTGTCACGCGGGAGACCGGGGTTCAATTCCCCGTCGGGGAG
>AAEL016039|tRNA||||
TCCTCGATAGTATAGTGGTAAGTATCCCCGCCTGTCACGCGGGAGACCGGGGTTCGATTCCCCGTCGGGGAG
>AAEL016561|tRNA||||
TCCTCGATAGTATAGTGGTCAGTATCCCCGCCTGTCACGCGAGAGACCGGGGTTCAATTCCCCGTTGGGGAG
>AAEL016525|tRNA||||
TCCTCGATAGTATAGTGGTCAGTATCCCCGCCTGTCACGCGGGAGACCGGGGTTCAATTCCCCGTCGGGGAG
>AAEL016388|tRNA||||
TCCTCGATAGTATAGTGGTCAGTATCCCCGCCTGTCACGCGGGAGACCGGGGTTCGATTCCCCGTCGGGGAG
>AAEL016540|tRNA||||
TCCTCGATAGTGTAGTGGTCAGTATCCCCGCCTGTCACGCGGGAGACCGGGGTTCAATTCCCCGTCGGGGAG
>AAEL018933|tRNA||||
TGCTCGGTAGCTTAGTTGGTAAAGCGCTCGTCCAGCATACAAGAGTCCTGGGTTCGAATCCCAGCCGAGCAC
>AAEL028932|tRNA||||
TGCTCGGTAGCTTAGTTGGTAAAGCGCTCGTCTAGCATACAAGAGTCCTGGGTTCAAATCCCAGCCGAGCAC
>AAEL019018|tRNA||||
TGCTCGGTAGCTTAGTTGGTAAAGCGCTCGTCTAGCATACAAGAGTCCTGGGTTCGAATCCCAGCCGAGCAC
>AAEL018809|tRNA||||
TGCTCGGTAGCTTAGTTGGTAAAGCGCTCGTCTATCATACAAGAGTCCTGGGTTCGAATCCCAGCCGAGCAC
>AAEL028811|tRNA||||
TGCTCGGTAGCTTAGTTGGTAAAGCGCTTGTCTAGCATACAAGAGTCCTGGGTTCAAATCTCAGCCGAGCAC
>AAEL028706|tRNA||||
TGCTCGGTAGCTTAGTTGGTATAGCGCTCGTCTAGCATACAAGAGTTCTGGGTTCAAATCCCAGCCGAGCAC
>AAEL018673|tRNA|tRNA-Ala|||
GGGATAATAGTTAACTATAACATTTAATTTGCATTTAAAAAGTATTGAATTTATATTCAATTTATCTTA
>AAEL018672|tRNA|tRNA-Arg|||
AAATATGAAGCGATTTATTGCAATTAGTTTCGGCCTAATCTTAGGTGAAATTCACCCATA
>AAEL018674|tRNA|tRNA-Asn|||
TTAATTGAAACCAAAAAGAGGTATATCACTGTTAATGATATCATTGAATAATTTATATATTCCAATTAAG
>AAEL018666|tRNA|tRNA-Asp|||
AAAAAATTAGTTTAACCCAAAACCTTAGTATGTCAAACTAAAAAAATTAGTTTAATCTAATATTTTTTA
>AAEL018660|tRNA|tRNA-Cys|||
AACTTTATATTCAATAATGATATTAGACTGCAATTCTAAAGGAATAATTAAAAAATTATTAAAGTTT
>AAEL018676|tRNA|tRNA-Gln|||
ATTTATATAGTTTAAAAAAAACATTACATTTTCACTGTAAAAATAAAAATTTATTTTTTATAAATA
>AAEL018693|tRNA|tRNA-Glu|||
TATATTTTAGTGTACGATGCACAAAAGTTTTTGAAGCTTTTGGAAATAGTTTAATTCTATTAAATATAA
>AAEL018670|tRNA|tRNA-Gly|||
ATTTATAAAGTATATAATTGTATATGTGACTTCCAATCACAAGGACTAAATAATTTTAGTATAAATA
>AAEL018679|tRNA|tRNA-His|||
ATTTAAATAGTTTAAAATAAAATATTGATTTGTGGTGTCAATGATATGAAAATTTCATTTTAGATC
>AAEL018692|tRNA|tRNA-Ile|||
AATGAATTGCCTGACGAAAAGGGTTACCTTGATAGGGTAAATCATAAAGTTTATACTTTATTCATTA
>AAEL018688|tRNA|tRNA-Leu|||
ACTATTTTGGCAGATTAGTGCAATAAATTTAGAATTTATTTATATAATTTAATTAATTATAAATAGTA
>AAEL018663|tRNA|tRNA-Leu|||
TCTAATATGGCAGATTAGTGCAATGAATTTAAGCTTCATATATAAAGATTATTATCTTTTATTAGAA
>AAEL018665|tRNA|tRNA-Lys|||
CATTAGATGACTGAAAGCAAGTAATGATCTCTTAAATCATATTATAGTAAATTAGCACTTACTTCTAATGA
>AAEL018694|tRNA|tRNA-Met|||
AAAAAGATAAGCTAATTAAGCTATTGGGTTCATACCCCACTTATAAAGGTTATAATCCTTTTCTTTTTA
>AAEL018677|tRNA|tRNA-Phe|||
ATTTAAATAGCTTATATTTAGAGCATGACACTGAAGATGTTAGGGAAATTATTGTAATTTTTAAATA
>AAEL018683|tRNA|tRNA-Pro|||
CAAGAAATAGTTTATAATAAAATATTAACTTTGGGAGTTAATGAAAAGGAAGTATCTTTTTTCTTGA
>AAEL018686|tRNA|tRNA-Ser|||
AATTAATAAGCTTTTATAGCATATGTCTTGAAAACATAAGAAAGAAGTTAAACCTTCTATTAATTT
>AAEL018675|tRNA|tRNA-Ser|||
AGAAATATAAATGGAATTAAACCATTAAAGATAAAAGTTAGCAGCTTTTTCTTGATCAACATATTTC
>AAEL018682|tRNA|tRNA-Thr|||
GTTTTAATAGTTTAAAAAAAACATTAGTCTTGTAAACTAAAAATAAAAATTATTTTTTTTAAAACT
>AAEL018659|tRNA|tRNA-Trp|||
TAAGAATTTAAGTTAAATAAACTAATAGCCTTCAAAGCTGAAAATATTTGTATTAATCTTTTAATTCTTA
>AAEL018661|tRNA|tRNA-Tyr|||
GATTAAATGGCTGAAGTTTAGGCGATAAATTGTAAATTTATATATAAGAAAAATATTCTTTTTAATCA
>AAEL018690|tRNA|tRNA-Val|||
CAATTTAAAGCTTAATTAGTAAAGTATTTCATTTACATTGAAAAGAAATTTGTGCAAATCAATTTAAATTGA
