# Supplementary material for: MicroRNAs and other small RNAs in Aedes aegypti saliva and salivary glands following chikungunya virus infection
Source: Sci Rep. 2022 Jun 9;12:9536. doi: 10.1038/s41598-022-13780-3 (PMC9184468; doi:10.1038/s41598-022-13780-3)
Supplement: Supplementary file 6 — Supplementary Information 6. [file 41598_2022_13780_MOESM6_ESM.zip › Supplementary Custom Scripts/AaegL5_known_mirdeep_coordinates.txt]

>aae-bantam	MI0013439	miRBase	chr3:178082827-178082897	chr3	178082827	178082897	+	?	AGAACCGGUUUUCAUUUUCGAUCUGACUUAUUUGAUUUAACAAGAGUGAGAUCAUUUUGAAAGCUGAUUUU	UGAGAUCAUUUUGAAAGCUGAU	CCGGUUUUCAUUUUCGAUCUGAC	CCGGUUUUCAUUUUCGAUCUGAC	UGAGAUCAUUUUGAAAGCUGAU
>aae-let-7	MI0013505	miRBase	chr2:375131492-375131564	chr2	375131492	375131564	+	?	CCACGUUGAGGUAGUUGGUUGUAUAGUAGUGACUGAUUAAAUAUCUGCUAUGCAAUCUGCUAGCUUGUCGUGU	UGAGGUAGUUGGUUGUAUAGU	CUAUGCAAUCUGCUAGCUUGUC	UGAGGUAGUUGGUUGUAUAGU	CUAUGCAAUCUGCUAGCUUGUC
>aae-miR-1	MI0013455	miRBase	chr2:399501017-399501092	chr2	399501017	399501092	-	?	CGAAAGUUCCAUGCUUCCUUGCAUUCAAUAGUGAUUCUGAAAGCAUAUGGAAUGUAAAGAAGUAUGGAGCGCUCGG	UGGAAUGUAAAGAAGUAUGGAG	CCAUGCUUCCUUGCAUUCAAUA	CCAUGCUUCCUUGCAUUCAAUA	UGGAAUGUAAAGAAGUAUGGAG
>aae-miR-10	MI0013484	miRBase	chr1:310530462-310530550	chr1	310530462	310530550	+	?	UUUGUUCUACAUCUACCCUGUAGAUCCGAAUUUGUUUGAAUAUUUAACAAGCGACAAAUUCGGUUCUAGAGAGGUUUGUGUGGGGCAUU	CAAAUUCGGUUCUAGAGAGGUUU	ACCCUGUAGAUCCGAAUUUGUU	ACCCUGUAGAUCCGAAUUUGUU	CAAAUUCGGUUCUAGAGAGGUUU
>aae-miR-100	MI0013497	miRBase	chr2:375117322-375117447	chr2	375117322	375117447	+	?	GCGUAGUGGUUGUAGUUACCCAUUUGCAGGAACCCGUAGAUCCGAACUUGUGCUGCCGUUUCACAUGUUACAAGAACGGAUGUAUGGGAUUCUGCCGAUGUAUGGCUAAAGCAUCGAUCGAUUUGU	CAAGAACGGAUGUAUGGGAUUC	AACCCGUAGAUCCGAACUUGUG	AACCCGUAGAUCCGAACUUGUG	CAAGAACGGAUGUAUGGGAUUC
>aae-miR-1000-1	MI0013502	miRBase	chr3:74204045-74204141	chr3	74204045	74204141	-	?	CGAUUUUUGCUAGAAACCGAUUAUAUUGUCCUGUCACAGCAGUACUGUUACAAAUUUACUGUUGUUUCGGGACAUUUACAUUGAUUCUAGCCGUCAC	AUAUUGUCCUGUCACAGCAGU		AUAUUGUCCUGUCACAGCAGU
>aae-miR-10365	MI0037934	miRBase	chr3:320775612-320775704	chr3	320775612	320775704	-	?	CCGGGUGACCAUUAGAAUGUGGAAUCUGUUUUUGUACAUCAAGUGUUACGAAACGAAGCAAAAAAGUUUUCAUAUUCUUGCGGUCAACCGGGU	AUUAGAAUGUGGAAUCUGUUUU	AAAAGUUUUCAUAUUCUUGCGG	AUUAGAAUGUGGAAUCUGUUUU	AAAAGUUUUCAUAUUCUUGCGG
>aae-miR-109		Maharaj_2015-MapMi	chr2:259489344-259489456	chr2	259489344	259489456	-	?	AAUAAACUCGUGAUUUUUUGGUACCGAUCACGUCGGGGUCACCUAAAUUUGGGGUAUUCCUUAGCUUUCCGAUAGAUAGGGAUGCGUGUGGUCGGUACUAUGGUCAAUUUAUU	AUCACGUCGGGGUCACC		AUCACGUCGGGGUCACC
>aae-miR-11	MI0013453	miRBase	chr3:75489839-75489952	chr3	75489839	75489952	-	?	AACAUUGAUGCGAGUAGUGCCGCGCGAGAACUCCGGCUGUGACCUGUGUACACUUUAUCCAAAUCACAUCACAGUCUGAGUUCUUGCUUGGAGGCUCGUCGAUCAACUAAUGGA	CAUCACAGUCUGAGUUCUUGCU	AGAACUCCGGCUGUGACCUGUG	AGAACUCCGGCUGUGACCUGUG	CAUCACAGUCUGAGUUCUUGCU
>aae-miR-1174	MI0013471	miRBase	chr1:307010196-307010318	chr1	307010196	307010318	-	?	ACUCCAAUUCUGGGUAUUUUAGAUCCUUGGCAUAGUUACGUGAUUGAAUGCACUGUUCUUCUUUGGUUUACCCAGUAUCGAACACGCGUCAAUCUGUCAGAUCUACUUAAUACCCAUAAAUUG	UCAGAUCUACUUAAUACCCAU	CUGGGUAUUUUAGAUCCUUGGCA	CUGGGUAUUUUAGAUCCUUGGCA	UCAGAUCUACUUAAUACCCAU
>aae-miR-1175	MI0013470	miRBase	chr1:307010035-307010118	chr1	307010035	307010118	-	?	ACGAUAUGAAAUAAGUGGAGUAGUGGUCUCAUCGCUUAGUAUUAGAAAAGUGAGAUUCUACUUCUCCGACUUAAUUCAUAUCUA	AAGUGGAGUAGUGGUCUCAUCG	UGAGAUUCUACUUCUCCGACUUAA	AAGUGGAGUAGUGGUCUCAUCG	UGAGAUUCUACUUCUCCGACUUAA
>aae-miR-11893-1	MI0037925	miRBase	chr2:257889032-257889109	chr2	257889032	257889109	+	?	UCAAGGAUGGUAAGUAGAUAAAUCAGAAAGACGUUUAUAUCGUUUCUUCCUGACUUAUACGCUUACCUCACAGGUUGG	UUCCUGACUUAUACGCUUACCU	UAAGUAGAUAAAUCAGAAAGA	UAAGUAGAUAAAUCAGAAAGA	UUCCUGACUUAUACGCUUACCU
>aae-miR-11894a-1	MI0037927	miRBase	chr2:58787947-58788011	chr2	58787947	58788011	-	?	GAUGGGUCGUCUUGAAAUGGUAAAGAGUGUCAAUCAUCAUCUUUACCAUUUCAAGAUGACCUAUU	UUUACCAUUUCAAGAUGACCUA			UUUACCAUUUCAAGAUGACCUA
>aae-miR-11894b-1	MI0037930	miRBase	chr2:58784589-58784653	chr2	58784589	58784653	-	?	GAUGGGUCGUAUUGAAAUGGUAAAGAGUGUCAAUCAUCAUCUUUACCAUUUCAAUAUGACCUAUU	UUUACCAUUUCAAUAUGACCUA			UUUACCAUUUCAAUAUGACCUA
>aae-miR-11895-1	MI0037932	miRBase	chr2:324949493-324949558	chr2	324949493	324949558	-	?	GAUAAGCAGGAGUGAAUGCAUGAGUUUGACAUCUGAAACUAAUUCAUGCAUUCACUUCUGCUGAUC	UUCAUGCAUUCACUUCUGCUGA	AGCAGGAGUGAAUGCAUGAGUU	AGCAGGAGUGAAUGCAUGAGUU	UUCAUGCAUUCACUUCUGCUGA
>aae-miR-11896	MI0037935	miRBase	chr2:30841053-30841132	chr2	30841053	30841132	-	?	AACUUCACCUCGGUCAAUCCGGAACUGUUGGCUCGGCACAAAAGCGACCACAAGGCCGGAUUGAUCAAGAGUGAAGAUUC	CGGUCAAUCCGGAACUGUUGGCU	CACAAGGCCGGAUUGAUCAAGA	CGGUCAAUCCGGAACUGUUGGCU	CACAAGGCCGGAUUGAUCAAGA
>aae-miR-11897a/b	MI0037936	miRBase	chr2:46313954-46314028	chr2	46313954	46314028	+	?	UUCUUAAUGCUACAGAAUCGAGGCUCACGAUGAUUUCCAAUCAUAGUAAACCUUGAUUUUGUAGCAUUAGUCUGG	UAGUAAACCUUGAUUUUGUAGC	UACAGAAUCGAGGCUCACGAUG	UACAGAAUCGAGGCUCACGAUG	UAGUAAACCUUGAUUUUGUAGC
>aae-miR-11898	MI0037937	miRBase	chr3:381026873-381026936	chr3	381026873	381026936	+	?	AUUUAGUGUUAUCACCGCACUUAUUCAGCAUAAGAUGACGAAUAAGUGGGGCAAAGACACCAAA	AUAAGUGGGGCAAAGACACCAA			AUAAGUGGGGCAAAGACACCAA
>aae-miR-11899-1	MI0037939	miRBase	chr2:182319034-182319115	chr2	182319034	182319115	-	?	UUCUACUGUUCCAUGUAUGAUUUCGGUCAUGUAUGCAGUUGAAAAUAAUUAUAUGACCGAUUUAAUAUAUGGCUCAGUGGUU	UAUGACCGAUUUAAUAUAUGGCU	CAUGUAUGAUUUCGGUCAUGUA	CAUGUAUGAUUUCGGUCAUGUA	UAUGACCGAUUUAAUAUAUGGCU
>aae-miR-11900	MI0037941	miRBase	chr1:223944058-223944163	chr1	223944058	223944163	+	?	UCAGCGUGGAAUGGUAAAAUUACGUUGAAAAAUCGUCUCCCUCAAAAAAUGAAACCUGAGACUAACAGGAGAUUUUUUUGACUGUAAUUUUAUAGUAUACGGAGUU	AUUUUUUUGACUGUAAUUUUAUAG	GUAAAAUUACGUUGAAAAAUCGUCU	GUAAAAUUACGUUGAAAAAUCGUCU	AUUUUUUUGACUGUAAUUUUAUAG
>aae-miR-11901	MI0037942	miRBase	chr1:68805975-68806036	chr1	68805975	68806036	+	?	AAACAUCACAGAAUUGUUUUUACUGAUAAGGAACUAUGUGUAAAAAUAAUUCUGUAAAGUUU	CAUCACAGAAUUGUUUUUACUG		CAUCACAGAAUUGUUUUUACUG
>aae-miR-11902	MI0037943	miRBase	chr1:108680200-108680260	chr1	108680200	108680260	+	?	AGGGCGUGACGCCAUCUACAAGGAGUAUCUGUUCAAGAACUUCAACGAAGCGUUCGGCUUC	AACUUCAACGAAGCGUUCGGCUU			AACUUCAACGAAGCGUUCGGCUU
>aae-miR-11903a	MI0037944	miRBase	chr2:26364064-26364132	chr2	26364064	26364132	-	?	AGCAACGUUACAAAUCGUAAGGCGAGUUAUAUGUUUUUUGAAACUCACCAUAUGAUUUGUAACUGUGCU	AACGUUACAAAUCGUAAGGCGAG		AACGUUACAAAUCGUAAGGCGAG
>aae-miR-11903b	MI0037960	miRBase	chr2:219001506-219001572	chr2	219001506	219001572	+	?	ACAGAGUCACAAUUCGUAUGGUAAGUUACACAAUUUAUGUAACUCGCCAUAUGAUUUGUAACUCUGC	CGCCAUAUGAUUUGUAACUCU			CGCCAUAUGAUUUGUAACUCU
>aae-miR-11905	MI0037946	miRBase	chr2:459139427-459139496	chr2	459139427	459139496	+	?	GUAGGUUAGUACGCGUCGAGGGCAACGGGCAUUUAAGCGCAGUGUUGUAUCGCGAGUACUAAACACCUCC	UAUCGCGAGUACUAAACACCUC			UAUCGCGAGUACUAAACACCUC
>aae-miR-11906	MI0037947	miRBase	chr2:108618772-108618830	chr2	108618772	108618830	+	?	GUGCUUAUAUCUGUCACGCGGAUUUGUUGAACAUCAGAGAUUGCAAGGCAGGCAGGCAG	AGAGAUUGCAAGGCAGGCAGGC			AGAGAUUGCAAGGCAGGCAGGC
>aae-miR-11908-2	MI0037950	miRBase	chr3:61258415-61258483	chr3	61258415	61258483	-	?	UCAGCAUUUUUACACCUCAGGACGUAAGAUUGCAUCGCUGCCUGGAGUCUUGAAGUAAAACAAUGCUAA	AGCAUUUUUACACCUCAGGAC		AGCAUUUUUACACCUCAGGAC
>aae-miR-11909-2	MI0037952	miRBase	chr2:39056258-39056337	chr2	39056258	39056337	-	?	GCAGACCGUUACGCGCAUAUAAUUUGGCCAUUUACGGCAUAAUCCAAUGGAAGUGGCCAAACUAUAUUAUAUCGCUCAGU	ACCGUUACGCGCAUAUAAUUUG		ACCGUUACGCGCAUAUAAUUUG
>aae-miR-11910	MI0037953	miRBase	chr3:264724949-264725035	chr3	264724949	264725035	-	?	UUGAUCGAUCGCAUCCGUCUGACCUGCUGGUGACUCUCGCGUGUUGCUCUCAGCAGGCCCGCUGUGUGUUGGAUCGGUGCUGUUCAU	AUCGAUCGCAUCCGUCUGACCU		AUCGAUCGCAUCCGUCUGACCU
>aae-miR-11911	MI0037954	miRBase	chr2:256105995-256106072	chr2	256105995	256106072	-	?	CGGUGUAUGAAAUAGUUGAUCCAAGUAGUCUUGCCUUUGUAAGAAGACGAGUGCUUGGAUCAUCAAUAAUAUACAUCU	GACGAGUGCUUGGAUCAUCAAU	AGUUGAUCCAAGUAGUCUUGCCU	AGUUGAUCCAAGUAGUCUUGCCU	GACGAGUGCUUGGAUCAUCAAU
>aae-miR-11912	MI0037955	miRBase	chr3:383491517-383491567	chr3	383491517	383491567	+	?	AGCAGUGUGUGAACCGUUGGCGGCGCAACGCCUGAUGGUAUUGAUGCUGCU	GUGUGUGAACCGUUGGCGGC		GUGUGUGAACCGUUGGCGGC
>aae-miR-11913	MI0037956	miRBase	chr2:73197054-73197136	chr2	73197054	73197136	-	?	AUAAAAUGUUGGACAACUGCAAGGUACUUCAAGGUUUUUAUUUCGUCUUUAAUACAGGGUAUCUGCAGUGAUCGAUUUUCUCU	AAUGUUGGACAACUGCAAGGU		AAUGUUGGACAACUGCAAGGU
>aae-miR-11914-1	MI0037957	miRBase	chr3:370600494-370600552	chr3	370600494	370600552	+	?	CAAGUCACUUUUUAGUGACUUGGUCACUUUUUUCGAUCUGGUCACUAAAAAGUCACUAU	UCACUUUUUAGUGACUUGGUC		UCACUUUUUAGUGACUUGGUC
>aae-miR-11915	MI0037961	miRBase	chr1:145368894-145368954	chr1	145368894	145368954	+	?	CAGUCGCCUCUUCACAUCUCGAUAACGGAGGGACCAUCGAGAUACGGAGAGAUUGCGACAA	CGAGAUACGGAGAGAUUGCGACA			CGAGAUACGGAGAGAUUGCGACA
>aae-miR-11916	MI0037962	miRBase	chr2:344991981-344992064	chr2	344991981	344992064	-	?	GCCUCAGUUGCUUUCCGAGCGUAGCACAGUUUGGAUGCGGGCCCGUGCAUCGUCCACGGUGAUGCCUCGUAAAGCAACUGGACU	GAUGCCUCGUAAAGCAACUGGAC			GAUGCCUCGUAAAGCAACUGGAC
>aae-miR-11917	MI0037963	miRBase	chr2:41998304-41998366	chr2	41998304	41998366	-	?	UAAGCUGAAAACUUAAUCGAUUGGUCACUAGCUGGCGGUGACCAAUCGAUUAAGUUUUCAGCU	CUGAAAACUUAAUCGAUUGGUC		CUGAAAACUUAAUCGAUUGGUC
>aae-miR-11918	MI0037964	miRBase	chr2:64328102-64328169	chr2	64328102	64328169	-	?	UAUAAGUCCCGUCGUCGCCUUCAUGUGCGGUGGUCACAUGCCACACAUGAACGACGACGUGACGCCGC	CAUGAACGACGACGUGACGCCG			CAUGAACGACGACGUGACGCCG
>aae-miR-11919	MI0037965	miRBase	chr2:129145072-129145136	chr2	129145072	129145136	-	?	GAAGUCAGUGUACUCUGCCUGGCCGGCGCUGCUGCGAGUCUAGCUAGGUUGCGGUGCACUGCUUC	UAGCUAGGUUGCGGUGCACUGCU			UAGCUAGGUUGCGGUGCACUGCU
>aae-miR-11920-1	MI0037966	miRBase	chr2:417927546-417927609	chr2	417927546	417927609	+	?	UCCCCCAUCAACUGCUGAACUGUUUUAGGCUUCGUACGAAAGCAUUUCAGACAUUGGUGGACGA	CCCAUCAACUGCUGAACUGUUUU		CCCAUCAACUGCUGAACUGUUUU
>aae-miR-11921	MI0037970	miRBase	chr3:173039815-173039886	chr3	173039815	173039886	+	?	CCAUUAUCGCAUAACAUUACCUACCAUAAUCUUGGGAUUUCUCAUAUAAAUGGGACUGAUAUGCGAGUAUGG	AAAUGGGACUGAUAUGCGAGUAU			AAAUGGGACUGAUAUGCGAGUAU
>aae-miR-11922	MI0037971	miRBase	chr1:3610471-3610541	chr1	3610471	3610541	-	?	UGGCUAUCUCGAUGGUCCCCUGAACUACAGUUGCAACAAAACAAGUGUUCAGGAGAUCAUCGAGGUAGCCA	UUCAGGAGAUCAUCGAGGUAGC			UUCAGGAGAUCAUCGAGGUAGC
>aae-miR-11923	MI0037972	miRBase	chr3:240286725-240286787	chr3	240286725	240286787	-	?	UAUCUCGUUCCGUCGUCCGUAGGUCGGUUUAGCCAAUGCGACAACGGCAGCCGGAACGAUCUG	ACAACGGCAGCCGGAACGAUCU			ACAACGGCAGCCGGAACGAUCU
>aae-miR-11924	MI0037973	miRBase	chr2:405891087-405891167	chr2	405891087	405891167	-	?	UUUCUCGGAUUUGUCCUCGUUUCGGGUGCGUUUUUUAUUUGCGUUCGACUUGCAUCGUAGAACCUGGUAGAAUUCGGCAAA	UAGAACCUGGUAGAAUUCGGCA			UAGAACCUGGUAGAAUUCGGCA
>aae-miR-11925	MI0037974	miRBase	chr3:160048822-160048911	chr3	160048822	160048911	+	?	CCACUGUCGAGCCGGUUGAACCACCAAGCCCCCCAUGUAAAUAAGUUCCAUACAGUAGCAGGUAAUGUUUUUCGUUCCCAUUCGUAGUGC	CUGUCGAGCCGGUUGAACCAC		CUGUCGAGCCGGUUGAACCAC
>aae-miR-11926-1	MI0037975	miRBase	chr3:290661308-290661377	chr3	290661308	290661377	+	?	CCCAUAAACGCAUAAUUGUCCCAUGUGAAUAGAAAAUCCAGCAAACAUUGGACUGGCAUGCGUUUAUGGG	UUGGACUGGCAUGCGUUUAUGG			UUGGACUGGCAUGCGUUUAUGG
>aae-miR-11927	MI0037977	miRBase	chr1:44171754-44171831	chr1	44171754	44171831	+	?	UUCAGUGAUGCCAGAUCUUUUGUCGGAAUAGAAGGAGAUUUCUCCUUCUACUCCGACAAAAGAUCUGGCAGCAUUGAA	CAAAAGAUCUGGCAGCAUUGA			CAAAAGAUCUGGCAGCAUUGA
>aae-miR-11928	MI0037978	miRBase	chr3:200547824-200547912	chr3	200547824	200547912	-	?	UGCAAGAUACCCUACUUCGGAAGUAGGGCGCAUUAGAGCGCAUCCGGAUGCGAAUCGAAUGCACCACUUCCGAAGUUGGGUGUCUCGCA	UUCCGAAGUUGGGUGUCUCGC			UUCCGAAGUUGGGUGUCUCGC
>aae-miR-12	MI0013462	miRBase	chr1:305613536-305613657	chr1	305613536	305613657	-	?	CCUGGCCCUGUUCGGACUGAGUAUUACAUCAGGUACUGGUGUCGAUAUUCGAAUCACCAACGAAUCGGGUUCCUUUGAUUAACUUACCAGUACUUAUGUUAUGCUCUCUCCGCGGUCAGUGC	UGAGUAUUACAUCAGGUACUGGU	CAGUACUUAUGUUAUGCUCUCU	UGAGUAUUACAUCAGGUACUGGU	CAGUACUUAUGUUAUGCUCUCU
>aae-miR-124	MI0013488	miRBase	chr2:369307271-369307346	chr2	369307271	369307346	+	?	UUUUCUCCUGGUAUCCACUGCCGGCCUAUAUGUCCUAUUUCGGUACUCAUAAGGCACGCGGUGAAUGCCAAGAGCG	UAAGGCACGCGGUGAAUGC	UAUCCACUGCCGGCCUAUAUG	UAUCCACUGCCGGCCUAUAUG	UAAGGCACGCGGUGAAUGC
>aae-miR-1247		Maharaj_2015-MapMi	chr1:281841129-281841245	chr1	281841129	281841245	-	?	GCGGCUACAAAGCAAGGCCAUGCUGAAGGUGUCUGGGUUCGACUCCCAGUCGGUCCAGGAUCUUUUCGUAAUGGAAAUCCCCUUGACUUCCCUGGGCAUAGAGAAUCAUCGUACUUG	GUUCGACUCCCAGUCGGU		GUUCGACUCCCAGUCGGU
>aae-miR-125	MI0013465	miRBase	chr2:375131762-375131856	chr2	375131762	375131856	+	?	UUAGUUUUGUUUCUGCUGAUUCCCUGAGACCCUAACUUGUGACUAUAGUUGAAGUUUCACAAGUUUUGAUCUCCGGUAUUAGCGGUCGAGAUUCA	UCCCUGAGACCCUAACUUGUGA	ACAAGUUUUGAUCUCCGGUAU	UCCCUGAGACCCUAACUUGUGA	ACAAGUUUUGAUCUCCGGUAU
>aae-miR-13	MI0013463	miRBase	chr2:107237642-107237725	chr2	107237642	107237725	-	?	GUCGUGAUCGGAUCGUAAAAAUGGUUGUGCUGUGUUGUUACGCUCGAAAUUCAUAUCACAGCCAUUUUGACGAGUUCGAUCCUG	UAUCACAGCCAUUUUGACGAGUU	UCGUAAAAAUGGUUGUGCUGUG	UCGUAAAAAUGGUUGUGCUGUG	UAUCACAGCCAUUUUGACGAGUU
>aae-miR-133	MI0013482	miRBase	chr2:330417048-330417166	chr2	330417048	330417166	+	?	CUCGGAAUCGCUGAAUAUAGCUGGUUGACUUCGGGUCAAAUCGUCAAAUAUUUGCAAAGAUAUUUCCUCAGUGAAAUUAUUUGGUCCCCUUCAACCAGCUGUAGCAGUGAUGCAUUACA	UUGGUCCCCUUCAACCAGCUGU	AGCUGGUUGACUUCGGGUCAAAU	AGCUGGUUGACUUCGGGUCAAAU	UUGGUCCCCUUCAACCAGCUGU
>aae-miR-137-1	MI0013480	miRBase	chr2:189612045-189612148	chr2	189612045	189612148	+	?	UUCAUCGAGCAACUUGGUUGGCCACGCGUAUUCUUGGGUUAUUAACACACUGUUUAUGUUGUUAUUGCUUGAGAAUACACGUAGUUGACAAGUGUUUCACAUCG	UAUUGCUUGAGAAUACACGUAG	ACGCGUAUUCUUGGGUUAUUAAC	ACGCGUAUUCUUGGGUUAUUAAC	UAUUGCUUGAGAAUACACGUAG
>aae-miR-14	MI0013452	miRBase	chr2:344767522-344767694	chr2	344767522	344767694	+	?	GUGGAAUUACACCUCAACGAAUUUGAACUCUGCUCUACCCGAUAAGCCUGUGGGAGCGAGAUUAAGGCUUGCUGGUCAUUUAUUACACUCGAAGUCAGUCUUUUUCUCUCUCCUAUUGGUAUAACGGUGUUUCAACGAGUCCGAGUUCCCGCACCGUAGUCAUCCACAUCAUC	UCAGUCUUUUUCUCUCUCCUAU	GGGAGCGAGAUUAAGGCUUGCU	GGGAGCGAGAUUAAGGCUUGCU	UCAGUCUUUUUCUCUCUCCUAU
>aae-miR-1571		Maharaj_2015-MapMi	chr1:284140636-284140758	chr1	284140636	284140758	+	?	CAGUACAGAUGACACGCAGGCUUCGUCCUUUGGCGGAGAGGCCUGUGUAAUCUGCAAACAAGGAUUUUUGACAUCCCUGAGGUAACUCAGGUAAAUCAGAUGUGAAAAUAUUGUAUAAUAUUG	GAGAGGCCUGUGUAAUCU		GAGAGGCCUGUGUAAUCU
>aae-miR-184	MI0013433	miRBase	chr2:417599369-417599456	chr2	417599369	417599456	-	?	CCGGUGUAUUCGUACCCUUAUCAUUCUUGCGCCCCGUGUUAUAUUGUUGGCGACUGGACGGAGAACUGAUAAGGGCCCGGGUCACCUU	UGGACGGAGAACUGAUAAGGGC	CCUUAUCAUUCUUGCGCCCCGU	CCUUAUCAUUCUUGCGCCCCGU	UGGACGGAGAACUGAUAAGGGC
>aae-miR-1889	MI0013448	miRBase	chr1:305613943-305614045	chr1	305613943	305614045	-	?	GAGGUAAUCUCAAAUUGUAACAGUGGGUUGAUUUUCCUGGUGAAUCCCGGCCUUGUCUCGAAAACGUGUUCGCUAUACCCACGUUACAGAUUGGGGUUUCCCC	CACGUUACAGAUUGGGGUUUCC	UAAUCUCAAAUUGUAACAGUGG	UAAUCUCAAAUUGUAACAGUGG	CACGUUACAGAUUGGGGUUUCC
>aae-miR-1890	MI0013457	miRBase	chr2:413654954-413655039	chr2	413654954	413655039	-	?	AUCGACAUACGGCUAGAGCUAAUUGGAGAGUUCUUGAAUAGUGUUGUGAACCUUCAUGAAAUCUUUGAUUAGGUCUGGUCGUGGUG	UGAAAUCUUUGAUUAGGUCUGG	AGCUAAUUGGAGAGUUCUUGAA	AGCUAAUUGGAGAGUUCUUGAA	UGAAAUCUUUGAUUAGGUCUGG
>aae-miR-1891-2	MI0013469	miRBase	chr2:360084854-360084940	chr2	360084854	360084940	-	?	CUUUUUCCGUCAUGUUGAGGAGUUAAUUUGCGUGUUUUUGUAUUUGAUUAAACACGUCCAUUAACUCUGGUACAUGAUGAUAAAAGC	UGAGGAGUUAAUUUGCGUGUUU	ACACGUCCAUUAACUCUGGUAC	UGAGGAGUUAAUUUGCGUGUUU	ACACGUCCAUUAACUCUGGUAC
>aae-miR-190	MI0013454	miRBase	chr2:48811856-48811956	chr2	48811856	48811956	-	?	GGGUGAUUCCGGUGAGAUAUGUUUGAUAUUCUUGGUUGUUAAAUUUUAUAUUAUCACCCAGGAAUCAAACAUAUUAUUACUGUGGUCAUCAUGAGACUUCG	AGAUAUGUUUGAUAUUCUUGGUUG	CCCAGGAAUCAAACAUAUUAUU	AGAUAUGUUUGAUAUUCUUGGUUG	CCCAGGAAUCAAACAUAUUAUU
>aae-miR-193	MI0013511	miRBase	chr3:360501786-360501871	chr3	360501786	360501871	+	?	UCAAUCGAACUGGGAUUUUGUGGACCAGAAGAUUUCCUCCAUUCGAUAAUAGCUACUGGCCUACUAAGUCCCAACUUGUUUGGAAA	UGGGAUUUUGUGGACCAGAAGA	UACUGGCCUACUAAGUCCCAAC	UGGGAUUUUGUGGACCAGAAGA	UACUGGCCUACUAAGUCCCAAC
>aae-miR-210	MI0013499	miRBase	chr1:54892610-54892677	chr1	54892610	54892677	+	?	CUCAUUGCAGCUGCUGACCACUGCACAAGAUUAGAUUAUGACUCUUGUGCGUGUGACAACGGCUAUUG	CUUGUGCGUGUGACAACGG	AGCUGCUGACCACUGCACAAGA	AGCUGCUGACCACUGCACAAGA	CUUGUGCGUGUGACAACGG
>aae-miR-214		Maharaj_2015-MapMi	chr3:404205839-404205957	chr3	404205839	404205957	+	?	ACACGUGUCCCUUAACAAACUAGCGAUUCCGAUGCUUCCCGGACGAGCCCCCAAAUUUGUUGGAAUACUUUUCCAACGAAGUUUGGGAAGACUUUCGGAUCGCUUAUUUAAGACACUGU	UUCCCGGACGAGCCCCCA		UUCCCGGACGAGCCCCCA
>aae-miR-219	MI0013513	miRBase	chr2:3715252-3715337	chr2	3715252	3715337	+	?	UUUCUAGCUCUGAUUGUCCAAACGCAAUUCUUGUUUUAUUCGAAUAUGAUAUCCAAGAGUUGUGACUGGACAUCCGUGGCUCGAAA	UGAUUGUCCAAACGCAAUUCUUG	AGAGUUGUGACUGGACAUCCGUG	UGAUUGUCCAAACGCAAUUCUUG	AGAGUUGUGACUGGACAUCCGUG
>aae-miR-242		Maharaj_2015-MapMi	chr2:58780972-58781081	chr2	58780972	58781081	-	?	GCUAAGUCCAAAACCACGUUUCUGCAUUCUCUGCGAAUCUCCGGUGAGCUUCCAUCAAUGGAGCUCAUCGAUCGCGCACCUGAAUGCUAGAUCAAAACUCUGUCCGUUGC	CAUCGAUCGCGCACCUGA			CAUCGAUCGCGCACCUGA
>aae-miR-252	MI0013438	miRBase	chr1:175818152-175818222	chr1	175818152	175818222	-	?	GAAUUCUUUACUAAGUACUAGUGCCGCAGGAGAGAUUUGAACCCCUGCUGCCCAAGUGCUUAUCGAAGAGU	UAAGUACUAGUGCCGCAGGAG	CUGCUGCCCAAGUGCUUAUCG	UAAGUACUAGUGCCGCAGGAG	CUGCUGCCCAAGUGCUUAUCG
>aae-miR-263a	MI0013495	miRBase	chr2:348784427-348784523	chr2	348784427	348784523	-	?	UCCUAGUACACGUAAUGGCACUGGAAGAAUUCACGGGUAUAUUUUGAAAUCCCCGUGUUCUGGCAGUGGCAUCCCUGGUACUAAGGUGAUUCAUCAG	AAUGGCACUGGAAGAAUUCACGG	CGUGUUCUGGCAGUGGCAUCCC	AAUGGCACUGGAAGAAUUCACGG	CGUGUUCUGGCAGUGGCAUCCC
>aae-miR-263b	MI0013515	miRBase	chr2:153371120-153371210	chr2	153371120	153371210	-	?	GACCAAUUACGAACCUUGGCACUGGGAGAAUUCACAGGCGCUAUUUGCUAUCAUUCUGUGGAUCUUUUCGUGCCAUCGUUUAAAUUCGGUC	CUUGGCACUGGGAGAAUUCACAG	UGGAUCUUUUCGUGCCAUCGU	CUUGGCACUGGGAGAAUUCACAG	UGGAUCUUUUCGUGCCAUCGU
>aae-miR-275	MI0013434	miRBase	chr2:307135654-307135736	chr2	307135654	307135736	+	?	AUCCUUUCGAUUUCGCGCGCUAAGCAGGAACCGAGACUUUGUCAUUUGCUAGCAGUCAGGUACCUGAAGUAGCGCGCGUGAUC	UCAGGUACCUGAAGUAGCGC	CGCGCUAAGCAGGAACCGAGAC	CGCGCUAAGCAGGAACCGAGAC	UCAGGUACCUGAAGUAGCGC
>aae-miR-276-1	MI0013441	miRBase	chr2:73120440-73120530	chr2	73120440	73120530	-	?	ACUGGUGAUUGCCAUCAGCGAGGUAUAGAGUUCCUACGUUGCGUGUGCGAAAUUGGUAGGAACUUCAUACCGUGCUCUUGGCUAGCCGUGA	UAGGAACUUCAUACCGUGCUC	AGCGAGGUAUAGAGUUCCUAC	AGCGAGGUAUAGAGUUCCUAC	UAGGAACUUCAUACCGUGCUC
>aae-miR-2765	MI0013490	miRBase	chr3:101895442-101895528	chr3	101895442	101895528	-	?	AAACGUUUCCGGAGCCUGGUAACUCCACCACCGUUGGCGAUAUUUGACAGCCAAUGGGAGCUGGAGUUCCCGCGUGCCGAACGUUCA	UGGUAACUCCACCACCGUUGGC		UGGUAACUCCACCACCGUUGGC
>aae-miR-277	MI0013435	miRBase	chr1:302603802-302603895	chr1	302603802	302603895	-	?	AGUUUUGGAGUGCGUGUCAGAAGUGCAUUUACAUAGGUAUUUCCCGUUUAGCAGUAUUUGUAAAUGCACUAUCUGGUACGACAUUCCAGAAUCA	UAAAUGCACUAUCUGGUACGAC	CGUGUCAGAAGUGCAUUUACA	CGUGUCAGAAGUGCAUUUACA	UAAAUGCACUAUCUGGUACGAC
>aae-miR-278	MI0013450	miRBase	chr3:243123880-243123960	chr3	243123880	243123960	-	?	UGGUGCGAACGGACGAUAGUCUUCAGCGGCCGUGCAUUUGAUAGAAGUGGUCGGUGGGACUUUCGUCCGUUUGUAACCGCC	UCGGUGGGACUUUCGUCCGUUU	ACGGACGAUAGUCUUCAGCGGCC	ACGGACGAUAGUCUUCAGCGGCC	UCGGUGGGACUUUCGUCCGUUU
>aae-miR-279	MI0013494	miRBase	chr1:207007772-207007866	chr1	207007772	207007866	+	?	ACAUCCCAACGGUUGUCGAUGGGUGUGAAUCUAGUGUUUCACAUGAUUUUCGAUAGCCUGUGACUAGAUCCACACUCAUUAACAAAAGUUGCCGG	UGACUAGAUCCACACUCAUUAA	GAUGGGUGUGAAUCUAGUGUUUCACA	GAUGGGUGUGAAUCUAGUGUUUCACA	UGACUAGAUCCACACUCAUUAA
>aae-miR-2796		Maharaj_2015	chr3:6069675-6069755	chr3	6069675	6069755	-	?	CGAAGGAAGAAGGGGUUUCUUUCGGCCUCCAGCGGCAUUAGAUAGUUGUAGGCCGGCGGAAACUACUUGCUUCCGUCGUUU	GUAGGCCGGCGGAAACUACUUGC	AGGGGUUUCUUUCGGCCUCCAG	AGGGGUUUCUUUCGGCCUCCAG	GUAGGCCGGCGGAAACUACUUGC
>aae-miR-281	MI0013447	miRBase	chr2:96469344-96469440	chr2	96469344	96469440	-	?	UGGUUUCGAAUAUGAAAAUAAAGAGAGCUAUCCGUCGACAGUAGGGAUAUGAUUCACUGUCAUGGAAUUGCUCUCUUUAUGUACAAUUCGAUAUUCA	AAGAGAGCUAUCCGUCGAC	UGUCAUGGAAUUGCUCUCUUUA	AAGAGAGCUAUCCGUCGAC	UGUCAUGGAAUUGCUCUCUUUA
>aae-miR-282-1	MI0013517	miRBase	chr2:96911957-96912051	chr2	96911957	96912051	-	?	CAGGUGUAAUCUAGCCUCUCCUAGGCUUUGUCUGUUACCUUCCUUGGGAAUUCCACUAGCCAGACAUAGCCUGACAGAGGUUAGGUGAAAUCUGA	AAUCUAGCCUCUCCUAGGCUUUGUCUG	ACAUAGCCUGACAGAGGUUAGG	AAUCUAGCCUCUCCUAGGCUUUGUCUG	ACAUAGCCUGACAGAGGUUAGG
>aae-miR-283	MI0013486	miRBase	chr1:305625582-305625684	chr1	305625582	305625684	-	?	GUUCGACUGAAAGGUCAAUAUCAGCUGGUAAUUCUGGGCUUACCCCACCGUUAUACGCUUCCCGGAAUUCCAACUGAUAUCCACUUUUUAGUCGAGAUGGUCA	CAAUAUCAGCUGGUAAUUCUGGGC	CGGAAUUCCAACUGAUAUCCAC	CAAUAUCAGCUGGUAAUUCUGGGC	CGGAAUUCCAACUGAUAUCCAC
>aae-miR-285	MI0013479	miRBase	chr3:406875021-406875124	chr3	406875021	406875124	-	?	GUUAAUCUUCCUAAGUACUGGCUUCCAAAGGUGAGUAGAUGGCAUUCGAUACACUCUAGCACCAUUCGAAAUCAGUACUGAAGGCGAAGAUUUGUUCUGCGUGA	UAGCACCAUUCGAAAUCAGUAC	ACUGGCUUCCAAAGGUGAGUAGA	ACUGGCUUCCAAAGGUGAGUAGA	UAGCACCAUUCGAAAUCAGUAC
>aae-miR-286a	MI0013521	miRBase	chr2:402153077-402153173	chr2	402153077	402153173	-	?	AUCGUUAUUUGGGGCGAUUGUCGGACUAGUCGCUGCGUACAAAACGGAACUAUUUCAACUAGUGACUAGACCGAACACUCGCGUCCUAAAGCACGAU	UGACUAGACCGAACACUCGCGUCCU	GGCGAUUGUCGGACUAGUCGC	GGCGAUUGUCGGACUAGUCGC	UGACUAGACCGAACACUCGCGUCCU
>aae-miR-286b-1	MI0013519	miRBase	chr3:309335989-309336085	chr3	309335989	309336085	-	?	AAGUCCUGGGGCGAUUGUCGGCUUAGUCGCUGUAUCAUUUCAACUGCUGUGCAGUUCUUCGCUAGUGACUAGACCGAACACUCGUAUCCCAGGCCUU	UGACUAGACCGAACACUCGUAUCCC	GGCGAUUGUCGGCUUAGUCGC	GGCGAUUGUCGGCUUAGUCGC	UGACUAGACCGAACACUCGUAUCCC
>aae-miR-2940	MI0013489	miRBase	chr1:53172118-53172226	chr1	53172118	53172226	+	?	CAUUGGUUUAUCUUAUCUGUCGAGGCAAGUUAUUUUACCGGAUAGUGUUUCUUUUCGUGAGCAAUCACCACUAUCCAGCUCUUCUUGUCGACAGGGAGAUAAAUCACUG	UGGUUUAUCUUAUCUGUCGAGGC	GUCGACAGGGAGAUAAAUCACU	UGGUUUAUCUUAUCUGUCGAGGC	GUCGACAGGGAGAUAAAUCACU
>aae-miR-2941-1	MI0013491	miRBase	chr2:268455992-268456097	chr2	268455992	268456097	-	?	AUGGAUUAAGUUGUACCACUUUCGUGGUGUUUAGACGUAUUACAUGAUUUUUUGAACAUAACUGUAGUACGGCUAGAACUCCACGGAUGUUGGCAAUAUAGUCAUC	UAGUACGGCUAGAACUCCACGG	CGUGGUGUUUAGACGUAUUACA	CGUGGUGUUUAGACGUAUUACA	UAGUACGGCUAGAACUCCACGG
>aae-miR-2942	MI0013506	miRBase	chr3:390116453-390116534	chr3	390116453	390116534	-	?	AAUGUUAUCAAUUCGCUGUGGUCUCGAACGUACCUACAUUGGAUAUUUUUGGUAUUCGAGACUUCACGAGUUAAUUCCCAUU	UAUUCGAGACUUCACGAGUUAAU	AAUUCGCUGUGGUCUCGAACGUACCUACA	AAUUCGCUGUGGUCUCGAACGUACCUACA	UAUUCGAGACUUCACGAGUUAAU
>aae-miR-2943-1	MI0013507	miRBase	chr2:158468837-158468917	chr2	158468837	158468917	+	?	CCCAAUUGAUGUUAAGUAGGCACUUGCAGGCAAAGUUUCAUUCACAAUUUGACUGCUUUUUCCUACCUUACAUUGAGUGGG	UUAAGUAGGCACUUGCAGGCAAA	GACUGCUUUUUCCUACCUUACA	UUAAGUAGGCACUUGCAGGCAAA	GACUGCUUUUUCCUACCUUACA
>aae-miR-2944a	MI0013509	miRBase	chr2:402152657-402152718	chr2	402152657	402152718	-	?	CGUUGAAGGAACUUCUGCUGUGAUCUGAGUUAGAUACAUAUCACAGUAGUUGUACUUUAAUG	GAAGGAACUUCUGCUGUGAUCUGA	UAUCACAGUAGUUGUACUUUAA	GAAGGAACUUCUGCUGUGAUCUGA	UAUCACAGUAGUUGUACUUUAA
>aae-miR-2944b	MI0013510	miRBase	chr2:402152794-402152855	chr2	402152794	402152855	-	?	AUCGAAGGAACUCCCGGUGUGAUAUAUGACUCGAUUAUAUCACAGCAGUAGUUACCUGAUAU	GAAGGAACUCCCGGUGUGAUAUA	UAUCACAGCAGUAGUUACCUGA	GAAGGAACUCCCGGUGUGAUAUA	UAUCACAGCAGUAGUUACCUGA
>aae-miR-2945	MI0013522	miRBase	chr2:374947134-374947215	chr2	374947134	374947215	+	?	UCUGAUCUGAGCGGGUCCGUUUCUAGUGUCAUGUGCUGUAUUCGAAUAUCAUGACUAGAGGCAGACUCGUUUAGGUCUGGGA	UGACUAGAGGCAGACUCGUUUA	AGCGGGUCCGUUUCUAGUGUCAUG	AGCGGGUCCGUUUCUAGUGUCAUG	UGACUAGAGGCAGACUCGUUUA
>aae-miR-2946	MI0013532	miRBase	chr2:268456430-268456517	chr2	268456430	268456517	-	?	UAUGAACAAUGAUCGCCAUAUUUUUACCGCUACUGCAUUUCAUUGUAAUAAUUGUAGUACGGAAAAGAUAUGGGGAUUGGGGUUCAUA	UAGUACGGAAAAGAUAUGGGGA	GCCAUAUUUUUACCGCUACUGCA	GCCAUAUUUUUACCGCUACUGCA	UAGUACGGAAAAGAUAUGGGGA
>aae-miR-2a	MI0013443	miRBase	chr2:107237487-107237583	chr2	107237487	107237583	-	?	UGGGAACUGUUUCCACUCUCAAAGUGGUUGUGAAAUGAGUUACUCUUGAACGAUCUCAUAUCACAGCCAGCUUUGAAGAGCGAAACGGUUUCUCGCA	UAUCACAGCCAGCUUUGAAGAGC	ACUCUCAAAGUGGUUGUGAAA	ACUCUCAAAGUGGUUGUGAAA	UAUCACAGCCAGCUUUGAAGAGC
>aae-miR-2b	MI0013512	miRBase	chr2:107235873-107235959	chr2	107235873	107235959	-	?	GGGCGUAUUCUAGACUCUCAAAGUGGCUGUGAAAUGGUUUGAUUUUGCUCAUAUCACAGCCAGCUUUGAUGAGCUGGACUGCGCACC	UAUCACAGCCAGCUUUGAUGAGCU	ACUCUCAAAGUGGCUGUGAAAUG	ACUCUCAAAGUGGCUGUGAAAUG	UAUCACAGCCAGCUUUGAUGAGCU
>aae-miR-2c	MI0013514	miRBase	chr2:107237991-107238068	chr2	107237991	107238068	-	?	UGCGUUGGCAUCAAAUUUGGUUGUUUUAGUACGACCUCUUUGAAACCCCUAUCACAGCCAGCUUUGAUGAGCAACGCA	UAUCACAGCCAGCUUUGAUGAGC			UAUCACAGCCAGCUUUGAUGAGC
>aae-miR-3		Maharaj_2015-MapMi	chr3:214169219-214169325	chr3	214169219	214169325	-	?	GCCCAGAUAGCCGUAGCGGUAAACGCAUGACCAUGCUGAGGGUCGGAGGUUCGAAUCCCGCUGGUCAAGGAUUUUUUCGUAAAGGAAAUUUUCUCAAUUCCCAGGGC	AGGGUCGGAGGUUCGAAUCCC		AGGGUCGGAGGUUCGAAUCCC
>aae-miR-305	MI0013459	miRBase	chr2:307145432-307145519	chr2	307145432	307145519	+	?	AAUGUCACAUGUCUAUUGUACUUCAUCAGGUGCUCUGGUUGUUUUCGAUACCCGGCACAUGUUGGAGUACACUUAAUGUGCUGACAGU	AUUGUACUUCAUCAGGUGCUCUGG	CGGCACAUGUUGGAGUACACUUA	AUUGUACUUCAUCAGGUGCUCUGG	CGGCACAUGUUGGAGUACACUUA
>aae-miR-306	MI0013446	miRBase	chr2:335781036-335781164	chr2	335781036	335781164	-	?	CAUUCGCAAUUUCACCGGUUCAGGUACUGAGUGACUCUCAGAUGUGCAUUUCUCAAGCAAUCUCGUCCUCAGGACCUGAGGUUGAAAAACCCUGAGAGCACCUCGGUAUCUAAGCCAGUGUUGCGAAAA	UCAGGUACUGAGUGACUCUCAG	GAGAGCACCUCGGUAUCUAAGC	UCAGGUACUGAGUGACUCUCAG	GAGAGCACCUCGGUAUCUAAGC
>aae-miR-307	MI0013501	miRBase	chr3:244794356-244794446	chr3	244794356	244794446	+	?	CUAGUUUCCCGGCAGUCGAUCACUCACUCAACCUGGGUGUGAUGCUUAUUUGAAUCAUCACAACCUCCUUGAGUGAGCGACCGAUUGAUGG	CACAACCUCCUUGAGUGAGCGA	UUCCCGGCAGUCGAUC	UUCCCGGCAGUCGAUC	CACAACCUCCUUGAGUGAGCGA
>aae-miR-308	MI0013466	miRBase	chr3:403338481-403338556	chr3	403338481	403338556	-	?	AGCGCUGUUUCGCGGUAUAUUCUUGUGGCUUGAUGCAUUUGAAAAAUCUCAAAUCACAGGAGUAUACUGUGAGAGA	CGCGGUAUAUUCUUGUGGCUUG	AAUCACAGGAGUAUACUG	CGCGGUAUAUUCUUGUGGCUUG	AAUCACAGGAGUAUACUG
>aae-miR-309a-1	MI0013477	miRBase	chr3:309335446-309335537	chr3	309335446	309335537	-	?	AUCCACCGAAUGUUAUGCGACUAACUUCGUUCAGUUUGGUGUCAUACGAAGGUUUCCAGUUUCAUCACUGGGCAAAGUUUGUCGCAUAAAUG	UCACUGGGCAAAGUUUGUCGC	CGACUAACUUCGUUCAGUUUGGUG	CGACUAACUUCGUUCAGUUUGGUG	UCACUGGGCAAAGUUUGUCGC
>aae-miR-309b	MI0013526	miRBase	chr2:402152469-402152539	chr2	402152469	402152539	-	?	UUAUGCGUCAAACUCCGUUCAGUUGGUGGAGUCAUUUUCCAAGUCAUCACUGGGCAUAGUUUGUCGCAUAA	UCACUGGGCAUAGUUUGUCGCA	CGUCAAACUCCGUUCAGUUGGUG	CGUCAAACUCCGUUCAGUUGGUG	UCACUGGGCAUAGUUUGUCGCA
>aae-miR-31	MI0013483	miRBase	chr3:136174141-136174218	chr3	136174141	136174218	+	?	AUUGGCAACUUGGCAAGAUGUUGGCAUAGCUGAAAGUUUUGAGUUUAGCUAUUCAACUUCUUGUCUAUUUUUCCAAUU	UGGCAAGAUGUUGGCAUAGCUGA	UAGCUAUUCAACUUCUUGUCU	UGGCAAGAUGUUGGCAUAGCUGA	UAGCUAUUCAACUUCUUGUCU
>aae-miR-315	MI0013467	miRBase	chr3:3444753-3444844	chr3	3444753	3444844	+	?	AGUGUUUCUAUAAAAUUUUGAUUGUUGCUCAGAAAGCCGUGCAUUUGAAACGGGUCGCUUUCGAGCAGUAAUCAAAGUCAAAUAAAACACCA	UUUUGAUUGUUGCUCAGAAAGC	CUUUCGAGCAGUAAUCAAAGUC	UUUUGAUUGUUGCUCAGAAAGC	CUUUCGAGCAGUAAUCAAAGUC
>aae-miR-316	MI0013523	miRBase	chr3:311919546-311919636	chr3	311919546	311919636	+	?	CCAACAUUUUGAUUGAUUUGUCUUUUUCCGCUUACUGCCGGUGGCAUUUGAAAUUCUCGACAGCAAACCGAAAAAGGCGCCUCAAUCAAUU	UGUCUUUUUCCGCUUACUGCCG	ACAGCAAACCGAAAAAGGCGCC	UGUCUUUUUCCGCUUACUGCCG	ACAGCAAACCGAAAAAGGCGCC
>aae-miR-317-1	MI0013442	miRBase	chr1:302667117-302667208	chr1	302667117	302667208	-	?	GAGGAAUUUCGGCUACCGGGAUACACCCUGUGCUCGCUUUGCAUUCGAAACUAGUGAACACAGCUGGUGGUAUCUCAGUGGCCCUAAUCCGA	UGAACACAGCUGGUGGUAUCU	CGGGAUACACCCUGUGCUCGCU	CGGGAUACACCCUGUGCUCGCU	UGAACACAGCUGGUGGUAUCU
>aae-miR-33	MI0013493	miRBase	chr1:50888875-50888954	chr1	50888875	50888954	-	?	CCACCCGGGUGCAUUGUAGUUGCAUUGCACUUUUGCGUUCGAUAACACGGUGCAAUACUUCUGCAAUGCAAGCCAGGUGG	GUGCAUUGUAGUUGCAUUGCA	CAAUACUUCUGCAAUGCAAGCC	GUGCAUUGUAGUUGCAUUGCA	CAAUACUUCUGCAAUGCAAGCC
>aae-miR-34	MI0013456	miRBase	chr1:302603045-302603173	chr1	302603045	302603173	-	?	CAAGGCAAUACGCUAUGGCAGUGUGGUUAGCUGGUUGUGUAGAACUUUGGGGGGCUUCCGUGGCGUUCGCGCGCACAUGGGGGCUCAGAUUCACAACCACUAUCCGCCCUGCCGCCGCGAGGUGCCAGG	UGGCAGUGUGGUUAGCUGGUUG	CAACCACUAUCCGCCCUGCCGCC	UGGCAGUGUGGUUAGCUGGUUG	CAACCACUAUCCGCCCUGCCGCC
>aae-miR-341		Maharaj_2015-MapMi	chr2:2293511-2293626	chr2	2293511	2293626	+	?	ACUCGCCACUCGUCCUUCUAUGAAGGACGCGACGCAGGAUCGUAGGAGGCUGUGCAGCGGCAUCAGCACUCUUCGAUCUUGUUUCACUUUCGCUCCCCCGGCGCUGUCUUGGCGGU	GCAGGAUCGUAGGAGGCU		GCAGGAUCGUAGGAGGCU
>aae-miR-359		Maharaj_2015-MapMi	chr3:355365893-355366011	chr3	355365893	355366011	+	?	CCCAUUGCAUCUAUCCCAAAACAUUUGCAGUCUUCCUCAACGAAAGUUGCAUUAUCCAGUGGACGCGUGUAACUGACGCUGAGGAGGACUCCAAGUCGAAAUGCGUGUAUCUUCGUGGG	GUAACUGACGCUGAGGAG			GUAACUGACGCUGAGGAG
>aae-miR-375	MI0013504	miRBase	chr2:337876517-337876632	chr2	337876517	337876632	+	?	UGGAAGAAUCCGAGUUACUUAAGCCCAACGUACAGAAACUUGAAUCUGAAUGCCGUUCUAGAUUGGCUUGCUAGAAGUUUGUUCGUUUGGCUCGAGUUAUGCGGAUUCUUCUGAUC	UUUGUUCGUUUGGCUCGAGUUA	ACUUAAGCCCAACGUACAGAAACU	ACUUAAGCCCAACGUACAGAAACU	UUUGUUCGUUUGGCUCGAGUUA
>aae-miR-40		Maharaj_2015-MapMi	chr2:442464249-442464371	chr2	442464249	442464371	+	?	CCAUGGUUUGAGUAGUGAAAUUUAAUCACUCAAUGGGGUUGCGUUGAUUAAGUCCCUUGUCGCGGCGGCUGACUUACUUCUCAAUUGUUGGACGGACCAGUUUCCGUGGCCCUGCAUUCGAGG	UUGCGUUGAUUAAGUCCC		UUGCGUUGAUUAAGUCCC
>aae-miR-576		Maharaj_2015-MapMi	chr1:76146045-76146156	chr1	76146045	76146156	+	?	UGGCGAUUCGUAUUUAUAAGUUGGGGAUGUAGCUCAGUGGUAGAGCGCUCGCUUCGCAUGUGAGAGGCCCCGGGUUCAAUCCCCGGCAUCUCCAAGGGAUAUACUUUUGCCA	GGGGAUGUAGCUCAGUGGUAGAG		GGGGAUGUAGCUCAGUGGUAGAG
>aae-miR-65		Maharaj_2015-MapMi	chr2:13872759-13872874	chr2	13872759	13872874	+	?	UGGAUGUCAUAAUUCAAGGAAAAGCAAAUUCAUCGAUGUAUAGGCGUGUAAUUUCCUGGUAGUAGGAUUUUGCACACGACUCGAUGGGAUAGACACAUUUUGAAAGAUGUUUCAUU	UGCACACGACUCGAUGGGAUAGAC			UGCACACGACUCGAUGGGAUAGAC
>aae-miR-7	MI0013496	miRBase	chr2:222802530-222802618	chr2	222802530	222802618	+	?	UCGCAAUAUUUUGUAUGGAAGACUAGUGAUUUUGUUGUUUUGCUUACGAUAAUAACAAUAAAUCUCAAGUCUUUCUACAAAGUUUGCUG	UGGAAGACUAGUGAUUUUGUUGU	CAAUAAAUCUCAAGUCUUUCUA	UGGAAGACUAGUGAUUUUGUUGU	CAAUAAAUCUCAAGUCUUUCUA
>aae-miR-71	MI0013440	miRBase	chr2:107238283-107238359	chr2	107238283	107238359	-	?	CGGCAAGAAAGACAUGGGUAGUGAGAUAGUUUCACCCUAUUGCACUGGGAUCUCACUACCUUGUCUUUCAUGCUGAU	AGAAAGACAUGGGUAGUGAGAU	UCUCACUACCUUGUCUUUCAUG	AGAAAGACAUGGGUAGUGAGAU	UCUCACUACCUUGUCUUUCAUG
>aae-miR-79	MI0013500	miRBase	chr2:335780866-335780961	chr2	335780866	335780961	-	?	GAACCCAUCGUCCAUGCUUUGGCGCUUUAGCUGUAUGAUAGAAUUUAAUAUUUCAUAAAGCUAGAUUACCAAAGCAUGGAAGGCUUGGGCGGUGUC	UAAAGCUAGAUUACCAAAGCAU	GCUUUGGCGCUUUAGCUGUAUGA	GCUUUGGCGCUUUAGCUGUAUGA	UAAAGCUAGAUUACCAAAGCAU
>aae-miR-8	MI0013437	miRBase	chr3:328527947-328528025	chr3	328527947	328528025	+	?	GUCUGUUCACAUCUUACCGGGCAGCAUUAGAUAUUUUUGAAAUACUUCUAAUACUGUCAGGUAAAGAUGUCGUCCGAAC	UAAUACUGUCAGGUAAAGAUGUC	CAUCUUACCGGGCAGCAUUAGA	CAUCUUACCGGGCAGCAUUAGA	UAAUACUGUCAGGUAAAGAUGUC
>aae-miR-843a		Maharaj_2015-MapMi	chr1:213018252-213018361	chr1	213018252	213018361	+	?	ACGUUAUUUGGUACUUUCAUUGUCUGUCCUGUCACGGUCGCCAUGUGUCGUUCGGACAUUUGGCAUUGAAACACCCGAACGGUUUCAGGUUCAAAAUCAGAGUCCCGCGU	GUCCUGUCACGGUCGCCA		GUCCUGUCACGGUCGCCA
>aae-miR-87	MI0013461	miRBase	chr1:80682382-80682488	chr1	80682382	80682488	-	?	ACCAGAUUGUCACUGACCAGCCUGAAAUUUGCUAAACCUGUGUGUAUUUGAUUCAAACAAUCAAGGUGAGCAAAUUUUCAGGUGUGUCGGAGAACAAUCGCAAUCAU	GUGAGCAAAUUUUCAGGUGUGU	CAGCCUGAAAUUUGCUAAACCU	CAGCCUGAAAUUUGCUAAACCU	GUGAGCAAAUUUUCAGGUGUGU
>aae-miR-927	MI0013476	miRBase	chr1:115022923-115022998	chr1	115022923	115022998	+	?	GGUUUGCUUUAGAAUUCCUACGCUUUACCGUGAUUUGUUGAAAGUUUGGCAAAGCGUUUGGGUUCUGAAACGAAAC	UUUAGAAUUCCUACGCUUUACC	CAAAGCGUUUGGGUUCUGAAAC	UUUAGAAUUCCUACGCUUUACC	CAAAGCGUUUGGGUUCUGAAAC
>aae-miR-929-1	MI0014710	miRBase	chr1:198495511-198495598	chr1	198495511	198495598	+	?	UGCCUACGACUGGUCCAAAUUGACUCUAGUAGGGAGUCCUUGUGUACGAGUGACUCCCUAACGGAGUCAGAUUGAACCCGGUAGGAUG	UCCCUAACGGAGUCAGAUUGA	AUUGACUCUAGUAGGGAGUCC	AUUGACUCUAGUAGGGAGUCC	UCCCUAACGGAGUCAGAUUGA
>aae-miR-92a	MI0013445	miRBase	chr3:93477588-93477669	chr3	93477588	93477669	-	?	AAUCUACGCAUCGGUACGGACAGGGGCAACAUUGUGACAUUUGAAAGCUAAUAUUGCACUUGUCCCGGCCUAUGCGUGGAGU	UAUUGCACUUGUCCCGGCCUA	CGGUACGGACAGGGGCAACAUU	CGGUACGGACAGGGGCAACAUU	UAUUGCACUUGUCCCGGCCUA
>aae-miR-92b	MI0013527	miRBase	chr3:93418506-93418588	chr3	93418506	93418588	-	?	GCUCCGAAUGUAGGUCGUGACUUGUGCCCAUUUGCUGAAUUUUAAUGGUCAAAUUGCACUUGUCCCGGCCUGCAGCCAAGAGC	AAUUGCACUUGUCCCGGCCUGC	AGGUCGUGACUUGUGCCCAUUUG	AGGUCGUGACUUGUGCCCAUUUG	AAUUGCACUUGUCCCGGCCUGC
>aae-miR-932	MI0013475	miRBase	chr2:231381140-231381234	chr2	231381140	231381234	+	?	GUAAUCAUAGAAUAGCUUCAAUUCCGUAGUGCAUUGCAGUGUGCUUUAGACGAACUGCAAGCAAUGUGGAAGUGAAGCGAUUCUCAAUGAUCAUC	UGCAAGCAAUGUGGAAGUGAAG	UCAAUUCCGUAGUGCAUUGCAG	UCAAUUCCGUAGUGCAUUGCAG	UGCAAGCAAUGUGGAAGUGAAG
>aae-miR-957	MI0013458	miRBase	chr3:398466619-398466696	chr3	398466619	398466696	+	?	UCCGGCGUUAGUUUUGGGCGGGUUUUAGUGUAUUUCGAUUAGAGUAUCAAUUGAAACCGUCCAAAACUGAGGCCGGCG	UGAAACCGUCCAAAACUGAGGC	GUUAGUUUUGGGCGGGUUUUAGU	GUUAGUUUUGGGCGGGUUUUAGU	UGAAACCGUCCAAAACUGAGGC
>aae-miR-965	MI0013474	miRBase	chr2:429778741-429778819	chr2	429778741	429778819	+	?	GAUUCUGAAGGGGGAAAUCCUGUACGCUGUAUGUUGUAUUUGAAUAAUCCAUAAGCGUAUAGCUUUUCCCAUUCGGCGU	UAAGCGUAUAGCUUUUCCCAUU	GGGGGAAAUCCUGUACGCUGUAUG	GGGGGAAAUCCUGUACGCUGUAUG	UAAGCGUAUAGCUUUUCCCAUU
>aae-miR-970	MI0013498	miRBase	chr1:157238400-157238507	chr1	157238400	157238507	+	?	AACGGUAUUGCGGCUUUCAUAGGUAGCUUGCGUUUGUCUUAGCUGGUAUUGAAUGUGAUAGGUAUCAUAAGACACACGCGGCUAUUUUUGAGAGUAUCAAGCAUCUUG	UCAUAAGACACACGCGGCUAU	AGCUUGCGUUUGUCUUAGCUGGU	AGCUUGCGUUUGUCUUAGCUGGU	UCAUAAGACACACGCGGCUAU
>aae-miR-980	MI0013449	miRBase	chr3:1054519-1054594	chr3	1054519	1054594	-	?	ACUACAAUUCGGCCGUUCAUUGGGUCAUCUAGCUCGUGUUGGAAACAGUUAGCUGCCUAGUGAAGGGCAAUAUUGU	UAGCUGCCUAGUGAAGGGC	CGGCCGUUCAUUGGGUCAUCUAGC	CGGCCGUUCAUUGGGUCAUCUAGC	UAGCUGCCUAGUGAAGGGC
>aae-miR-981	MI0013473	miRBase	chr1:118556334-118556424	chr1	118556334	118556424	+	?	AAACCUUGCCUGGAUCGGGUUUCGCGGCGAACGGGCUUCCACCAUGAUGAAUAGCAGUUCGUUGUCGACGAAACCUGCACAUUGCAAGGCA	UUCGUUGUCGACGAAACCUGCA	CGGGUUUCGCGGCGAACGGGCU	CGGGUUUCGCGGCGAACGGGCU	UUCGUUGUCGACGAAACCUGCA
>aae-miR-988	MI0013487	miRBase	chr2:93351372-93351446	chr2	93351372	93351446	+	?	GCUGCGGGUGUGUGCUUUGUGACAAUGAGAUUCGGUUCGAUAUCAUCCCCUUGUUGCAAACCUCACGCUUGCGGU	CCCCUUGUUGCAAACCUCACGC	GUGUGCUUUGUGACAAUGAGA	GUGUGCUUUGUGACAAUGAGA	CCCCUUGUUGCAAACCUCACGC
>aae-miR-989	MI0013451	miRBase	chr3:366439056-366439170	chr3	366439056	366439170	-	?	UUCAUCAUACGGUCAUGGGGGACCGCCGCUACCUCGCUUUCACUUGGUACCGAUUUCCCAUAAUCCAUGUGAUGUGACGUAGUGGUACCUUCCCUUGGCUAUUACAACACUUCCU	UGUGAUGUGACGUAGUGGUAC	CGCCGCUACCUCGCUUUCACUUGG	CGCCGCUACCUCGCUUUCACUUGG	UGUGAUGUGACGUAGUGGUAC
>aae-miR-993	MI0013472	miRBase	chr1:310672010-310672110	chr1	310672010	310672110	-	?	AGCGCUCCUCCGUGACCUACCCUGUAGUUCCGGGCUUUUGUGGUUUCUUUUAUUGUUAAUUAUCAGAAGCUCGUUUCUAUAGAGGUAUCUCACAGGGUGAA	UACCCUGUAGUUCCGGGCUUUU	GAAGCUCGUUUCUAUAGAGGUAUC	UACCCUGUAGUUCCGGGCUUUU	GAAGCUCGUUUCUAUAGAGGUAUC
>aae-miR-996	MI0013460	miRBase	chr1:207012521-207012618	chr1	207012521	207012618	+	?	AACUCAAUUUUCGUCGGCGUGCAUGAAUCUGGUGCACGGUUUUCCAGUUGUAAUAUCGCUUCGUGACUAGAUUACAUGCUCGUCUAUGAAGUUGAGAU	UGACUAGAUUACAUGCUCGUC	GCGUGCAUGAAUCUGGUGC	GCGUGCAUGAAUCUGGUGC	UGACUAGAUUACAUGCUCGUC
>aae-miR-998	MI0013444	miRBase	chr3:75489577-75489668	chr3	75489577	75489668	-	?	AAGAACCAAUACCCGAACUGAACUCUCGUGGGUCUGCAGUUGAUAUUUCGAAAGCUUGUAGCACCAUGAGAUUCAGCUCCGGUGUUGGUUCG	UAGCACCAUGAGAUUCAGC	ACUGAACUCUCGUGGGUCUGC	ACUGAACUCUCGUGGGUCUGC	UAGCACCAUGAGAUUCAGC
>aae-miR-999	MI0013464	miRBase	chr1:252222288-252222366	chr1	252222288	252222366	+	?	GCAGGGACGCGGUCGUGCAGGAAAUUAUUUGGCAUUAGAUUCAAAUGUUAACUGUAAGACUGUGUCUUUGCGGGUGAUC	UGUUAACUGUAAGACUGUGUCU	ACGCGGUCGUGCAGGAAAUUAUU	ACGCGGUCGUGCAGGAAAUUAUU	UGUUAACUGUAAGACUGUGUCU
>aae-miR-9a-1	MI0013528	miRBase	chr2:108461938-108462018	chr2	108461938	108462018	+	?	GUCAAAGUUCUCUUUGGUUAUCUAGCUGUAUGAGUGAAUUUAGAACAUCAUAAAGCUAGCAUACCGAAGUUAAUAGUUGAC	UCUUUGGUUAUCUAGCUGUAUGA	UAAAGCUAGCAUACCGAAGUUA	UCUUUGGUUAUCUAGCUGUAUGA	UAAAGCUAGCAUACCGAAGUUA
>aae-miR-9b	MI0013530	miRBase	chr2:335780562-335780653	chr2	335780562	335780653	-	?	UCACGUUUAUUGGAUCUUUGGUGAUUUUAGCUGUAUGCUGAUACGUUUCUGAUUGCAUAUAGCUUUAUCACCAAAAACCUAAUGAAUGGUGA	UCUUUGGUGAUUUUAGCUGUAUGC	UAUAGCUUUAUCACCAAAAACC	UCUUUGGUGAUUUUAGCUGUAUGC	UAUAGCUUUAUCACCAAAAACC
>aae-miR-9c	MI0013436	miRBase	chr2:335810359-335810441	chr2	335810359	335810441	-	?	CUGAAUCUUUGGUAUUCUAGCUGUAGAAUGUUGAGCUUUGUGAUAUGGUAUCUUCUAAAGCUUUAGUACCAGAGGUCCAACUG	UCUUUGGUAUUCUAGCUGUAGA	UAAAGCUUUAGUACCAGAGGUC	UCUUUGGUAUUCUAGCUGUAGA	UAAAGCUUUAGUACCAGAGGUC
>aae-miR-H-104		Akbari_2013-Nouzova_2018	chr3:82678940-82679027	chr3	82678940	82679027	+	?	CCUGCAGUUCGGCUGGCUGUAAGUAUUACAGCAAGCUUGCUAUUCGAAAGGCGCUUGGUGUUAUAUCUUACAGUGAGCUGAGUCGUGG	UUGGUGUUAUAUCUUACAGUGAG			UUGGUGUUAUAUCUUACAGUGAG
>aae-miR-H-65		Akbari_2013-Nouzova_2018	chr1:144289657-144289738	chr1	144289657	144289738	+	?	GUUUAAAAAUCUAAAGCAACCGAACAAUUGUCCAAGUGCUAUAAAAGAUUGGCUUUUGCUUGGUAGCCUCAGGGUUUUAAAU	AAAGCAACCGAACAAUUGUCC		AAAGCAACCGAACAAUUGUCC
>aae-miR-iab-4-1	MI0013485	miRBase	chr1:308965417-308965490	chr1	308965417	308965490	-	?	GCUUCAUGAACGUAUACUGAAUGUAUCCUGAGUGCUAUCUAUCCGGUAUACCUUCAGUAUACGUAACAGGAGGC	ACGUAUACUGAAUGUAUCCUGA	CGGUAUACCUUCAGUAUACGUAAC	ACGUAUACUGAAUGUAUCCUGA	CGGUAUACCUUCAGUAUACGUAAC
>aae-miR-N010		Nouzova_2018	chr2:439707834-439707917	chr2	439707834	439707917	-	?	UGAAGUUAGUAUUCAUUCGGUUGGCUAUCGGGUACUACACGCGCAAUAUAGAACGAAUGCCGAACCGGUCGAAUACACACUCCG	AUGCCGAACCGGUCGAAUACACA	AGUAUUCAUUCGGUUGGCUAUC	AGUAUUCAUUCGGUUGGCUAUC	AUGCCGAACCGGUCGAAUACACA
>aae-miR-N011		Nouzova_2018	chr3:240317265-240317340	chr3	240317265	240317340	+	?	UUCGGCAUGCUAUUUCAUCGUGUCCUGCGGUUAUCUAACCAAGCUCUUCCUCGGACACGACGAAAUUGCCUGCGAU	UCGGACACGACGAAAUUGCCU	UGCUAUUUCAUCGUGUCCUGC	UGCUAUUUCAUCGUGUCCUGC	UCGGACACGACGAAAUUGCCU
>aae-miR-new12		Nouzova_2018	chr1:100807224-100807328	chr1	100807224	100807328	-	?	GCUAUGAAAAUCUCUGCGUGAUCUGUGGGGGUUUGAAAGCACUCGACUAGCAUACAAAUGUCCUGAGUUUGAAUCCCAGCCGGUCUCUAGAGUAUUUUUUCUUAA	UCCCAGCCGGUCUCUAGAGUAU	UCUCUGCGUGAUCUGUGGGGGUU	UCUCUGCGUGAUCUGUGGGGGUU	UCCCAGCCGGUCUCUAGAGUAU
>aae-miR-new15		Nouzova_2018	chr2:331681389-331681471	chr2	331681389	331681471	+	?	CAAAUUGGAGGUAAAUAUUUCUUUUCGUUUUAUAAAGCGAUUGCUUUUCUAAAACCAAAACAAAUAUUUAAGGUUACGAUGUG	GUAAAUAUUUCUUUUCGUUUUAUA	UAAAACCAAAACAAAUAUUUAAG	GUAAAUAUUUCUUUUCGUUUUAUA	UAAAACCAAAACAAAUAUUUAAG
>aae-miR-new8		Hu_2015	chr2:37769083-37769167	chr2	37769083	37769167	+	?	AACGUGUUGAGAUGGCCGAGAAAUAUCGAACGUUACUCUUACUCGAUGGACCAGAGUUCAAAUCCUGGUCAUACUCUUCCGUUUU	CUGGUCAUACUCUUCCGUUUU			CUGGUCAUACUCUUCCGUUUU
>novelMiR_20136	novelMiR_20136	mirdeep*	aae_chr2:461304494-461304574	aae_chr2	461304494	461304574	-	?	UAACGGUAUAUGUGUUAACGGGCGUGAAUUAAGAUAGAACUCUGCUUGGAUUAGCGCGCCUCUCAGUAUCUCGACAUUUGG	UGUGUUAACGGGCGUGAAUUAAG
>novelMiR_8901	novelMiR_8901	mirdeep*	aae_chr3:114011770-114011848	aae_chr3	114011770	114011848	+	?	AAUUGGUGGGCCUCUCGUAAGCCAGCAAGCCAGUUUGCGUAAAAGCCUUGCUUGCUGACAUAGGAGGGGCCCACCAAUU	UUGCUUGCUGACAUAGGAGGGG
>novelMiR_19946	novelMiR_19946	mirdeep*	aae_chr2:438590273-438590349	aae_chr2	438590273	438590349	-	?	UUCAGAAUAAUAGUAGUGAAGGCCGAUUUUCAUACAAAAUGCUCAAUUUUGGCAUGCUGUAACUUUGAGAACUACAA	UUUUGGCAUGCUGUAACUUUG
>novelMiR_21034	novelMiR_21034	mirdeep*	aae_chr3:74395794-74395868	aae_chr3	74395794	74395868	-	?	UUUCUGAGAGGAAUUGAACUUUUUGCCUUGGUUUCGAUUUUUCUUUUUCGGUUGCGAAUAGGUUUUUUUUCUCUC	UUUCGGUUGCGAAUAGGUUU
>novelMiR_4380	novelMiR_4380	mirdeep*	aae_chr2:131621922-131622002	aae_chr2	131621922	131622002	+	?	GAUGGGUUCCUUCUCCAUGUGGGCCAGGUAGAGGUUGUCCCGAUGCCUUCCUCCUUGCACUCGUCGGAUGGGGAACACAUU	UCCUCCUUGCACUCGUCGGAUGG
>novelMiR_1095	novelMiR_1095	mirdeep*	aae_chr1:108409279-108409359	aae_chr1	108409279	108409359	+	?	UCCGGGGAGCAGGUUUUGGUCGAACGUGUCACCGCCUGCGGGCCGAAGAAUGACGACCUGAAGGAACCGGAAGCUCCCGAG	AAUGACGACCUGAAGGAACCGGA
>novelMiR_10576	novelMiR_10576	mirdeep*	aae_chr3:285672447-285672525	aae_chr3	285672447	285672525	+	?	CGCCCCGUACUCGCAUAACAGUCCCCUAUUCUAUGGGAUUCCCUAUAUAAAUGGGACUGUUAUGCGAGCAUGGGCAGUG	UAAAUGGGACUGUUAUGCGAGC
>novelMiR_23943	novelMiR_23943	mirdeep*	aae_chr3:360043094-360043170	aae_chr3	360043094	360043170	-	?	ACAGAUACGCGUAUGUCGACCUCAACUGUGAGGCACUGAAGACCGCCUUACAGCUGAGGUCGAAAUACGCGUAUCUG	CUUACAGCUGAGGUCGAAAUA
>novelMiR_21203	novelMiR_21203	mirdeep*	aae_chr3:95367220-95367292	aae_chr3	95367220	95367292	-	?	CGCAAGAUAUCCGCGGAUUCGAUUUCUCGCAGCAAAUUGAGCAGCGACGAGGACGAGUCCGGGACGCGUUUUG	CGACGAGGACGAGUCCGGG
>novelMiR_8989	novelMiR_8989	mirdeep*	aae_chr3:123651094-123651174	aae_chr3	123651094	123651174	+	?	UACCCGUUCUGUGGCGUAGUUGGUUAACGCGCCCAGUCUAGCGUAUUGGGAGUCGUGGGAUCGUAGCCCACCAGAACGAUU	GGAGUCGUGGGAUCGUAGCCCAC
>novelMiR_13692	novelMiR_13692	mirdeep*	aae_chr1:92692239-92692315	aae_chr1	92692239	92692315	-	?	AGCGCUACGUCGUCGAGGUCCUGUCCAUGGACGGCAAUCUGAAGCUGUUCCUGGAUCUGAUCGAAAGCGAAAAGCGU	GUUCCUGGAUCUGAUCGAAAG
>novelMiR_13081	novelMiR_13081	mirdeep*	aae_chr1:32260695-32260771	aae_chr1	32260695	32260771	-	?	UUUUUACUUUUAUUGAGCGGAACAGCACACUUAGCUUUAAGCUAGGUAUACUGUUCCGCUCAAGAAAAGUAAAAAUU	UAUACUGUUCCGCUCAAGAAA
>novelMiR_6523	novelMiR_6523	mirdeep*	aae_chr2:341218101-341218171	aae_chr2	341218101	341218171	+	?	GAAAUUAUGAAAAAAAAAUCCACGUGCUCGGCUGGAAUCCCAGCCGAGCAUGUGGAUUUUUUUCAUAAUUU	CCGAGCAUGUGGAUUUUU
>novelMiR_22733	novelMiR_22733	mirdeep*	aae_chr3:234168065-234168139	aae_chr3	234168065	234168139	-	?	ACACCAAGUACUCCCAGUCGGAGUUUUCGCUCGAUCAGGGCGAGGGACUUUUGCGCGGCAUGCAGGACAUCCGGG	CUCCCAGUCGGAGUUUUCGC
>novelMiR_21586	novelMiR_21586	mirdeep*	aae_chr3:130801201-130801279	aae_chr3	130801201	130801279	-	?	GCCUGGCUUGACCAGCAACUCACGGUACAGCCAUCGCGCACGCAAUUUGGCCAUCGUGUUUUGCUUGUCAGUCCGGUUU	ACCAGCAACUCACGGUACAGCC
>novelMiR_3839	novelMiR_3839	mirdeep*	aae_chr2:80193003-80193081	aae_chr2	80193003	80193081	+	?	ACCUCAACUGUAAGGCUGUCUUCAGUGUCGUGUACUAGACUCGACUUACUACACGACUCUAGAGACGGCCUUACACUUG	ACUACACGACUCUAGAGACGGC
>novelMiR_3970	novelMiR_3970	mirdeep*	aae_chr2:93138831-93138905	aae_chr2	93138831	93138905	+	?	CAGUAAUGUCUCCACCGAUUUCUUUAGUUGUUACUUCUGAAGUAACAACUUAAGAAAUCGGUGGAUACAUUACCG	CAACUUAAGAAAUCGGUGGA
>novelMiR_23466	novelMiR_23466	mirdeep*	aae_chr3:311424705-311424783	aae_chr3	311424705	311424783	-	?	GGAACCACUUGUUCAGUAGGAGGGCGGGAACGGAUCAGAAGUGUUUCUCCGUUUUCGUUCUCCACCAGCUGAGCAAUGA	UCCGUUUUCGUUCUCCACCAGC
>novelMiR_13455	novelMiR_13455	mirdeep*	aae_chr1:70298157-70298229	aae_chr1	70298157	70298229	-	?	CCCUGGAAGAUUAUCGAUCUUCCCUGGCAAAUUGACAUUUUUUGCUGGAAGAUUAUCAUCUUCCAGGGAGAUU	UUAUCGAUCUUCCCUGGCA
>novelMiR_9377	novelMiR_9377	mirdeep*	aae_chr3:160459865-160459941	aae_chr3	160459865	160459941	+	?	UUUACCCGACUUGACCCAGUAACUCACCGGAAUAACUCCGACCACAGGAAAAUUUCCGAGUUUCUCUGGCCACUUCA	UUGACCCAGUAACUCACCGGA
>novelMiR_16045	novelMiR_16045	mirdeep*	aae_chr2:18488367-18488443	aae_chr2	18488367	18488443	-	?	UUGACAGAUACGCGUAUUCCGACCUCAACUGUAAGGCCGUAGUUGAGGUCGAAAUACGCGUAUCUGUCAAAGGAUAC	CGCGUAUUCCGACCUCAACUG
>novelMiR_16596	novelMiR_16596	mirdeep*	aae_chr2:85551246-85551318	aae_chr2	85551246	85551318	-	?	AUGUUUGUUUUGCGGAUAGCUCAGGAUCUUCUAAGUGGUCAGGAUCCUGAGCUAUCGGGAAAACAAAAAUUCU	UGCGGAUAGCUCAGGAUCU
>novelMiR_9505	novelMiR_9505	mirdeep*	aae_chr3:172507166-172507242	aae_chr3	172507166	172507242	+	?	UUCUUAAGCUAUAUAGUUUGUUGAGUGGUCAUUCAUCGUUUAGGUGAAUGCCACUGACGACUGUGUGUAGUAAAGAA	AAUGCCACUGACGACUGUGUG
>novelMiR_7823	novelMiR_7823	mirdeep*	aae_chr3:8889501-8889579	aae_chr3	8889501	8889579	+	?	AUUUGACGUUUGAGCGGUGUCGAAUUCACUCGUUGCCAUGGUCACGUAAAUAAUUCGGCACCGCUCAAACGUCAAAUAG	AAAUAAUUCGGCACCGCUCAAA
>novelMiR_2473	novelMiR_2473	mirdeep*	aae_chr1:241909096-241909174	aae_chr1	241909096	241909174	+	?	UAUCAUGGUCAAGAAGGUGAUGGUGGCGGACAGCAUCAACAUUGUCCGCGAAACGUAUCUCUCGAUCGUGAUGGACCGG	AAGAAGGUGAUGGUGGCGGACA
>novelMiR_7717	novelMiR_7717	mirdeep*	aae_chr3:3436-3510	aae_chr3	3436	3510	+	?	UCAGGUGACAUCGGACCGGGAGCAUCAGACUGGUCACUUCACCCAGUCUAAUGCCGGUCCAAACCAGACAAAGCA	UCGGACCGGGAGCAUCAGAC
>novelMiR_3299	novelMiR_3299	mirdeep*	aae_chr2:16256756-16256828	aae_chr2	16256756	16256828	+	?	AAAUCGUUUUGGUGUCUUUUGGGCGAUCAUGCCUUGGGAAUAAUCGCGCAGAAGACACUAAAACGAUUUGAAG	CGCGCAGAAGACACUAAAA
>novelMiR_8074	novelMiR_8074	mirdeep*	aae_chr3:32708261-32708331	aae_chr3	32708261	32708331	+	?	CAGAAUCUCACCGGAGAUUCUAGCAAAAUCUCCGGUGAAAUUCUUCUAGAAUCUCCGGUGAGAUUCUGCUA	CCGGAGAUUCUAGCAAAA
>novelMiR_20024	novelMiR_20024	mirdeep*	aae_chr2:449806035-449806111	aae_chr2	449806035	449806111	-	?	AUGCAAUCAUAAUCGAGACAUGGACACCUGGCUACAAUCAGUAGCCAGGUGCCCAAGUCUCGAUUAAGAUUGAAAUG	AAUCGAGACAUGGACACCUGG
>novelMiR_13078	novelMiR_13078	mirdeep*	aae_chr1:31881416-31881492	aae_chr1	31881416	31881492	-	?	UCCAAUGAUGUCGGAAUUGAUAAGUAUUAUAAAAUUAUAAAAUGGACGAUUUGGACUGUUCAUGGACAUAGGUGGCC	CGAUUUGGACUGUUCAUGGAC
>novelMiR_8317	novelMiR_8317	mirdeep*	aae_chr3:57073431-57073503	aae_chr3	57073431	57073503	+	?	ACAAAUACGCGUACUUCGACCUCUACUGUAAGGCCCUACGGCCUUACAGUUGAGGUCGAACUACGCGUGCCUU	UACAGUUGAGGUCGAACUA
>novelMiR_15539	novelMiR_15539	mirdeep*	aae_chr1:276529822-276529898	aae_chr1	276529822	276529898	-	?	AUUGACAAAAAUGCAAAAGUUUGGGUUCACCUGAGCCGCACGCACAUGGUGAACCCAAACUUUUGCACGAUUUGCAU	UGGUGAACCCAAACUUUUGCA
>novelMiR_315	novelMiR_315	mirdeep*	aae_chr1:29071806-29071886	aae_chr1	29071806	29071886	+	?	AGAAGGACUUCUGGAAGAAUCCCAGAGGAACUUCUGGGAGAAUCCCCUUAAGGACUUCUGGGAGUGUCCCAGAAGGACUUG	UAAGGACUUCUGGGAGUGUCCCA
>novelMiR_1995	novelMiR_1995	mirdeep*	aae_chr1:196024928-196025004	aae_chr1	196024928	196025004	+	?	GGCUGGUCAUAUUGUAUGAGUGUGCGUAGGAUGCUCAAUUUAAAACAUCUGAUAAUUCAUUCGUGUUCAAUAUACGU	AUUGUAUGAGUGUGCGUAGGA
>novelMiR_5211	novelMiR_5211	mirdeep*	aae_chr2:213816919-213816995	aae_chr2	213816919	213816995	+	?	UUGCAGAGCCGACCCUGGCACUUGGCCGGCCAACGCAGAGUCGGCGUAGGCUGAGUCCACCACCGGGGUCUAGCUGA	UAGGCUGAGUCCACCACCGGG
>novelMiR_13998	novelMiR_13998	mirdeep*	aae_chr1:123015962-123016032	aae_chr1	123015962	123016032	-	?	UGAAAUUAUGAAAAAAAUCCACGUGCUUAGCAGGAAUUCCCAGUCGAGCACGUGGAUUUUUUUUUCAUAAU	UCGAGCACGUGGAUUUUU
>novelMiR_11632	novelMiR_11632	mirdeep*	aae_chr3:396935938-396936016	aae_chr3	396935938	396936016	+	?	UCGGUAAAUAUGUUGGUCGAUUGACGCUUUACUUCGACGAUACAGGUGAAGUGCAACACUGGGAGGGUUAUCCUGUGUU	UGUUGGUCGAUUGACGCUUUAC
>novelMiR_5707	novelMiR_5707	mirdeep*	aae_chr2:256823515-256823587	aae_chr2	256823515	256823587	+	?	ACCAAUCUGCCAUGUGGGGACUAAACGUACUAACAAACGACUGUGUGCAUGUUUGGAUUGUUGAGGCAAACAU	CAUGUGGGGACUAAACGUA
>novelMiR_934	novelMiR_934	mirdeep*	aae_chr1:91834814-91834894	aae_chr1	91834814	91834894	+	?	UCCUGUACAAUCCUUGUGGGACAUGAUGAGGGUUCCGAACCGGAGCUUGGCACGUGGAUGAUGGGGGAACACUGAGAAGAA	UCCUUGUGGGACAUGAUGAGGGU
>novelMiR_12851	novelMiR_12851	mirdeep*	aae_chr1:17776853-17776933	aae_chr1	17776853	17776933	-	?	UCGGAAUCUAUGUGGACAAACGGCUGGAGGAGCUCGGGGCCAACCGGGUGUUCGAGCUGGGACUCGGAGAUGACGAUGCCA	UGUGGACAAACGGCUGGAGGAGC
>novelMiR_13732	novelMiR_13732	mirdeep*	aae_chr1:96904478-96904554	aae_chr1	96904478	96904554	-	?	CAUGAUUUUGACAUUUUUGGGAAUAGGCCUUUUCAUGUGACAUUGAAAAGGCCUGUUCCCAAAAAUGUGAAAAUCAU	ACAUUUUUGGGAAUAGGCCUU
>novelMiR_20150	novelMiR_20150	mirdeep*	aae_chr2:461351323-461351403	aae_chr2	461351323	461351403	-	?	CCACGCCGGAGGCAUGAAUAACCGUUGGUCAGUUGGGUCAUCCAAACUGUCAGCCGUGUAUUGUUUAGGCCAAAUGCACUU	GGCAUGAAUAACCGUUGGUCAGU
>novelMiR_21356	novelMiR_21356	mirdeep*	aae_chr3:108800186-108800260	aae_chr3	108800186	108800260	-	?	AAAUGGUAGAAUACUACAUGAUCGUGUAAAUUUAAAUGGUAGAAUACUACAUGAUCGUGUAAAUUUAAAGUGAAA	ACUACAUGAUCGUGUAAAUU
>novelMiR_218	novelMiR_218	mirdeep*	aae_chr1:22430167-22430243	aae_chr1	22430167	22430243	+	?	GACCUCAACUCUAAUGCCGUCUUCAGUGUCGUGUACUAGUCGAGUACACGACACUGAGGACGGCUUUUCAGUUGAGG	CACGACACUGAGGACGGCUUU
>novelMiR_18921	novelMiR_18921	mirdeep*	aae_chr2:319701334-319701410	aae_chr2	319701334	319701410	-	?	UCAACUUUGGCAUGCUGUAACUUCGUUUCCAUAUGAGCAAUCUACAUGAAAUUUUGACAGUGAACUACAAAUAUAUU	UGAAAUUUUGACAGUGAACUA
>novelMiR_20125	novelMiR_20125	mirdeep*	aae_chr2:461283878-461283958	aae_chr2	461283878	461283958	-	?	GCAUUCAAAGCCCAAACUAUAGCCAGUAGUUCUUUUUCGUUGGUGGCAUAGUUUUCCUCGGUUUUUGACAAUGAUUUGGAA	UAGUUUUCCUCGGUUUUUGACAA
>novelMiR_16662	novelMiR_16662	mirdeep*	aae_chr2:93265879-93265955	aae_chr2	93265879	93265955	-	?	CUAACCUAACAAAUGAUAUGUCCGUUGUACAAUUUGUCUCUUCAUCGGGAGUUGUGCUGAAACUGUCAUUUUACCCC	AAAUGAUAUGUCCGUUGUACA
>novelMiR_18408	novelMiR_18408	mirdeep*	aae_chr2:272559889-272559961	aae_chr2	272559889	272559961	-	?	CCAUGCCGUCCUUGAGCGGUCGCGGAAGGGCUCAGUUUAUUCAGGCCCUUAUCCGUCAACCGUUCGAACCGGC	GCCCUUAUCCGUCAACCGU
>novelMiR_16715	novelMiR_16715	mirdeep*	aae_chr2:98458098-98458178	aae_chr2	98458098	98458178	-	?	AACUGUUCCUACUCGCAUAACAGUCCUAUUUUCUAUGGGAUUUCCUAUAUAAAUGGGACUGUUAUGCGAGAGGAGGCUGUU	AUAAAUGGGACUGUUAUGCGAGA
>novelMiR_12758	novelMiR_12758	mirdeep*	aae_chr1:11121119-11121197	aae_chr1	11121119	11121197	-	?	CGCCGUCGCCUGCUUUGACUGCUGCUCGCUACUGUUGUGUACCGACCGCGAGCAAGCGGUCAUAGUGUGCGAGGACAAC	UGCUUUGACUGCUGCUCGCUAC
>novelMiR_15636	novelMiR_15636	mirdeep*	aae_chr1:287269093-287269173	aae_chr1	287269093	287269173	-	?	UACCGAGCCACUUGGUGACACAAUGAUUCAAAUUCCAAAUCUAGUAACCUUCUGAGUUAUUGGGUCACCAAGUGGCUCGGU	CUUCUGAGUUAUUGGGUCACCAA
>novelMiR_22540	novelMiR_22540	mirdeep*	aae_chr3:215759483-215759563	aae_chr3	215759483	215759563	-	?	UGAGGUGAGAAUUGUCGGUCUCGUAUAGCGAGGUCAAAAAUUGUCACCUCGUUAUACGAGACUGACAAUUUUCACCUCACG	UCGUUAUACGAGACUGACAAUUU
>novelMiR_11092	novelMiR_11092	mirdeep*	aae_chr3:337605422-337605498	aae_chr3	337605422	337605498	+	?	GGAAGAUUUUCGAUUUGAGACAGCAGCAGCAGCGCAAAAUGUGGCUGCUGCUGCCUCAAGGCGCAAAUCUUCCGGAC	CGAUUUGAGACAGCAGCAGCA
>novelMiR_4413	novelMiR_4413	mirdeep*	aae_chr2:134962767-134962837	aae_chr2	134962767	134962837	+	?	UCCAAACACCCGUUUGAACUAAAAACUUAAUCUUAAUGUGAUUAAGUUUUCAGCUCAAACGGAUGUUUGGU	CGUUUGAACUAAAAACUU
>novelMiR_3349	novelMiR_3349	mirdeep*	aae_chr2:22197571-22197651	aae_chr2	22197571	22197651	+	?	CGGGGUGGUAGGCGAAAUAAACGGCGGACUGCCAGCUGUCGUUCGCGUUGGUGGUGUCGCAGCGGUGUCGGUGAUGAUCCC	UGGUGGUGUCGCAGCGGUGUCGG
>novelMiR_23928	novelMiR_23928	mirdeep*	aae_chr3:358906414-358906492	aae_chr3	358906414	358906492	-	?	UUUUCUCUUCUGUUCUCCCGCUGUUCUUAUGCAGAGUUAAAAUUGACGUCAUAGCGGGAAAGCAAGAGAGAGAACUAUU	UGUUCUCCCGCUGUUCUUAUGC
>novelMiR_21222	novelMiR_21222	mirdeep*	aae_chr3:97260844-97260924	aae_chr3	97260844	97260924	-	?	UCCUAGAGCUUUGGUGUCUUCGGCAAUAUGUCUUAUUUUUAAACGUUUUAAGACUUUGCCGAAGACGCGAAAGCUCUAGGA	UUGGUGUCUUCGGCAAUAUGUCU
>novelMiR_23482	novelMiR_23482	mirdeep*	aae_chr3:312609070-312609142	aae_chr3	312609070	312609142	-	?	UAUCCGCCUCGUAUCCGGUUUCUGUUGCGCGAUCUGAUCGAACUGCGCAAUAACAACUGGACACCACGGAAGG	GCGCAAUAACAACUGGACA
>novelMiR_10256	novelMiR_10256	mirdeep*	aae_chr3:247411486-247411560	aae_chr3	247411486	247411560	+	?	UUAUCCUGACAGAUAGGCCUAUUUCGUCUGCGUCGACGACGACGAAGUCGCAGACGAAGUAGGCCUAUCUGUCAA	AGUCGCAGACGAAGUAGGCC
>novelMiR_10253	novelMiR_10253	mirdeep*	aae_chr3:246653358-246653430	aae_chr3	246653358	246653430	+	?	UCUACGCACAGUUCAUUCUCACCAACAGUUUUACACUUCGGUGUUGCUGGGUGAGAUUUUGAAAACUUGUGCG	UGCUGGGUGAGAUUUUGAA
>novelMiR_19641	novelMiR_19641	mirdeep*	aae_chr2:400936671-400936749	aae_chr2	400936671	400936749	-	?	GAUUGUAAGAAAAAUCUGCCAAAGAUCUCUCCUAGAAAUUGAACCAGGAGAGAUAUUUGGCAGAUUUUUCUUACAAUCU	AAAAUCUGCCAAAGAUCUCUCC
>novelMiR_8806	novelMiR_8806	mirdeep*	aae_chr3:105795931-105796007	aae_chr3	105795931	105796007	+	?	GUAGCCAAUUUGAUAUCGAGAGGCAUGGUGGAGGUAGUAACCGUUACGUUAACUUCUUGAUUUUUGAGGCUCAAUCG	UGAUAUCGAGAGGCAUGGUGG
>novelMiR_6321	novelMiR_6321	mirdeep*	aae_chr2:321184988-321185064	aae_chr2	321184988	321185064	+	?	CCUACGCACAGACUCAUUCGCAUUAAUGGAUCUCUCGUCGACGGACGGGAGAUUCAUGAAUGCGCGACUAUGCGGUU	GGGAGAUUCAUGAAUGCGCGA
>novelMiR_23631	novelMiR_23631	mirdeep*	aae_chr3:327824515-327824589	aae_chr3	327824515	327824589	-	?	AGCGGAAAUCGGAGCCGGUGUAUGUCUGCUGAUCAUUAUUCAGCUGUUCGUGGCCGGAUUGAUUGUCUUGCUGUU	GUUCGUGGCCGGAUUGAUUG
>novelMiR_23633	novelMiR_23633	mirdeep*	aae_chr3:328004192-328004268	aae_chr3	328004192	328004268	-	?	AAAACUAGGCAUGCGGAGGUACAAUCUUCAGAUAAUCAAAAUCAUGAAGAUUGAGCUGUCGCAUGCCUAGUUUGGUA	AAGAUUGAGCUGUCGCAUGCC
>novelMiR_24364	novelMiR_24364	mirdeep*	aae_chr3:401672881-401672961	aae_chr3	401672881	401672961	-	?	GCUGAAGAACCUUGGACUGGAAUACGUCGACCUGUAUCUGAUCCACUGGCCGAUGGCCUACAAGGAGGACGGCGAGCUGUU	GCCGAUGGCCUACAAGGAGGACG
>novelMiR_4616	novelMiR_4616	mirdeep*	aae_chr2:157567902-157567976	aae_chr2	157567902	157567976	+	?	GUAGCGUCAUUGAGUCGUUGAUUAGGGUGGUUUAAUCGUUUUUGCGCUACUCAUGAUUGAUUGUCUCUGAUUUCA	UGAGUCGUUGAUUAGGGUGG
>novelMiR_5059	novelMiR_5059	mirdeep*	aae_chr2:198821077-198821147	aae_chr2	198821077	198821147	+	?	UUGUUUCGGUGUUGGCUAGCUACCUGAAGGACAAAAGUCAGGAUAUCGGGGAGUUGGCCAAGUAUUAUCCG	UAUCGGGGAGUUGGCCAA
>novelMiR_6712	novelMiR_6712	mirdeep*	aae_chr2:363134228-363134306	aae_chr2	363134228	363134306	+	?	GGAAGCUGGACUGGAUAGCGAUGCCCUGCCAAUCAUGAAGUGGUUGAUCUCGCAGCGUAACGACAAGGGUGGAUUCCAG	CUGGAUAGCGAUGCCCUGCCAA
>novelMiR_14412	novelMiR_14412	mirdeep*	aae_chr1:159428098-159428178	aae_chr1	159428098	159428178	-	?	UUUCUCCGUGUGCUGCUUACGGACGUUACAGAUUGCAUAAGUCGUUGAUUAUGUUCUUCUUGCACUUUACACGUUUUCGAU	UGCUGCUUACGGACGUUACAGAU
>novelMiR_21613	novelMiR_21613	mirdeep*	aae_chr3:133748345-133748423	aae_chr3	133748345	133748423	-	?	UGAAAACCGAAUCCCUUGGCAUUCACUGGAUUGGAAGGAGCAAACCUUCCGUUCCAGUGAAUGCCAAGGGAUUCGGUUU	UCCGUUCCAGUGAAUGCCAAGG
>novelMiR_18248	novelMiR_18248	mirdeep*	aae_chr2:255906303-255906375	aae_chr2	255906303	255906375	-	?	GUGUUUUAGAAAAAGUAGGGUCAAAUGGUCCAAAAUGCCACUUUUUGAAUUUGCGUCGUUUUCUCCUAUUGAG	UUGAAUUUGCGUCGUUUUC
>novelMiR_7670	novelMiR_7670	mirdeep*	aae_chr2:469278307-469278387	aae_chr2	469278307	469278387	+	?	UUUUUUCGUCGUUGGUUGUCAACCCUCCGUGUAUCAACCAACCUAAUUUGGUUCGCAUCGCUAUCGGCUCAUCUUGAUUUC	UGGUUCGCAUCGCUAUCGGCUCA
>novelMiR_14441	novelMiR_14441	mirdeep*	aae_chr1:161965800-161965878	aae_chr1	161965800	161965878	-	?	CUCCAGUGUGAAUCCUGUGACUCCAUUGUGGAUUCUAGGACUCCAGGGUGGAUCCUGGGAUUCUAGUGUGGAUGCUGAG	AAUCCUGUGACUCCAUUGUGGA
>novelMiR_13841	novelMiR_13841	mirdeep*	aae_chr1:105720584-105720654	aae_chr1	105720584	105720654	-	?	GAGCUGUCACCACUUGUGCAAAGCAGUGAGUGAUGUUUUUUCUUGCAUUGCACAGUGGUCCAGAUAGCAAG	UGCAUUGCACAGUGGUCC
>novelMiR_15035	novelMiR_15035	mirdeep*	aae_chr1:220245710-220245780	aae_chr1	220245710	220245780	-	?	UGAAAUUAUGAAAAAAAAUCCACGUGCUCGUCUGGGAUCCCAGGCGAGCACGUGGAUUUUUUUCAUAAGUU	GCGAGCACGUGGAUUUUU
>novelMiR_10878	novelMiR_10878	mirdeep*	aae_chr3:314201625-314201701	aae_chr3	314201625	314201701	+	?	UUGCCCAAUCAGUUCUGGAAAGUCGUAGCUGCACUAAAUCAGCCAUUGCUGAAGAAUCUGUUGCAAGCCGUUUCGUU	UGCUGAAGAAUCUGUUGCAAG
>novelMiR_6981	novelMiR_6981	mirdeep*	aae_chr2:394071634-394071710	aae_chr2	394071634	394071710	+	?	UCUGGAGAACCGAACACCCAUUUGAGCUGGAAACUUAAUCGAUUAAGUUUUCAGCUUAAACGGAUGUUUGGUUCUCU	CGAACACCCAUUUGAGCUGGA
>novelMiR_25363	novelMiR_25363	mirdeep*	aae_scaffolds:80601740-80601820	aae_scaffolds	80601740	80601820	-	?	CUGGGUCGUAUCCCAUCUGCUGUCGGUUACCAACCAACCCUGGCCACUGACAUGGGUAGCAUGCAGGAACGUAUUACCACU	GACAUGGGUAGCAUGCAGGAACG
>novelMiR_7349	novelMiR_7349	mirdeep*	aae_chr2:434366089-434366167	aae_chr2	434366089	434366167	+	?	AGAAGGGUCGUCGUCAUUGGUCGGUCAGUUGUUGGGAUUUCGAUUCAACUGACUGGACAACGGUGAUGACCGUCCUGCU	ACUGACUGGACAACGGUGAUGA
>novelMiR_17276	novelMiR_17276	mirdeep*	aae_chr2:153357405-153357483	aae_chr2	153357405	153357483	-	?	CAAAUCGUUUUGGUGUCUUCUGCGCGAUCAUGCCUUGGACAAUCAGGAAUAAUCGCGCAGAGGAGACCAAAACGAUUUG	AAUAAUCGCGCAGAGGAGACCA
>novelMiR_10707	novelMiR_10707	mirdeep*	aae_chr3:297307989-297308067	aae_chr3	297307989	297308067	+	?	GAUAUGGAAGUGCACAGCAAGGGAACUCCGAAUCCGAUAGAAGAGGAUUCGGAGUUCUCUUGCUGUGCACUUCCAUAUC	UUCGGAGUUCUCUUGCUGUGCA
>novelMiR_2680	novelMiR_2680	mirdeep*	aae_chr1:260113099-260113177	aae_chr1	260113099	260113177	+	?	AAAGGUCGAAAGACAAAACGUCGAAAGUAGAAAACGUCAAAAAAUUUCUGCUCUCGACAUUUUGUCCCUUUCGAUGUUU	AGACAAAACGUCGAAAGUAGAA
>novelMiR_20009	novelMiR_20009	mirdeep*	aae_chr2:447506002-447506076	aae_chr2	447506002	447506076	-	?	CACUUUGCUAUCCAAGUAUGUCGAAGGGGCCAUGCAGCGGUUGGCUCAAGAUGCCGGACAAGGGAAGAUGGAGCU	UCAAGAUGCCGGACAAGGGA
>novelMiR_24186	novelMiR_24186	mirdeep*	aae_chr3:383277499-383277573	aae_chr3	383277499	383277573	-	?	CUGUCUUAGCAUAGUCGCGUUCACUGCUCGGGUGGUCAUCGCGAUUGUGGCGAUUGUGAUUAUGCUGAGUGGAUU	UGUGGCGAUUGUGAUUAUGC
>novelMiR_9506	novelMiR_9506	mirdeep*	aae_chr3:172744751-172744831	aae_chr3	172744751	172744831	+	?	GUGACAAACUCGACUCGAGUGAAGUGACUCGCCGUGUAAAUCAAAUGGAGUGUCACUUCAGUCAAAUCGAGAAUUGUCACC	AGUGUCACUUCAGUCAAAUCGAG
>novelMiR_10227	novelMiR_10227	mirdeep*	aae_chr3:243481003-243481077	aae_chr3	243481003	243481077	+	?	ACGAUCGGGCAUGGAAGAUGGGCUGUUCGAUGGUGCACUACAAGAAUGGAAGGGUCAUCAAAUAUUACUUGGUGU	AUGGAAGAUGGGCUGUUCGA
>novelMiR_11869	novelMiR_11869	mirdeep*	aae_scaffolds:10270948-10271024	aae_scaffolds	10270948	10271024	+	?	CUGUAUUUUCUGAUGUAGCCGCUAGAGGAGCUGAUUCUGCUUCACUCUCAGGUACCUGCUUCAGUAAUUUUGCGUUU	UGAUGUAGCCGCUAGAGGAGC
>novelMiR_19635	novelMiR_19635	mirdeep*	aae_chr2:400711456-400711532	aae_chr2	400711456	400711532	-	?	UCAGACAACCCGUCGUCACCACGCGACUUCAGCUCAGCCAGUGAGUUGAGCUGAUUCGAUGGUGUUUGUACUGGUGG	UGAGCUGAUUCGAUGGUGUUU
>novelMiR_20111	novelMiR_20111	mirdeep*	aae_chr2:461218176-461218256	aae_chr2	461218176	461218256	-	?	CUUCGUCACGCUGUCCAAAGAGUACUUCACACGGUUUGUGUUUAUGAGCGGAAUGUAUUGUUUGGUUAUAGAGACCUAAAG	CGGAAUGUAUUGUUUGGUUAUAG
>novelMiR_17033	novelMiR_17033	mirdeep*	aae_chr2:125849607-125849679	aae_chr2	125849607	125849679	-	?	GGUGCAGAAUGAAGAUUUUUACAGCACGAGUCGUACGGAUAAUUACGACGAGUGCUCUAAAAAUCGAGUUCUG	ACGACGAGUGCUCUAAAAA
>novelMiR_706	novelMiR_706	mirdeep*	aae_chr1:69177220-69177294	aae_chr1	69177220	69177294	+	?	GUUACAAAUUCAGUUCGAUAUCGUAGGUGAUGCAGAACAAACCGCUCGCCUUGUUAUCGCUCUGAUAACGAUGUA	UCGCCUUGUUAUCGCUCUGA
>novelMiR_17654	novelMiR_17654	mirdeep*	aae_chr2:197519956-197520036	aae_chr2	197519956	197520036	-	?	UUGUGCUUUCCAGAACCACCACAGUGAUGAGCUACCAGUGCAUACUGGUGCUCACGCUGUCGCUUCUGGCGACGAGCGUGA	UGCUCACGCUGUCGCUUCUGGCG
>novelMiR_18749	novelMiR_18749	mirdeep*	aae_chr2:301829691-301829769	aae_chr2	301829691	301829769	-	?	GUGCAGGACGCGUGGACCUGCUCGCUCAAGUACAGUGCGCGGGGCUUCAAGUGGGCCGAGGAACAUGUGCCGGUGUACU	CGUGGACCUGCUCGCUCAAGUA
>novelMiR_9930	novelMiR_9930	mirdeep*	aae_chr3:209984764-209984840	aae_chr3	209984764	209984840	+	?	ACGUUCGUUUUGUGUCUAGGGUUAUGGCUAACUUGACAGUUAAAGUUUGCCAUAACCCUAGACACAAAACGAACGUA	UGUGUCUAGGGUUAUGGCUAA
>novelMiR_8633	novelMiR_8633	mirdeep*	aae_chr3:87292863-87292935	aae_chr3	87292863	87292935	+	?	CCUCACUUCUGUGAAAGGUGACAAGAUGCAAGUUUCUUAGCACAUGCAUCUUGUCACGUUUAUUCGCAGAAGA	UGCAUCUUGUCACGUUUAU
>novelMiR_15231	novelMiR_15231	mirdeep*	aae_chr1:242551208-242551288	aae_chr1	242551208	242551288	-	?	ACGCGCUGAAUGGUUGGCAGUUGGUUCGCGAGCUGAAGAAAGCCUUGGGACUUCCUGCUGCCACUAGCUUCAAGCAUGUGU	UGGUUGGCAGUUGGUUCGCGAGC
>novelMiR_3694	novelMiR_3694	mirdeep*	aae_chr2:64858330-64858408	aae_chr2	64858330	64858408	+	?	GUUUGUCAGCAUUUUUUCACCACAGGACGUAAGAUUGCAUCGAUGCCUAGCGUCCUGGAGUGAAAAAUACUAACAAACA	UAGCGUCCUGGAGUGAAAAAUA
>novelMiR_4477	novelMiR_4477	mirdeep*	aae_chr2:143205941-143206015	aae_chr2	143205941	143206015	+	?	CUUCUUUGACUGAUACGCAUUUUUCGACCUCAACUGUGAGGCCGUUGGGGUCGAAAUACGCGUAUCUGUCGAGGG	UGGGGUCGAAAUACGCGUAU
>novelMiR_4473	novelMiR_4473	mirdeep*	aae_chr2:142556064-142556140	aae_chr2	142556064	142556140	+	?	AUGUGAGCUGAAAACUUCAUUGAUUGGUCACCACCAACAAGUGACCAAUCGAUUAAGUUUUCAGUUCAAACGGAUGU	AAAACUUCAUUGAUUGGUCAC
>novelMiR_627	novelMiR_627	mirdeep*	aae_chr1:59732488-59732560	aae_chr1	59732488	59732560	+	?	AGGAAUUUUCAGAUGAACUCCUGGGGGUAUUCCUGGAUAACUCCCGGGGGAUUCCUGAGGGAAUUCCCGGAGA	AGAUGAACUCCUGGGGGUA
>novelMiR_5521	novelMiR_5521	mirdeep*	aae_chr2:239067979-239068055	aae_chr2	239067979	239068055	+	?	UGCUUAUCUUUGACAGAUACGCGUAUUUCGGCUGAAGAAAUAGUAGUAGUCGAAAUACGCGUGUCUGACAAAUAUAA	UAGUCGAAAUACGCGUGUCUG
>novelMiR_1406	novelMiR_1406	mirdeep*	aae_chr1:142653956-142654032	aae_chr1	142653956	142654032	+	?	GUUCACUAAUUUGAAGUUUGAGCGGUGCCGAAUUCACUAGUUGCCAACGGCACCGCUCAAACGUCAAAUGGUGAACU	UUGAAGUUUGAGCGGUGCCGA
>novelMiR_6176	novelMiR_6176	mirdeep*	aae_chr2:303922207-303922283	aae_chr2	303922207	303922283	+	?	CGACCUCAACUGAAAGGCCGUCUUCAGUCGAGUCUAGUACACGACACUGAAGACGGCCUUACGGUUGAGGUUGAAAU	CUGAAGACGGCCUUACGGUUG
>novelMiR_16373	novelMiR_16373	mirdeep*	aae_chr2:58783341-58783419	aae_chr2	58783341	58783419	-	?	UUCUAGGAUGGGUUGUCUUGAAAUGGUAAAGAGUGUCAACCAUCAUCUUUACCAUUUCAAGAUGACCUAUUCUGGGAUG	GGUUGUCUUGAAAUGGUAAAGA
>novelMiR_16376	novelMiR_16376	mirdeep*	aae_chr2:59380134-59380210	aae_chr2	59380134	59380210	-	?	AUCGAUGCCGUGAUGUACUCUUUCUCUGCUGUCUUCUUAAUAUGUUGUGGGAUAUGGGGCCCAUCUUAAUCCUAUGG	UGAUGUACUCUUUCUCUGCUG
>novelMiR_1053	novelMiR_1053	mirdeep*	aae_chr1:104701465-104701545	aae_chr1	104701465	104701545	+	?	GUACUGCUGAUGGUGGUGGUGAUGGUGAUGAUGGUGAGGUUGAUGAUGAUGAUUUCCACUACUACUGCUACGGCGUACGAU	UGGUGGUGGUGAUGGUGAUGAUG
>novelMiR_10020	novelMiR_10020	mirdeep*	aae_chr3:218623542-218623614	aae_chr3	218623542	218623614	+	?	AAGUUUAGAAUUCAAAUCCCUACAGACCACGCGGACCCCUUUGGUUUGUAGGGAUUUGAAUUCUAAACUUGUA	UUUGUAGGGAUUUGAAUUC
>novelMiR_2577	novelMiR_2577	mirdeep*	aae_chr1:248503201-248503273	aae_chr1	248503201	248503273	+	?	UCAUUGGCACUGCGAUUUGCGCCGCGGUUCGGCAAAUCUACCGCUGCAGCCGUGGCCAGUUCCUCCCAGCAAU	UGCAGCCGUGGCCAGUUCC
>novelMiR_5038	novelMiR_5038	mirdeep*	aae_chr2:196631563-196631639	aae_chr2	196631563	196631639	+	?	GAGGUUAUGUUUUUGGGUUUUCGGCUUUCAGUUUAUGAUUCCUAUAGACUGAAAGCCAAAACCCGAAAACUUAACCU	UUUUGGGUUUUCGGCUUUCAG
>novelMiR_17220	novelMiR_17220	mirdeep*	aae_chr2:147750192-147750270	aae_chr2	147750192	147750270	-	?	AUCCGUUUGAGCUGAAAAUCUAAUCAAUUGGUCACCACCAGCUAGUGAUCGAUCGAUUGAGUUUUCAGCUCAAACGGGU	AUCGAUCGAUUGAGUUUUCAGC
>novelMiR_23246	novelMiR_23246	mirdeep*	aae_chr3:290533396-290533472	aae_chr3	290533396	290533472	-	?	AAUUCUUCAAGCUUAUGAAUAUAUUGAAGCUCCUUUUACAAUUGCCGAUAAUGUUUAUGGGUCUACAUUUUUUGUUG	GAUAAUGUUUAUGGGUCUACA
>novelMiR_549	novelMiR_549	mirdeep*	aae_chr1:52996133-52996213	aae_chr1	52996133	52996213	+	?	GUGUUUGAAUAGUCGCUACGGUGGAACGGAUGAAUGUGGAAUGAUUCUAGUUCCAUCGAGCGCAAGACGACACUCGAGAAG	AGUCGCUACGGUGGAACGGAUGA
>novelMiR_14945	novelMiR_14945	mirdeep*	aae_chr1:212036454-212036534	aae_chr1	212036454	212036534	-	?	CCGGAGCUGGUCUCGUUGGGGCGUUGGUGGCCAUUGGAGGUAGUGGCGCAACCACGGCCAUGGAAGCUCGAACCUCGUGGA	UCUCGUUGGGGCGUUGGUGGCCA
>novelMiR_22014	novelMiR_22014	mirdeep*	aae_chr3:169326650-169326728	aae_chr3	169326650	169326728	-	?	GAAAACGCAGUUGCCGGUUUUGGCGCCACUUUUACUUUUUAUAGAGUAAAAGUGGCGUUUAAACAGGCAACUGCGUUUU	AAAAGUGGCGUUUAAACAGGCA
>novelMiR_11105	novelMiR_11105	mirdeep*	aae_chr3:338482523-338482599	aae_chr3	338482523	338482599	+	?	AACUCGCUUUCUGGUAGGGAUCAGGUGAUUUGGCGUUCGGCUUGUGUCGUUUGAUCCCUACCAGAAAGCGAGCCUAC	UCGUUUGAUCCCUACCAGAAA
>novelMiR_19596	novelMiR_19596	mirdeep*	aae_chr2:394662795-394662871	aae_chr2	394662795	394662871	-	?	AUGUGAAGUUUGCGAAAAAGUUACACGUCACCCCUACGCCACGAGAGGACGUGUAACUUUUUCGCAAAAUUCACAUC	GGACGUGUAACUUUUUCGCAA
>novelMiR_8000	novelMiR_8000	mirdeep*	aae_chr3:25886351-25886421	aae_chr3	25886351	25886421	+	?	AAUUAUGAAAAAAAUCCACCUGCUCGGCUGGGAUUCAUCCCAGCCGAGUACGUGGAUUUUUUUCAUAAUUU	CCGAGUACGUGGAUUUUU
>novelMiR_3875	novelMiR_3875	mirdeep*	aae_chr2:84073003-84073083	aae_chr2	84073003	84073083	+	?	UUAUCGGCACUAAGUGAGUGGACUCGUGAGUGAUACACGAUCUAGUGGUGCUCAUGGUUGAUCGGGAUCUCUGAUAACGGG	UGCUCAUGGUUGAUCGGGAUCUC
>novelMiR_3872	novelMiR_3872	mirdeep*	aae_chr2:83916028-83916104	aae_chr2	83916028	83916104	+	?	UUUUCAAGAGCACGGAUCUGGAGAAGCAAACAUCCGAACGGAUGUUCGGUCCUCCAGAUCCGUGCUCUUGAAAAUUU	CACGGAUCUGGAGAAGCAAAC
>novelMiR_6961	novelMiR_6961	mirdeep*	aae_chr2:391126043-391126119	aae_chr2	391126043	391126119	+	?	CACUUGUUCGUUGGAGUGCUCGGGUAGCAGAAAAGAAAUCUAUUUUUAGCCGAUGACUGUAUGAAAUUAAUCAUUUU	UUGGAGUGCUCGGGUAGCAGA
>novelMiR_927	novelMiR_927	mirdeep*	aae_chr1:91799868-91799948	aae_chr1	91799868	91799948	+	?	ACGUUUCCAUUGAGACCAUCGUUUGUUGUUUGAUGUUUAGUCCCUCUAGUGGUAUUACGAAGGAUGGGGAUUUUGGAUGGU	UGAGACCAUCGUUUGUUGUUUGA
>novelMiR_6482	novelMiR_6482	mirdeep*	aae_chr2:336679901-336679977	aae_chr2	336679901	336679977	+	?	CAGCUUCUUUGGCAGCUGUACGAAAUGGGACACCUGAAGAAGUAUCCCAUGGCUUUGGGCUGCCUCGGAGAGCUGGA	GGCAGCUGUACGAAAUGGGAC
>novelMiR_6484	novelMiR_6484	mirdeep*	aae_chr2:337007403-337007479	aae_chr2	337007403	337007479	+	?	AUCCGACAAACCCAUCCAUAAUCGCUUCCGUUGCAUUUUUUCUAAAGUAGACAUUCAGCGCAGAUGGGGAUUUGCUC	GUAGACAUUCAGCGCAGAUGG
>novelMiR_22639	novelMiR_22639	mirdeep*	aae_chr3:224346794-224346868	aae_chr3	224346794	224346868	-	?	CAACCCGAAAUCUCUCGGUAUUUUCUUUCUUAACGGUUAAGAAGGAAGAGAAUACCGAGAGAUUUUGGGUUGAAA	UCUCUCGGUAUUUUCUUUCU
>novelMiR_23326	novelMiR_23326	mirdeep*	aae_chr3:297307991-297308067	aae_chr3	297307991	297308067	-	?	GAUAUGGAAGUGCACAGCAAGAGAACUCCGAAUCCUCUUCUAUCGGAUUCGGAGUUCCCUUGCUGUGCACUUCCAUA	AUUCGGAGUUCCCUUGCUGUG
>novelMiR_10642	novelMiR_10642	mirdeep*	aae_chr3:291819223-291819299	aae_chr3	291819223	291819299	+	?	AUGAUAGAUUGGCUUUUCAGUCUUGACAACAUUUAAGACUGUUAUUUUGUCAAUACUGAAAAGCCAAUCUAUCAUCA	UUGUCAAUACUGAAAAGCCAA
>novelMiR_7651	novelMiR_7651	mirdeep*	aae_chr2:469218388-469218462	aae_chr2	469218388	469218462	+	?	ACCUGAAAAGAAUUGCUGGAGGUUGUCCGAUUGCUUGAGGUUGCCUGAAAGGAAUUUGUUGAGGUUGCCUGUAUG	UGAAAGGAAUUUGUUGAGGU
>novelMiR_9477	novelMiR_9477	mirdeep*	aae_chr3:169326653-169326725	aae_chr3	169326653	169326725	+	?	ACGCAGUUGCCUGUUUAAACGCCACUUUUACUCUAUAAAAAGUAAAAGUGGCGCCAAAACCGGCAACUGCGUU	AAAGUGGCGCCAAAACCGG
>novelMiR_15838	novelMiR_15838	mirdeep*	aae_chr1:305643395-305643471	aae_chr1	305643395	305643471	-	?	CCUGAAGCCAUCCCUGGAGAGCUUCCUGAAGCCAUCCCUGUAGGGCUUGCUGAAGCCAUCCCUGGAGGGCUUCCUGA	UUGCUGAAGCCAUCCCUGGAG
>novelMiR_14780	novelMiR_14780	mirdeep*	aae_chr1:200232072-200232144	aae_chr1	200232072	200232144	-	?	CGGAACGAACGUCUAUGUCGGUGUUCAUCCUUCCAAGUGCUUGAUCGUGAAGCUGAAGAUGGACAAGGACCGG	GUCUAUGUCGGUGUUCAUC
>novelMiR_8011	novelMiR_8011	mirdeep*	aae_chr3:26728547-26728623	aae_chr3	26728547	26728623	+	?	AUGGUGGUGGAUGUGGGUGGAUGGAUGUCUGUAAACGGUCAAUUUCAACCUUCCUCUCUCAACUACAGAUAGCGCAG	AACCUUCCUCUCUCAACUACA
>novelMiR_22374	novelMiR_22374	mirdeep*	aae_chr3:201758624-201758700	aae_chr3	201758624	201758700	-	?	AAAUCGAUCUCACGACUCCCUGUUCACAAGAUAGGGCACGUUACCUUGUGAAUAGGGCGUCGUGAGUUCGAUUCUCA	UGUGAAUAGGGCGUCGUGAGU
>novelMiR_23937	novelMiR_23937	mirdeep*	aae_chr3:359600101-359600179	aae_chr3	359600101	359600179	-	?	UCUCCAGCUCGCAGAUCAUUGUUGCGCAGAGGCUUAUCAACAGGUGAGAUCUGGCGGCGAUGAUUGUCAUAAAGCGGGA	GAUCUGGCGGCGAUGAUUGUCA
>novelMiR_1456	novelMiR_1456	mirdeep*	aae_chr1:146804095-146804171	aae_chr1	146804095	146804171	+	?	GUUGCGUAAUGAAUCGUUACAGCACUGGUUUCAGUUACGUAAUGACUAUGCAGUGCGGUAAUAGUCAUUACGCAAUU	UAUGCAGUGCGGUAAUAGUCA
>novelMiR_17779	novelMiR_17779	mirdeep*	aae_chr2:212306851-212306927	aae_chr2	212306851	212306927	-	?	AAUCGAUUCUUUGAAUCUUUGUAAGAAUUCGGCGUGAGGGGGGGGCAAAAGUAGAACAUUUGGGAAGUGCACUAGAA	AAAAGUAGAACAUUUGGGAAG
>novelMiR_14152	novelMiR_14152	mirdeep*	aae_chr1:138535188-138535262	aae_chr1	138535188	138535262	-	?	AUACCUUUUAAUUCCGCUCCUAAAUGCUUAUCUUUGAUGUCAAAGAUAAGCAUUUAGGAGUGGAAUUAAAAGGUA	AUAAGCAUUUAGGAGUGGAA
>novelMiR_17098	novelMiR_17098	mirdeep*	aae_chr2:133130813-133130889	aae_chr2	133130813	133130889	-	?	ACGUGAUGACAUUGUUGCUCCCACCCCUGGUACCUGGUAUUCGGUCCACCACGCGGGGGAGAUAGAAUUCCAAACGA	CACCACGCGGGGGAGAUAGAA
>novelMiR_17093	novelMiR_17093	mirdeep*	aae_chr2:132677785-132677865	aae_chr2	132677785	132677865	-	?	UGGGAGGGGACAGUCGCCGAGAGAUGGCAACGUGGAAAAAUGCCCAACCUAGCGAUCUCUCGGCAGCUGAGUACACUCAAC	CUAGCGAUCUCUCGGCAGCUGAG
>novelMiR_18724	novelMiR_18724	mirdeep*	aae_chr2:299737399-299737473	aae_chr2	299737399	299737473	-	?	UCUAAGCAAUCGUAAAAAUGGUCAUCUUGUAAAAAUCAAACAAGAUGACCAUUUUUUACAAUUGCUCCAGAUCCU	CGUAAAAAUGGUCAUCUUGU
>novelMiR_12697	novelMiR_12697	mirdeep*	aae_chr1:4077193-4077269	aae_chr1	4077193	4077269	-	?	UGUGUAGGCUUCCAAUGGGUCGCGACGUUCUCAAACGACCGGUUACGGAACGUCGCGACCCAUUGGAAGCCUACACA	GGAACGUCGCGACCCAUUGGA
>novelMiR_12819	novelMiR_12819	mirdeep*	aae_chr1:14878164-14878236	aae_chr1	14878164	14878236	-	?	CGCUGCCGCCGCCGAUGGUACUGCAGCCGCUGCCGGAGCGGCUGCCUCGAGUGCCGGGGGUGGUGGUGGAGGU	GCCGAUGGUACUGCAGCCG
>novelMiR_11282	novelMiR_11282	mirdeep*	aae_chr3:358551436-358551510	aae_chr3	358551436	358551510	+	?	UGUUUCGGAGCCAAACGCUUCCGGCAGUGCUCCUCAAACGAGUGAACUGUCGGAGCUUUUUCGCUCUGGAAAUGU	CCAAACGCUUCCGGCAGUGC
>novelMiR_18966	novelMiR_18966	mirdeep*	aae_chr2:324918585-324918663	aae_chr2	324918585	324918663	-	?	GCAGGUGAUUCGUCGUGGAUUCGAUUCGGAACUCGGGAUCUUCCGGUUCAUCGACCGAGGUGAAUCUCUGCCAAAUUGC	CGUCGUGGAUUCGAUUCGGAAC
>novelMiR_2865	novelMiR_2865	mirdeep*	aae_chr1:282889774-282889848	aae_chr1	282889774	282889848	+	?	ACAAGCGUUUCUGGCAACCCUGGGAUUGAAAAUGUCAUUUUGGUUUCAUUUCCAGCGUUGCCAAAAACGCUUUGU	CUGGCAACCCUGGGAUUGAA
>novelMiR_6934	novelMiR_6934	mirdeep*	aae_chr2:387741330-387741406	aae_chr2	387741330	387741406	+	?	UGAACAUGAAUAUAACAUUAUCAAGGACAGGAUUCUCAGCAGAGCUCUUGCUUUAUCUUGAUCGGUCUUUCACAUGA	UAUAACAUUAUCAAGGACAGG
>novelMiR_23102	novelMiR_23102	mirdeep*	aae_chr3:275414392-275414472	aae_chr3	275414392	275414472	-	?	UUCUUUCGUUUAUUGCGCUUGUAGUGUUGGGUUUGUAAAAAUGAAUGAUACCUUCGACGUCACUGAUCCAAUUUGAAAAUU	UAUUGCGCUUGUAGUGUUGGGUU
>novelMiR_24450	novelMiR_24450	mirdeep*	aae_scaffolds:630694-630770	aae_scaffolds	630694	630770	-	?	AUCCCGAUGCCCCAGUAGAAUCGAAAGUGACCACCUAAGCCCCGAGGUGUACAAAAUGAAUUCCUGCACAAAAAACU	GUGUACAAAAUGAAUUCCUGC
>novelMiR_15862	novelMiR_15862	mirdeep*	aae_chr1:307335886-307335956	aae_chr1	307335886	307335956	-	?	AGUUCGGCAAACCGGAGCAUGCGGAACGCAUCCAGAGCAUUCUGCUGACUGCUGGAGGAGCCAACACUGAG	ACCGGAGCAUGCGGAACG
>novelMiR_977	novelMiR_977	mirdeep*	aae_chr1:97009769-97009847	aae_chr1	97009769	97009847	+	?	CUGGUUUGUGUCAUUUGACAGUUGAUCGGUAAGAUCGAUCAUCUGUCUUCUGGAUCAACUGUCAUAAGACACAAGCUAG	UUCUGGAUCAACUGUCAUAAGA
>novelMiR_15042	novelMiR_15042	mirdeep*	aae_chr1:221012502-221012578	aae_chr1	221012502	221012578	-	?	GAAUUGGGGUGUGAGUGAGUCCUCCCGAGCCGUGGCAGAGUCGCUCUCGGUUCGGGUUGGGAUUCGACUUCGGCAGA	UCGGUUCGGGUUGGGAUUCGA
>novelMiR_18441	novelMiR_18441	mirdeep*	aae_chr2:274812077-274812149	aae_chr2	274812077	274812149	-	?	CUCAGGAGCCUGAUCACUUAAAAAGGUCUUUGCCGACGACACUAUCUUUCUAAGUUGUCAGGCUCCAGAGAUA	UCUUUCUAAGUUGUCAGGC
>novelMiR_10860	novelMiR_10860	mirdeep*	aae_chr3:314104079-314104157	aae_chr3	314104079	314104157	+	?	CUGGCACGUGUGUAUGUGUGGUUGAUCUCUCACCCUCUCCGCUCUGCUUGCCUCCAACCAAAACUAUGUACAUAUGGUG	UGUAUGUGUGGUUGAUCUCUCA
>novelMiR_3564	novelMiR_3564	mirdeep*	aae_chr2:46695769-46695847	aae_chr2	46695769	46695847	+	?	UCCCAGAAGCUUUGCCAGAGCUUCUCCGAAAACUUUGAAAAAGCUUCUCCGGAAGCUUUGGAAGUGCUUCUCGGAAGCU	UUUGCCAGAGCUUCUCCGAAAA
>novelMiR_21766	novelMiR_21766	mirdeep*	aae_chr3:148026300-148026376	aae_chr3	148026300	148026376	-	?	UGGCGCAGAUCAUUGAUGCGUGCCACUAGUUCUCUCUUUGAAAGAGAGAACUAGUGGCACGCUUCAAUGAUCUGCGC	AGAACUAGUGGCACGCUUCAA
>novelMiR_23967	novelMiR_23967	mirdeep*	aae_chr3:362246492-362246572	aae_chr3	362246492	362246572	-	?	GUAAACAAACGCAAACACGGACCUGUCACAUGAAAAGACCUUUUCAUGUGACAGUUCCGAAUAUGCUUUAGUUUACAUCUA	GCAAACACGGACCUGUCACAUGA
>novelMiR_14886	novelMiR_14886	mirdeep*	aae_chr1:207000026-207000104	aae_chr1	207000026	207000104	-	?	GAACAGAACGAAGCAGGCCGCGUGAGGCACAUAUGAGGAUUGCAAUGUGUGUUCGCGCCAGGUUUGCUUUGAUGGCUCU	UGUGUUCGCGCCAGGUUUGCUU
>novelMiR_8264	novelMiR_8264	mirdeep*	aae_chr3:51818404-51818482	aae_chr3	51818404	51818482	+	?	CGGUUGAUCGUCAUCCGAUCGUUCGAUGUUAACAAACCGGGUUGUGAAGUGAAGGAUUUGAAGGGUGGCGUCGCCGGUG	AGUGAAGGAUUUGAAGGGUGGC
>novelMiR_21565	novelMiR_21565	mirdeep*	aae_chr3:129368634-129368706	aae_chr3	129368634	129368706	-	?	GGUAUUUUUGGAACGGGGCUGACGCGUAGAUGCCGAAAAUCGAUGUCCGGUGCCGAUUGGGAAUCCAAGAUGG	GUCCGGUGCCGAUUGGGAA
>novelMiR_10903	novelMiR_10903	mirdeep*	aae_chr3:315866461-315866531	aae_chr3	315866461	315866531	+	?	GUUGCUGCUGCUGUUGUUGCGGUGGCUGUUGUGAGGGCAACAAGCGGCAACGACAACAACAACAACAACAA	CUGUUGUUGCGGUGGCUG
>novelMiR_21670	novelMiR_21670	mirdeep*	aae_chr3:138252777-138252851	aae_chr3	138252777	138252851	-	?	UAAAGCAGCAGCAGAAGUGUCGAGUCGAGUUGAACGAAAAGCUCCUCGCUCGCUGCUCUGCUCUGUGUGGUGUGC	UCGCUCGCUGCUCUGCUCUG
>novelMiR_19474	novelMiR_19474	mirdeep*	aae_chr2:380590792-380590870	aae_chr2	380590792	380590870	-	?	AAAAACGAAUUUAGUGUUAUACCAUUUAAUUCCACUAGAGUUAACUCUAGUGGAAUUGAAUGGUAUAGAACUAAAUUCU	UAGUGGAAUUGAAUGGUAUAGA
>novelMiR_7974	novelMiR_7974	mirdeep*	aae_chr3:23914882-23914958	aae_chr3	23914882	23914958	+	?	GCCGUGUCAUGGGGCUGAUGGCUUGGUAAGCGACUAACCGCUAAGCUAAAGUGGUGGGCUUCAUGGCCGUGCGGUUA	UAAAGUGGUGGGCUUCAUGGC
>novelMiR_9089	novelMiR_9089	mirdeep*	aae_chr3:133533308-133533384	aae_chr3	133533308	133533384	+	?	CUUCCAUAGGGUACUGGGGCUAACGUUGAUGGCGCUAUUCUCGGCGCAAUCGACGGAAGCAUACCUUUGCAUGUGUU	GUACUGGGGCUAACGUUGAUG
>novelMiR_12622	novelMiR_12622	mirdeep*	aae_scaffolds:81800737-81800815	aae_scaffolds	81800737	81800815	+	?	CAAAUCAGUCUCCCAGGAAUUUUCGAAAACGUUUUCUUUAUUGAGAAUGCUUUCGAAGUCCUGAGGAACUUGAUUUUCA	UGCUUUCGAAGUCCUGAGGAAC
>novelMiR_6543	novelMiR_6543	mirdeep*	aae_chr2:343133171-343133247	aae_chr2	343133171	343133247	+	?	UCUGCGGUGGUUGGUGUGGUUGCCGAAGACGUCGAUAAACUGGCCUCUUCCAAUGAACUAUGCUCAGGAAUUUCUUC	UUGGUGUGGUUGCCGAAGACG
>novelMiR_11429	novelMiR_11429	mirdeep*	aae_chr3:374111848-374111920	aae_chr3	374111848	374111920	+	?	UGCGCGAAAAUGGUCAGCUGGGUCUGGUGGCGGCUUGCGCUGCCGGAGGACAGGGCGUGGCCAUGCUGCUCGA	GGAGGACAGGGCGUGGCCA
>novelMiR_5116	novelMiR_5116	mirdeep*	aae_chr2:204343114-204343184	aae_chr2	204343114	204343184	+	?	CGUUCCGGUCGGUGAUGAGCUGCUCGGUCGCGUCGUUGAUGCCCUGGGUAAUGCCAUCGACGGCAAGGGCG	GGUGAUGAGCUGCUCGGU
>novelMiR_17374	novelMiR_17374	mirdeep*	aae_chr2:165795727-165795807	aae_chr2	165795727	165795807	-	?	AUAACAAUUUCACAUUAGGAACCUUUCUACUUCUACAAUAUGAGGAGAAAUGGGCCGAAAAAUGUGAGACAUUACACCGAA	AAUGGGCCGAAAAAUGUGAGACA
>novelMiR_18206	novelMiR_18206	mirdeep*	aae_chr2:251907526-251907598	aae_chr2	251907526	251907598	-	?	CACUGGUGGCCGUGGCUGUGGCAGUUUCCUGCUGGCUAAUGGCCUACAGGAGACGUCCAACGGUAACCGGACC	CGUGGCUGUGGCAGUUUCC
>novelMiR_10667	novelMiR_10667	mirdeep*	aae_chr3:293686918-293686994	aae_chr3	293686918	293686994	+	?	GAAUCAUGUUAGUGUCUUCGGAGCACUUAUUCUCUGAUUUGCGGAGAAUAAGUCGCCCGAAUACACCUACUCGAUUU	AAUAAGUCGCCCGAAUACACC
>novelMiR_9982	novelMiR_9982	mirdeep*	aae_chr3:214829020-214829094	aae_chr3	214829020	214829094	+	?	ACGGUACACGCAACUUUAACAUUGAUUUAUUUGAGCAAUGAGAAGAACAUAGAGUUCGCGGUUCAUGAAGAAGUA	AACAUAGAGUUCGCGGUUCA
>novelMiR_24172	novelMiR_24172	mirdeep*	aae_chr3:381940944-381941014	aae_chr3	381940944	381941014	-	?	UACUUUUCUUGAGCGAAACAGCAUACUUAGCUUAAAGCUAAGUAUGCUGUUCCGCUCAAUAAAAGUAAAAA	AUGCUGUUCCGCUCAAUA
>novelMiR_638	novelMiR_638	mirdeep*	aae_chr1:60644027-60644103	aae_chr1	60644027	60644103	+	?	CUUCUUCGACGGGAUGGAGAUCGCCUCGUUGCGUCUUCCGACGCGUGACGAUGGCGAACCCGGACGCCUCCGAGGAU	GACGAUGGCGAACCCGGACGC
>novelMiR_12744	novelMiR_12744	mirdeep*	aae_chr1:9914670-9914750	aae_chr1	9914670	9914750	-	?	UUGGAUUUGAAUUGGGUUUGGAUUGGAUUAGGAUUGCAUUUGAACUCCAAUCCAAUCCAAACCCAAUCCGAAACCAACCCU	AUUGGGUUUGGAUUGGAUUAGGA
>novelMiR_8099	novelMiR_8099	mirdeep*	aae_chr3:35880673-35880747	aae_chr3	35880673	35880747	+	?	GUAAUUCUAGGUCUGGUGCUGCUGAUGGUCGUUUCCUGUCUGGGUCUGACCGUUUCGAUACCGGACUAUUGCGAU	CUGACCGUUUCGAUACCGGA
>novelMiR_20048	novelMiR_20048	mirdeep*	aae_chr2:453351511-453351587	aae_chr2	453351511	453351587	-	?	AUGGGCGCCCUGCUGCUCAAACACGUGGACCUGCGGAAGCAUCCCUCGCUGGAGUUUGGGCUGAUGUUGGUGUUCAC	UGCUGCUCAAACACGUGGACC
>novelMiR_7520	novelMiR_7520	mirdeep*	aae_chr2:455753834-455753910	aae_chr2	455753834	455753910	+	?	GAAGCGUUUCCUCGCUCGUUUGGCCGCCCAUCACGGUCAACAAGCGAUGGGGUGGCCGAAUAAGUGGAAAACUGGCG	AUGGGGUGGCCGAAUAAGUGG
>novelMiR_7525	novelMiR_7525	mirdeep*	aae_chr2:456249959-456250037	aae_chr2	456249959	456250037	+	?	GGGCGGAGCGUUGGCUGCUUCGGUGGUGGCCACGCCCCAGGUGAUCGCAGCCAGCAUCGGAAGCAGCAAUGGCACCGGC	CAGCCAGCAUCGGAAGCAGCAA
>novelMiR_126	novelMiR_126	mirdeep*	aae_chr1:14440787-14440863	aae_chr1	14440787	14440863	+	?	GUUUUGAUAUUGAAGAAGAUUGGCUGGACUUUGAUGAUGCUAAUUGCAAAGUCCAGUCAAUCUUCUUCAAUAUCAAA	UGAAGAAGAUUGGCUGGACUU
>novelMiR_7880	novelMiR_7880	mirdeep*	aae_chr3:14729024-14729098	aae_chr3	14729024	14729098	+	?	CUGGAGCACAAUCAACUUCCGCCGGACAAGAUCAUGGUGGUCAUCACGGAGGAAUUGGAAGUGGUUCCCAAGCUG	ACGGAGGAAUUGGAAGUGGU
>novelMiR_20581	novelMiR_20581	mirdeep*	aae_chr3:25886350-25886420	aae_chr3	25886350	25886420	-	?	AAUUAUGAAAAAAAUCCACGUACUCGGCUGGGAUGAAUCCCAGCCGAGCAGGUGGAUUUUUUUCAUAAUUU	CCGAGCAGGUGGAUUUUU
>novelMiR_6591	novelMiR_6591	mirdeep*	aae_chr2:349036093-349036169	aae_chr2	349036093	349036169	+	?	UGGAAUGUCUAUAGUGAAAUUGCUGGGAAAUUAAUUAUAAUAUAGUUUCCCAGUAAUUUCACUAUAGACAUUCCAAA	AUAGUGAAAUUGCUGGGAAAU
>novelMiR_17586	novelMiR_17586	mirdeep*	aae_chr2:188422659-188422735	aae_chr2	188422659	188422735	-	?	AAUCAAGAGAACCGAACACCAGUUUGAGCUGAAAACUUUUCAGGAUGAACGGAUGUUCGGUUCUCCAGAUUCGUGCU	ACCGAACACCAGUUUGAGCUG
>novelMiR_9257	novelMiR_9257	mirdeep*	aae_chr3:149296329-149296403	aae_chr3	149296329	149296403	+	?	GAGCUGCGUUUGCUUCGUGGCAAGACCAUCGAAUGUGUGUCGCUGAUCGGUCUGGCCGUCGGAGCGGAGAAGUUC	AUCGGUCUGGCCGUCGGAGC
>novelMiR_23603	novelMiR_23603	mirdeep*	aae_chr3:324191661-324191735	aae_chr3	324191661	324191735	-	?	UUUGUAUCCUUUGACAGAUACGCGUAUUUCGACCUCAAUGCGAAAUGCGCGUAUCUGUCAAAGGAUACAAACUCU	UGCGCGUAUCUGUCAAAGGA
>novelMiR_10056	novelMiR_10056	mirdeep*	aae_chr3:222596919-222596995	aae_chr3	222596919	222596995	+	?	CAAAUCGGCUUUGGUGUCUCAUGUGCAAUUAUUCUAAAUAGGGAAUGAUCGUGUAGAAGACACCAAAACGAUUUGAA	UUGGUGUCUCAUGUGCAAUUA
>novelMiR_3658	novelMiR_3658	mirdeep*	aae_chr2:61211697-61211773	aae_chr2	61211697	61211773	+	?	UCUCUGCAUCCAUCGAUCGUGUUGCGUUCGGCUAGGCCAGUUGGCCAGUUGCAUGCAGUGCUUCGUGUUGCAUGGAC	AGUUGCAUGCAGUGCUUCGUG
>novelMiR_20991	novelMiR_20991	mirdeep*	aae_chr3:69041924-69041998	aae_chr3	69041924	69041998	-	?	GGGAAAUGGCAUUCGGGUUAAUGGGGUAGAAUCUCAAUAGAUUCUACCCCAUUACCCCGAAUCCCAUUACCCCGA	AUUCGGGUUAAUGGGGUAGA
>novelMiR_5917	novelMiR_5917	mirdeep*	aae_chr2:276610323-276610399	aae_chr2	276610323	276610399	+	?	GACAGAUACGCGUAUUUCGACUACCACUUGCAGUCUUCUUCGGUGACUGCAAGUGGUGGUCGAAAUACGCAUAUCUG	CUGCAAGUGGUGGUCGAAAUA
>novelMiR_4577	novelMiR_4577	mirdeep*	aae_chr2:154041294-154041374	aae_chr2	154041294	154041374	+	?	CUUGUCCUAGACUGGGAUGGCUGCGGCUGCGGCUGCUCUGGCUGCUCUUGUUGCUUGUCGUCUUAGAUGUUUCUUUAUCAU	UGUUGCUUGUCGUCUUAGAUGUU
>novelMiR_10347	novelMiR_10347	mirdeep*	aae_chr3:260056695-260056767	aae_chr3	260056695	260056767	+	?	AUUAUGAAAAAAAAACACGUUCUCGGCUGAGAGUCGAAUCCCAGCCGAGCACGUGUUUUUUUUCAUAAUUUCA	CCGAGCACGUGUUUUUUUU
>novelMiR_10340	novelMiR_10340	mirdeep*	aae_chr3:259101141-259101217	aae_chr3	259101141	259101217	+	?	AAUAUUAGAAAUUCGGUACCGUAAAACGGGGUAAGUAUUAUCAAACUUACCUUGUUUUACGGUACCGAAUUUCUAAU	AUUCGGUACCGUAAAACGGGG
>novelMiR_17346	novelMiR_17346	mirdeep*	aae_chr2:162110932-162111008	aae_chr2	162110932	162111008	-	?	AUAGCGAGAUCCGGCCAGAACAACGUGGGACCACGGUGAGAGCCAUGGUGCCGGUUGUAACGAACGGCUUGCUGUAC	CCGGCCAGAACAACGUGGGAC
>novelMiR_6647	novelMiR_6647	mirdeep*	aae_chr2:354443571-354443647	aae_chr2	354443571	354443647	+	?	GCUGCCCAUACUCGCAUAACAGUCCCAUAUUAUAUGGGAUUUCAUAUAUUAAUGGGACUGUUGUGCGGGUAUGGGCA	UAUUAAUGGGACUGUUGUGCG
>novelMiR_7644	novelMiR_7644	mirdeep*	aae_chr2:469194275-469194347	aae_chr2	469194275	469194347	+	?	CAGUGUUGUGUCUGCUUAACCACUUCCAAUCGCGCUGGAACUGGUGUGUUGGGCAUUUGCAGUUACGUUCUCU	UGUGUUGGGCAUUUGCAGU
>novelMiR_13799	novelMiR_13799	mirdeep*	aae_chr1:102511126-102511198	aae_chr1	102511126	102511198	-	?	UGAAAUUAUGAAAAACAAAUCCACGUGCUCGGCUGGGAUCCCAGCCGAGCACGUGGAUUUUUCUCGUAAUUUC	CCGAGCACGUGGAUUUUUC
