# Supplementary material for: MicroRNAs and other small RNAs in Aedes aegypti saliva and salivary glands following chikungunya virus infection
Source: Sci Rep. 2022 Jun 9;12:9536. doi: 10.1038/s41598-022-13780-3 (PMC9184468; doi:10.1038/s41598-022-13780-3)
Supplement: Supplementary file 6 — Supplementary Information 6. [file 41598_2022_13780_MOESM6_ESM.zip › Supplementary Custom Scripts/ncRNA_counter.py]

#Counts reads mapping on ncRNAs
import operator
import cPickle

def soft_reader(cigar):
	num_s = 0
	index = 0
	for chara in cigar:
		if chara == "S":
			num_s += int(cigar[index-1])
		index += 1
	return num_s

def nt_reader(read_seq, md):
	if md == "NM:i:0":
		return ""
	nuc_letters = ["A","G","C","T"]
	num_m = ""
	mod_seq = ""
	flag_nt = 0
	i_num_m = 0

	for c in md:
                if c not in nuc_letters:
                        num_m += c
                else:
                        flag_nt = 1
                        i_num_m += int(num_m)
                        num_m = ""
                        mod_seq = read_seq[i_num_m:]
			return mod_seq

	return mod_seq


### Path of folder conaining sam files
sam_folder = "/path/to/sam/"

samples = ["G1","G2","G3","GCK1","GCK2","GCK3","S1","S2","S3","SCK1","SCK2","SCK3"]

### File containing python dictionary produced by mature_coord_finder.py
dict_known_file = open("AaegL5_known_mirdeep.txt","r")
dict_known = cPickle.load(dict_known_file)
dict_known_file.close()

### File with hairpin sequence of known and novel mirnas and full sequence of other small ncRNA species
ncrna_file = open("AaegL5_hairpins_all-ncRNAs.fa","r")
ncrna_lines = ncrna_file.readlines()
ncrna_file.close()
dict_names = {}
for l in ncrna_lines:
	if l[0] == ">":
		bl = l[1:-1].split("|")
		ncrna_name = bl[2]
		if ncrna_name == "":
			ncrna_name = bl[0]
		dict_names[ncrna_name] = bl[1]
		
dict_feat = {}
dict_feat_mature = {}

for sample in samples:
	print sample
	sam_file = open(sample+"_hairpins-ncRNAs.sam","r")
	sam_lines = sam_file.readlines()
	sam_file.close()

	dict_reads = {}
	dict_reads_mature = {}
	dict_reads_len = {}
	for l in sam_lines:
		if l[0] != "@":
			bl = l[:-1].split("\t")
			read_id = bl[0]
			if bl[2] != "*":
				xs_tag = "none"
				as_tag = ""
				nm_tag = 0
				md_tag = ""
				for tag in bl[11:]:
					if tag.startswith("XS:i"):
						xs_tag = int(tag.split(":")[-1])
	                                if tag.startswith("AS:i"):
	                                        as_tag = int(tag.split(":")[-1])
                                        if tag.startswith("NM:i"):
                                                nm_tag = int(tag.split(":")[-1])
                                        if tag.startswith("MD:Z"):
                                                md_tag = tag.split(":")[-1]
				nm_tag += soft_reader(bl[5])
				read_len = len(bl[9])
				dict_reads_len[read_id] = read_len
				true_name = bl[2].split("|")[0]
				nc_type = bl[2].split("|")[1]
				origin = bl[2].split("|")[3]
				start_pos = int(bl[3])
				align_length = bl[5].split("M")
				align_length = align_length[0].split("S")
				if len(align_length) == 2:
					align_length = int(align_length[1])
				else:
					align_length = int(align_length[0]) 
				end_pos = start_pos + align_length - 1
				feat_name = bl[2].split("|")[2]
				if feat_name == "":
					feat_name = true_name
				if nc_type == "miRNA":
					dict_mature = dict_known[feat_name]["mir"]
					for km in dict_mature[true_name].keys():
						if dict_mature[true_name][km] != "":
							if start_pos >= (dict_mature[true_name][km][1][0]-3) and end_pos <= (dict_mature[true_name][km][1][1]+3):
                                                                if not dict_reads_mature.has_key(read_id):
                                                                        dict_reads_mature[read_id] = {}
                                                                if not dict_reads_mature[read_id].has_key(feat_name):
                                                                        dict_reads_mature[read_id][feat_name] =	{}
								flag_incl = 0
								if start_pos >= (dict_mature[true_name][km][1][0]) and end_pos <= (dict_mature[true_name][km][1][1]):
									flag_incl = 1
                                                                dict_reads_mature[read_id][feat_name][feat_name + "-" + dict_known[feat_name]["mature"][dict_mature[true_name][km][0]]] = [flag_incl,nt_reader(bl[9],md_tag)]
				if not dict_reads.has_key(read_id):
					dict_reads[read_id] = {}
				if not dict_reads[read_id].has_key(nm_tag):
					dict_reads[read_id][nm_tag] = {}
				dict_reads[read_id][nm_tag][feat_name] = bl[2]

	for r in dict_reads.keys():
		min_nm = min(dict_reads[r].keys())
		len_read = dict_reads_len[r]
		if len(dict_reads[r][min_nm]) == 1:

			feat_name = dict_reads[r][min_nm].keys()[0]
			if not dict_feat.has_key(feat_name):
				dict_feat[feat_name] = {}
			if not dict_feat[feat_name].has_key(sample):
				dict_feat[feat_name][sample] = [0,0,0]
			if dict_reads_mature.has_key(r):
			   if dict_reads_mature[r].has_key(feat_name):
				vect_mature = dict_reads_mature[r][feat_name].keys()

				mature_name = ",".join(vect_mature)
				incl_level = dict_reads_mature[r][feat_name][vect_mature[0]][0]
				nt_level = dict_reads_mature[r][feat_name][vect_mature[0]][1]
	                        if not dict_feat_mature.has_key(mature_name):
        	                        dict_feat_mature[mature_name] = {}
        	                if not dict_feat_mature[mature_name].has_key(sample):
        	                        dict_feat_mature[mature_name][sample] = [0,0,0,0,[]]
	                        if min_nm == 0:
        	                        dict_feat_mature[mature_name][sample][0] += 1
        	                else:
        	                        dict_feat_mature[mature_name][sample][1] += 1
				if len_read < 18:
					dict_feat_mature[mature_name][sample][2] += 1
				if incl_level == 0:
					dict_feat_mature[mature_name][sample][3] += 1
				dict_feat_mature[mature_name][sample][4].append(nt_level)

                        if min_nm == 0:
				dict_feat[feat_name][sample][0] += 1
                       	else:
				dict_feat[feat_name][sample][1] += 1
			if len_read < 18:
				dict_feat[feat_name][sample][2] += 1


### Output file with ncRNA-level and hairpin-level counts

out_file = open("ncRNA_counts.txt","w")
out_file_mir = open("hairpin_counts.txt","w")

for feat in dict_feat.keys():
	out_file.write(feat)
	flag_mir = 0
	if dict_names[feat] == "miRNA":
		flag_mir = 1 
		out_file_mir.write(feat)
	for sample in samples:
		if dict_feat[feat].has_key(sample):	                
			perfect_reads = dict_feat[feat][sample][0]
        	        mismatch_reads = dict_feat[feat][sample][1]
			short_reads = dict_feat[feat][sample][2]
                	all_reads = perfect_reads+mismatch_reads
			perc_short = short_reads/float(all_reads)
			out_file.write("\t"+str(all_reads))
			if flag_mir == 1:
				out_file_mir.write("\t"+str(all_reads))
		else:
			out_file.write("\t0")
                        if flag_mir == 1:
                                out_file_mir.write("\t0")
	out_file.write("\n")
	if flag_mir == 1:
		out_file_mir.write("\n")
out_file.close()
out_file_mir.close()

### Output file with mature miRNA-level counts

out_file = open("mature_counts.txt","w")

for feat in dict_feat_mature.keys():
        out_file.write(feat)
        for sample in samples:
                if dict_feat_mature[feat].has_key(sample):
                        perfect_reads = dict_feat_mature[feat][sample][0]
                        mismatch_reads = dict_feat_mature[feat][sample][1]
			short_reads = dict_feat_mature[feat][sample][2]
			out_reads = dict_feat_mature[feat][sample][3]
			uri,ade = u_a_ratio(dict_feat_mature[feat][sample][4]) 
			u_reads = str(uri) + "/" + str(len(dict_feat_mature[feat][sample][4]))
                        a_reads = str(ade) + "/" + str(len(dict_feat_mature[feat][sample][4]))
                        all_reads = perfect_reads+mismatch_reads
			perc_short = short_reads/float(all_reads)
			perc_out = out_reads/float(all_reads)

                        out_file.write("\t"+str(all_reads))
                else:
                     	out_file.write("\t0")
        out_file.write("\n")
out_file.close()
